# Supplementary material for: Comparative Serum Proteome Profiling of Canine Benign Prostatic Hyperplasia before and after Castration
Source: Animals (Basel). 2023 Dec 14;13(24):3853. doi: 10.3390/ani13243853 (PMC10740436; doi:10.3390/ani13243853)
Supplement: Supplementary file 1 [file animals-13-03853-s001.zip › Supplement table 1 The list of 3,850 proteins in all serum samples using in solution digestion coupled with LC-MSMS.xlsx]

## Sheet: All groups
T: Majority protein IDs	Entry Name	Protein names	Gene Names	Organism	Gene Ontology (biological process)	Gene Ontology (cellular component)	Gene Ontology (molecular function)	T: Peptide sequences	N: Q-value	N: Score	Intensity BP1_1	Intensity BP1_2	Intensity BP1_3	Intensity BP10_1	Intensity BP10_2	Intensity BP10_3	Intensity BP10A_1	Intensity BP10A_2	Intensity BP10A_3	Intensity BP11_1	Intensity BP11_2	Intensity BP11_3	Intensity BP11A_1	Intensity BP11A_2	Intensity BP11A_3	Intensity BP12_1	Intensity BP12_2	Intensity BP12_3	Intensity BP12A_1	Intensity BP12A_2	Intensity BP12A_3	Intensity BP13_1	Intensity BP13_2	Intensity BP13_3	Intensity BP13A_1	Intensity BP13A_2	Intensity BP13A_3	Intensity BP14_1	Intensity BP14_2	Intensity BP14_3	Intensity BP14A_1	Intensity BP14A_2	Intensity BP14A_3	Intensity BP15_1	Intensity BP15_2	Intensity BP15_3	Intensity BP15A_1	Intensity BP15A_2	Intensity BP15A_3
A0A0H4NYY1	A0A0H4NYY1_CANLF	Plasminogen	plg	Canis lupus familiaris (Dog) (Canis familiaris)				HEKTPEHFPEA	0.96135	-0.31837	0	0	0	0	0	0	0	0	0	0	0	0	0	0	0	0	0	0	0	0	0	0	0	0	0	0	0	0	0	0	0	0	8.6024	0	0	0	0	0	0
A0A0K0KQJ0	A0A0K0KQJ0_CANLF	Olfactory receptor	DOPRH07	Canis lupus familiaris (Dog) (Canis familiaris)		plasma membrane [GO:0005886]	G protein-coupled receptor activity [GO:0004930]; olfactory receptor activity [GO:0004984]	MYNDVCMMLWK	0.69221	0.53783	0	0	0	0	0	0	0	0	0	0	0	0	0	0	0	0	0	0	0	0	0	0	0	0	0	0	0	0	0	0	0	0	0	0	0	0	0	0	0
A0A0S1U0J7	A0A0S1U0J7_CANLF	Glial fibrillary acidic protein transcript variant delta/epsilon	GFAP	Canis lupus familiaris (Dog) (Canis familiaris)		intermediate filament [GO:0005882]		ETRASERAEMMELNDR	0.95274	-0.22282	0	0	0	0	0	0	0	0	0	0	0	0	0	0	0	8.97814	0	0	0	0	0	0	0	0	0	0	0	0	0	0	0	0	0	0	0	0	0	0	0
A0A172JU61	A0A172JU61_CANLF	Cytochrome b	CYTB	Canis lupus familiaris (Dog) (Canis familiaris)		membrane [GO:0016020]; mitochondrion [GO:0005739]	electron transfer activity [GO:0009055]	NKLGGVLALVFSILILAFIPLLHTSK	0.98892	-1.9016	0	0	0	0	0	0	0	0	0	0	0	0	0	0	0	0	0	0	0	0	0	0	0	0	0	10.3763	0	0	0	0	0	0	0	0	0	0	0	0	0
A0A1L5JK46	A0A1L5JK46_CANLF	Breast cancer type 2 susceptibility protein	BRCA2	Canis lupus familiaris (Dog) (Canis familiaris)	double-strand break repair via homologous recombination [GO:0000724]			DLENINEETSVEVDR	0.79752	0.50214	0	0	0	0	0	0	0	0	0	0	0	0	0	0	0	0	0	0	0	0	0	0	0	0	0	0	0	0	0	0	0	0	9.03034	0	0	0	0	0	0
A0A4D6FSV9	A0A4D6FSV9_CANLF	BCL2 associated athanogene 6	BAG6	Canis lupus familiaris (Dog) (Canis familiaris)				DIQTLLSRMECR	0.98795	-0.45029	0	0	0	0	0	0	0	0	0	0	0	0	0	0	0	0	0	0	0	0	0	0	0	0	0	0	0	0	0	0	0	0	0	0	0	0	0	0	0
A0A509EPW2	A0A509EPW2_CANLF	MHC class II antigen	DLA-DRB1	Canis lupus familiaris (Dog) (Canis familiaris)				CADTTTGWAR	0.95666	-0.24561	8.30966	0	0	0	0	14.0069	0	0	0	0	0	0	9.23381	9.4177	9.19069	11.2364	10.617	11.2636	0	0	0	0	0	0	0	0	0	0	0	0	0	0	0	0	0	0	0	0	0
A0A5F4DJ18	A0A5F4DJ18_CANLF	Uncharacterized protein		Canis lupus familiaris (Dog) (Canis familiaris)	immune response [GO:0006955]	extracellular space [GO:0005615]		FSGSISGNK	0.1625	1.1547	0	0	0	0	0	0	0	0	0	0	0	0	0	0	0	0	0	0	8.75057	0	0	0	0	0	0	0	0	0	0	0	0	0	0	0	0	0	0	0	0
A0A5J6CVU5	A0A5J6CVU5_CANLF	MHC class I antigen	DLA88	Canis lupus familiaris (Dog) (Canis familiaris)				ETAQVYRVDLDNLR	0.98788	-1.9234	0	0	0	0	0	0	0	0	0	0	0	0	0	0	0	0	0	0	0	9.82899	0	0	0	0	0	0	0	0	0	0	0	0	0	0	0	0	0	0	0
A0A654ICZ6	A0A654ICZ6_CANLF	Gap junction protein	CXNK2	Canis lupus familiaris (Dog) (Canis familiaris)	cell communication [GO:0007154]	connexin complex [GO:0005922]		MVPGNQNSSSYRSYNK	0.95299	-0.26263	0	0	0	0	0	0	0	0	0	0	0	0	0	0	0	0	0	0	0	0	0	0	0	0	0	0	0	0	0	0	0	0	0	0	0	0	0	0	0
A0A6N0C9H8	A0A6N0C9H8_CANLF	Interferon regulatory factor 7		Canis lupus familiaris (Dog) (Canis familiaris)		nucleus [GO:0005634]	DNA-binding transcription factor activity [GO:0003700]	LEGGHGR	0.81228	0.4841	0	0	0	0	0	0	0	0	0	0	0	0	0	0	0	0	0	0	0	0	0	0	0	0	0	0	0	0	0	0	0	0	0	0	0	0	0	0	0
A0A7G6J4T6	A0A7G6J4T6_CANLF	Cytochrome P450 2D15	CYP2D15	Canis lupus familiaris (Dog) (Canis familiaris)		intracellular membrane-bounded organelle [GO:0043231]	heme binding [GO:0020037]; iron ion binding [GO:0005506]; monooxygenase activity [GO:0004497]; oxidoreductase activity, acting on paired donors, with incorporation or reduction of molecular oxygen [GO:0016705]	QDSGFLRE	0.99042	-0.48724	0	0	0	0	0	0	0	0	0	0	0	0	0	0	0	0	0	0	0	0	0	0	0	0	0	0	0	0	0	0	0	0	0	0	0	0	0	10.1264	0
A0A8C0LR69	A0A8C0LR69_CANLF	Serine/threonine-protein kinase PLK (EC 2.7.11.21) (Polo-like kinase)		Canis lupus familiaris (Dog) (Canis familiaris)	protein phosphorylation [GO:0006468]		ATP binding [GO:0005524]; protein serine/threonine kinase activity [GO:0004674]	TITYQPAAGTK	0.98871	-0.43333	0	0	0	0	0	0	0	0	0	0	0	0	0	0	0	0	0	0	0	0	0	0	0	0	0	0	0	0	0	0	0	0	0	0	0	0	0	0	0
A0A8C0LRI2	A0A8C0LRI2_CANLF	RNA polymerase II-associated factor 1 homolog		Canis lupus familiaris (Dog) (Canis familiaris)	histone modification [GO:0016570]; transcription elongation by RNA polymerase II [GO:0006368]	Cdc73/Paf1 complex [GO:0016593]		AQLENHEPEEEEEEEMETEEK	0.98995	-1.2385	0	0	0	0	0	0	0	0	0	0	0	0	0	0	0	0	0	0	0	0	0	0	0	0	0	0	0	0	0	0	0	0	0	0	0	11.8461	0	0	0
A0A8C0LSK7	A0A8C0LSK7_CANLF	Peptidase M12B domain-containing protein	ADAMTS13	Canis lupus familiaris (Dog) (Canis familiaris)	extracellular matrix organization [GO:0030198]; proteolysis [GO:0006508]	extracellular region [GO:0005576]	metal ion binding [GO:0046872]; metalloendopeptidase activity [GO:0004222]	GDLSWSACSR	0.98882	-0.88327	0	8.43971	0	0	0	0	0	0	0	0	0	0	0	9.4177	0	0	0	0	0	0	0	0	0	0	0	0	0	0	0	0	0	0	0	0	0	0	0	0	9.3476
A0A8C0LSN3	A0A8C0LSN3_CANLF	LYR motif containing 1	LYRM1	Canis lupus familiaris (Dog) (Canis familiaris)				QEVLGLYR	0.95419	-0.22684	0	0	0	0	0	0	0	0	0	0	0	0	0	0	0	0	0	0	0	0	0	0	0	0	0	0	10.0432	0	0	0	0	0	0	0	0	0	0	0	0
A0A8C0LSP2	A0A8C0LSP2_CANLF	Plasminogen activator, urokinase receptor		Canis lupus familiaris (Dog) (Canis familiaris)				IITLTEAVCGTNLCNKPTSGR	0.87238	0.41085	0	0	0	0	0	0	0	0	0	0	0	0	0	0	0	0	0	0	0	0	0	0	0	0	0	0	0	0	0	0	0	0	0	0	0	0	0	0	0
A0A8C0LSU1	A0A8C0LSU1_CANLF	IF rod domain-containing protein		Canis lupus familiaris (Dog) (Canis familiaris)	intermediate filament cytoskeleton organization [GO:0045104]	intermediate filament [GO:0005882]	structural constituent of cytoskeleton [GO:0005200]; structural constituent of muscle [GO:0008307]	EQDRNRPGAVQMKR	0.98901	-1.7463	0	0	0	0	0	0	0	0	0	0	0	0	0	0	0	0	0	0	0	0	0	0	0	0	13.4625	0	0	0	0	0	10.4237	0	10.6442	0	0	0	0	0	0
A0A8C0LT05	A0A8C0LT05_CANLF	Coenzyme A synthase		Canis lupus familiaris (Dog) (Canis familiaris)	coenzyme A biosynthetic process [GO:0015937]		ATP binding [GO:0005524]; dephospho-CoA kinase activity [GO:0004140]	GAVGGTFDRLHNAHK	0.95053	-0.25878	0	0	0	0	0	0	0	0	0	0	0	0	0	0	0	0	0	0	0	0	0	0	0	0	0	0	0	0	0	0	0	0	0	0	0	0	0	0	0
A0A8C0LT65	A0A8C0LT65_CANLF	Fuzzy planar cell polarity protein	FUZ	Canis lupus familiaris (Dog) (Canis familiaris)				AGEGPIISEQEMQK	0.96712	-0.35074	0	0	0	0	0	0	0	0	0	0	0	0	0	0	0	0	0	0	0	0	0	0	0	0	0	0	0	0	0	0	0	0	0	0	0	0	0	0	0
A0A8C0LTL7	A0A8C0LTL7_CANLF	Rhophilin Rho GTPase binding protein 2		Canis lupus familiaris (Dog) (Canis familiaris)	signal transduction [GO:0007165]			CLSQLYDHMPEGLTPLATLK	0.88729	0.37711	0	0	0	0	0	0	0	0	0	0	0	0	0	0	0	0	0	0	0	0	0	0	0	0	0	0	0	0	0	0	0	0	0	0	0	0	0	0	0
A0A8C0LTR9	A0A8C0LTR9_CANLF	Zinc finger protein 202		Canis lupus familiaris (Dog) (Canis familiaris)	regulation of DNA-templated transcription [GO:0006355]	nucleus [GO:0005634]	DNA binding [GO:0003677]; metal ion binding [GO:0046872]	CFNHSAAFAK	0.95335	-0.26435	0	0	0	0	0	0	0	0	0	0	0	0	0	0	0	0	0	0	0	0	0	0	0	0	0	0	0	0	0	0	0	0	0	0	0	0	0	0	0
A0A8C0LTW6	A0A8C0LTW6_CANLF	Uncharacterized protein		Canis lupus familiaris (Dog) (Canis familiaris)	regulation of DNA-templated transcription [GO:0006355]		metal ion binding [GO:0046872]	ASFQRVSMGR	0.99065	-0.58245	0	0	0	0	0	0	0	0	0	0	0	0	0	0	0	0	0	0	0	0	8.63891	0	0	0	0	0	0	0	0	0	0	0	9.48059	0	0	0	0	0	0
A0A8C0LTY1	A0A8C0LTY1_CANLF	Proprotein convertase subtilisin/kexin type 5		Canis lupus familiaris (Dog) (Canis familiaris)	proteolysis [GO:0006508]	membrane [GO:0016020]	serine-type endopeptidase activity [GO:0004252]	ACQGPGPADCLSCDTFFFLLR	0.98739	-3.7329	0	0	0	0	12.1091	12.0355	8.42101	8.7138	0	12.3389	0	0	0	0	0	9.99676	0	0	0	11.4789	0	0	11.9876	0	0	0	9.22745	0	10.7586	0	0	0	9.64739	0	0	0	0	8.68229	0
A0A8C0LU91	A0A8C0LU91_CANLF	Divergent protein kinase domain 1C		Canis lupus familiaris (Dog) (Canis familiaris)		membrane [GO:0016020]		CGRCGRCGR	0.98503	-2.3583	0	0	0	0	0	0	0	0	0	0	0	0	0	0	0	0	0	0	0	0	0	0	0	0	0	0	0	0	0	0	0	0	0	0	0	0	0	0	0
A0A8C0LUQ5	A0A8C0LUQ5_CANLF	Ig-like domain-containing protein		Canis lupus familiaris (Dog) (Canis familiaris)				MGSRRAPGR	0.98898	-1.7689	0	0	0	0	0	9.12848	0	0	0	0	0	9.7361	0	0	0	0	0	0	0	0	0	0	0	0	0	0	0	0	0	0	0	0	0	0	0	0	0	0	0
A0A8C0LUS5	A0A8C0LUS5_CANLF	Uromodulin	UMOD	Canis lupus familiaris (Dog) (Canis familiaris)	innate immune response [GO:0045087]	apical plasma membrane [GO:0016324]; basolateral plasma membrane [GO:0016323]; ciliary membrane [GO:0060170]; extracellular region [GO:0005576]	calcium ion binding [GO:0005509]	DRNIKINFECSYPLDMK	0.98605	-2.1852	0	0	0	0	0	0	0	0	0	0	0	9.59753	0	0	0	0	0	0	9.70233	0	0	0	0	0	0	0	0	0	0	0	0	0	0	0	0	0	0	0	9.99492
A0A8C0LUU3	A0A8C0LUU3_CANLF	Inositol-tetrakisphosphate 1-kinase (EC 2.7.1.134) (EC 2.7.1.159) (Inositol 1,3,4-trisphosphate 5/6-kinase)		Canis lupus familiaris (Dog) (Canis familiaris)	inositol trisphosphate metabolic process [GO:0032957]		ATP binding [GO:0005524]; inositol tetrakisphosphate 1-kinase activity [GO:0047325]; inositol-1,3,4-trisphosphate 5-kinase activity [GO:0052726]; inositol-1,3,4-trisphosphate 6-kinase activity [GO:0052725]; magnesium ion binding [GO:0000287]	AALPPGGRR	0.98806	-1.3857	0	0	0	0	10.3391	0	0	0	0	0	0	0	9.76618	10.3444	0	9.11027	0	0	0	0	0	0	10.0006	0	0	0	0	0	0	0	0	0	0	0	0	0	10.7976	8.98008	0
A0A8C0LV91	A0A8C0LV91_CANLF	CST complex subunit CTC1	CTC1	Canis lupus familiaris (Dog) (Canis familiaris)	aging [GO:0007568]; bone marrow development [GO:0048539]; DNA damage response [GO:0006974]; hematopoietic stem cell proliferation [GO:0071425]; multicellular organism growth [GO:0035264]; negative regulation of telomere maintenance via telomerase [GO:0032211]; positive regulation of DNA replication [GO:0045740]; positive regulation of fibroblast proliferation [GO:0048146]; regulation of G2/M tran…	CST complex [GO:1990879]; cytosol [GO:0005829]; nucleoplasm [GO:0005654]	G-rich strand telomeric DNA binding [GO:0098505]	KEGTAWGPPEPQGDGNK	0.98511	-2.2797	0	0	0	0	0	0	0	0	0	0	0	0	0	0	0	0	0	0	0	0	9.11793	0	0	0	0	0	0	0	0	0	0	0	0	0	0	0	0	0	0
A0A8C0LV92	A0A8C0LV92_CANLF	Elongin-A	RPL11	Canis lupus familiaris (Dog) (Canis familiaris)	transcription elongation by RNA polymerase II [GO:0006368]; translation [GO:0006412]	elongin complex [GO:0070449]; ribosome [GO:0005840]	structural constituent of ribosome [GO:0003735]	LPKVNENK	0.9862	-5.4283	0	0	0	0	0	0	0	0	0	0	0	0	0	0	0	0	0	0	0	0	0	0	0	0	9.03199	9.24873	0	0	0	0	0	0	0	0	0	0	0	0	0
A0A8C0LVB9	A0A8C0LVB9_CANLF	Alpha-L-iduronidase	IDUA	Canis lupus familiaris (Dog) (Canis familiaris)	carbohydrate metabolic process [GO:0005975]	cytoplasm [GO:0005737]	hydrolase activity, hydrolyzing O-glycosyl compounds [GO:0004553]	GPGLVYVTLALDNPRCSPHR	0.91628	0.17075	0	0	0	0	0	0	0	0	0	0	0	0	0	0	0	0	0	0	0	0	0	0	0	0	0	0	0	0	0	0	0	0	0	0	0	0	0	0	0
A0A8C0LW56	A0A8C0LW56_CANLF	Pre-mRNA-splicing factor SYF2		Canis lupus familiaris (Dog) (Canis familiaris)	mRNA splicing, via spliceosome [GO:0000398]	spliceosomal complex [GO:0005681]		LLEISAEDAERWER	0.98918	-1.3258	0	0	0	0	0	0	0	0	0	0	0	0	0	0	0	0	0	0	0	0	0	0	0	0	0	0	0	0	10.1613	0	0	0	0	0	0	0	0	0	0
A0A8C0LW88	A0A8C0LW88_CANLF	Transforming growth factor beta regulator 1		Canis lupus familiaris (Dog) (Canis familiaris)	macromolecule metabolic process [GO:0043170]; nitrogen compound metabolic process [GO:0006807]; primary metabolic process [GO:0044238]	nucleus [GO:0005634]		ELGPFLGPALGLR	0.85016	0.43346	0	0	0	0	0	0	0	0	0	0	0	0	0	0	0	0	0	0	0	0	0	0	0	0	9.48913	0	0	0	0	0	0	0	0	0	0	0	0	0	0
A0A8C0LWW1	A0A8C0LWW1_CANLF	Protein kinase domain-containing protein		Canis lupus familiaris (Dog) (Canis familiaris)				SAPRPPVPVR	0.96496	-0.34097	0	0	0	0	0	0	0	0	0	0	0	0	0	0	0	0	0	0	0	0	0	0	0	0	0	0	0	0	0	0	0	9.57103	0	0	0	0	0	0	0
A0A8C0LWZ1	A0A8C0LWZ1_CANLF	SAM-dependent MTase RsmB/NOP-type domain-containing protein		Canis lupus familiaris (Dog) (Canis familiaris)	methylation [GO:0032259]		methyltransferase activity [GO:0008168]; RNA binding [GO:0003723]	EPRAEDPALSARAPR	0.98894	-1.6763	0	0	0	0	0	0	0	0	0	0	0	0	0	0	0	0	0	0	0	0	0	0	0	0	0	0	0	0	0	0	0	0	0	0	0	0	0	0	0
A0A8C0LX89	A0A8C0LX89_CANLF	Dishevelled binding antagonist of beta catenin 1	DACT1	Canis lupus familiaris (Dog) (Canis familiaris)	negative regulation of signal transduction [GO:0009968]			GAGGAGVAAPR	0.98826	-0.72734	0	0	0	0	0	0	0	0	0	0	0	0	0	0	0	0	0	0	0	0	0	0	0	0	0	0	0	0	0	0	0	0	0	0	0	0	0	0	0
A0A8C0LXH1	A0A8C0LXH1_CANLF	Major facilitator superfamily domain containing 10		Canis lupus familiaris (Dog) (Canis familiaris)		membrane [GO:0016020]	transmembrane transporter activity [GO:0022857]	QPGPGCRRR	0.98925	-1.2036	0	0	0	0	0	0	0	0	0	10.8807	0	0	0	0	0	0	0	0	0	0	0	0	0	0	0	0	12.8528	0	0	0	0	0	0	0	0	0	0	0	0
A0A8C0LXJ0	A0A8C0LXJ0_CANLF	Zinc finger FYVE-type containing 28		Canis lupus familiaris (Dog) (Canis familiaris)			metal ion binding [GO:0046872]	CLTHTSSAQVNTADK	0.98818	-0.4634	0	0	0	0	0	0	0	0	0	0	0	0	0	0	0	0	0	0	0	0	0	0	0	0	0	0	0	0	0	0	0	0	0	0	0	0	0	0	0
A0A8C0LXM0	A0A8C0LXM0_CANLF	Zinc finger protein 536	ZNF536	Canis lupus familiaris (Dog) (Canis familiaris)				VTICHPFR	0.9892	-0.69066	0	0	0	0	0	0	0	0	0	0	0	0	0	0	0	0	0	0	0	0	0	0	0	0	11.4509	11.2229	0	0	0	0	0	0	0	0	0	0	0	9.69982	9.32447
A0A8C0LXN2	A0A8C0LXN2_CANLF	Cell adhesion molecule 4	CADM4	Canis lupus familiaris (Dog) (Canis familiaris)		membrane [GO:0016020]		YRWLENRCR	0.98908	-1.1631	0	0	0	0	0	0	0	0	0	8.70318	0	0	0	0	0	0	0	0	0	0	0	0	0	0	0	0	0	0	0	0	0	0	0	0	0	0	0	0	0
A0A8C0LXV5	A0A8C0LXV5_CANLF	DNA polymerase (EC 2.7.7.7)	POLD1	Canis lupus familiaris (Dog) (Canis familiaris)	DNA repair [GO:0006281]; DNA replication [GO:0006260]	nuclear lumen [GO:0031981]	4 iron, 4 sulfur cluster binding [GO:0051539]; DNA binding [GO:0003677]; DNA-directed DNA polymerase activity [GO:0003887]; metal ion binding [GO:0046872]; nucleotide binding [GO:0000166]	MDCKGLEAVRR	0.99004	-1.1741	0	0	0	0	0	0	0	0	0	0	0	0	0	0	0	0	0	0	0	0	0	0	0	0	0	0	0	0	0	0	0	0	0	0	0	0	0	0	0
A0A8C0LY46	A0A8C0LY46_CANLF	Uncharacterized protein		Canis lupus familiaris (Dog) (Canis familiaris)				EALDTHRFAR	0.98643	-2.5984	0	0	0	0	0	0	0	0	0	0	0	0	0	0	0	0	0	0	0	0	0	0	0	0	0	0	0	0	0	0	0	0	0	0	0	0	0	0	0
A0A8C0LY81	A0A8C0LY81_CANLF	non-specific serine/threonine protein kinase (EC 2.7.11.1)	WNK4	Canis lupus familiaris (Dog) (Canis familiaris)	protein phosphorylation [GO:0006468]		ATP binding [GO:0005524]; protein serine/threonine kinase activity [GO:0004674]	CSHTFAHSCCGR	0.98822	-0.78173	0	0	0	0	0	0	0	0	0	0	9.32935	0	0	0	0	0	0	0	0	0	0	0	0	0	0	0	0	0	0	0	0	0	0	0	0	0	0	0	0
A0A8C0LY93	A0A8C0LY93_CANLF	ADAM metallopeptidase with thrombospondin type 1 motif 17		Canis lupus familiaris (Dog) (Canis familiaris)	extracellular matrix organization [GO:0030198]; proteolysis [GO:0006508]	extracellular region [GO:0005576]	metal ion binding [GO:0046872]; metalloendopeptidase activity [GO:0004222]	ALLLHLPAFGR	0.98761	-2.9222	0	0	0	0	0	0	0	0	0	0	0	0	0	0	0	0	0	0	0	0	0	0	0	0	0	0	0	0	0	0	0	0	0	0	0	0	0	0	0
A0A8C0LYR4	A0A8C0LYR4_CANLF	Lamin A/C	LMNA	Canis lupus familiaris (Dog) (Canis familiaris)		intermediate filament [GO:0005882]; nuclear lamina [GO:0005652]		TLEGELHDLR	0.98915	-0.4856	0	0	0	0	0	0	0	0	0	0	0	0	0	0	0	0	0	0	0	0	0	0	0	0	0	0	0	0	0	0	0	0	0	0	0	0	0	0	0
A0A8C0LZ82	A0A8C0LZ82_CANLF	Cytochrome c oxidase assembly factor 8		Canis lupus familiaris (Dog) (Canis familiaris)	intrinsic apoptotic signaling pathway [GO:0097193]	mitochondrial inner membrane [GO:0005743]		AAPSSSP	0.90707	0.22483	0	0	0	0	0	0	0	0	0	0	0	0	0	0	0	0	0	0	8.23074	0	0	0	0	0	0	0	0	0	0	0	0	0	0	0	7.84737	0	0	0	0
A0A8C0LZF9	A0A8C0LZF9_CANLF	Cyclin-dependent kinase 11B	LOC489591	Canis lupus familiaris (Dog) (Canis familiaris)	protein phosphorylation [GO:0006468]		ATP binding [GO:0005524]; protein serine/threonine kinase activity [GO:0004674]	SHSAEGGKHARAK	0.98881	-1.4902	0	0	0	0	0	0	0	0	0	0	0	0	0	0	0	0	0	0	0	0	0	0	0	0	0	0	0	0	0	0	0	0	0	0	0	0	0	0	0
A0A8C0LZG6	A0A8C0LZG6_CANLF	Exocyst complex component 7 (Exocyst complex component Exo70)	EXOC7	Canis lupus familiaris (Dog) (Canis familiaris)	exocytosis [GO:0006887]; protein transport [GO:0015031]	exocyst [GO:0000145]	phosphatidylinositol-4,5-bisphosphate binding [GO:0005546]	MIPPQEASAR	0.98982	-1.2399	0	0	0	0	0	0	0	0	0	0	0	0	0	0	0	0	0	0	0	0	0	0	0	0	0	0	0	0	0	0	0	0	0	0	0	0	0	0	0
A0A8C0LZR8	A0A8C0LZR8_CANLF	Platelet-derived growth factor receptor beta (PDGF-R-beta) (PDGFR-beta) (EC 2.7.10.1) (Beta platelet-derived growth factor receptor) (Beta-type platelet-derived growth factor receptor)	PDGFRB	Canis lupus familiaris (Dog) (Canis familiaris)	chemotaxis [GO:0006935]; protein phosphorylation [GO:0006468]	cytoplasmic vesicle [GO:0031410]; lysosomal lumen [GO:0043202]; plasma membrane [GO:0005886]	ATP binding [GO:0005524]; platelet-derived growth factor beta-receptor activity [GO:0005019]	DIMRDSNYISK	0.98914	-1.7794	0	0	0	0	0	0	0	0	0	0	0	0	0	0	0	0	0	0	0	0	0	0	0	0	0	0	0	0	0	0	0	0	0	0	0	0	0	0	0
A0A8C0LZX2	A0A8C0LZX2_CANLF	Solute carrier family 39 member 11		Canis lupus familiaris (Dog) (Canis familiaris)		membrane [GO:0016020]	metal ion transmembrane transporter activity [GO:0046873]	DLLSSTRRCAPPR	0.98752	-1.4795	0	0	0	0	0	0	0	0	0	0	0	0	0	0	0	0	0	0	0	0	0	0	0	0	0	0	0	0	0	0	0	0	0	0	0	0	0	0	0
A0A8C0LZY6	A0A8C0LZY6_CANLF	AP-5 complex subunit mu-1 (Adaptor-related protein complex 5 subunit mu-1)		Canis lupus familiaris (Dog) (Canis familiaris)		late endosome membrane [GO:0031902]; lysosomal membrane [GO:0005765]		DFIESRDSCSHINK	0.95292	-0.26449	0	0	0	0	0	0	0	0	0	0	0	0	0	0	0	0	0	0	0	0	0	0	0	0	0	0	0	0	0	0	0	0	0	0	0	0	0	0	0
A0A8C0LZY8	A0A8C0LZY8_CANLF	Protocadherin 12		Canis lupus familiaris (Dog) (Canis familiaris)	homophilic cell adhesion via plasma membrane adhesion molecules [GO:0007156]	plasma membrane [GO:0005886]	calcium ion binding [GO:0005509]	GLWIQEPGPLGDVR	0.98889	-1.7744	0	0	0	0	0	0	0	0	0	0	0	0	0	0	0	0	0	0	0	0	9.51254	0	0	0	0	0	0	0	0	0	0	0	0	0	0	0	0	0	0
A0A8C0M021	A0A8C0M021_CANLF	FAD dependent oxidoreductase domain containing 1	FOXRED1	Canis lupus familiaris (Dog) (Canis familiaris)			oxidoreductase activity [GO:0016491]	VLVVERDHTYSR	0.98811	-1.3868	0	0	0	0	0	0	0	0	0	0	0	0	0	0	0	0	0	0	0	0	0	9.41916	9.02879	9.24928	0	0	0	8.4797	0	0	0	0	0	8.82626	0	0	0	0	0
A0A8C0M033	A0A8C0M033_CANLF	Growth arrest specific 7	GAS7	Canis lupus familiaris (Dog) (Canis familiaris)				ENFKKDMK	0.98758	-1.4254	0	0	0	0	0	0	0	0	0	0	0	0	0	9.08972	0	0	0	0	0	0	0	0	0	0	0	0	0	0	0	0	0	0	0	0	0	0	0	0	0
A0A8C0M056	A0A8C0M056_CANLF	Casein kinase 1 alpha 1	CSNK1A1	Canis lupus familiaris (Dog) (Canis familiaris)	protein phosphorylation [GO:0006468]		ATP binding [GO:0005524]; protein kinase activity [GO:0004672]	AFFTMDSTAGEK	0.98948	-0.8459	0	0	0	0	0	0	0	0	0	0	0	0	0	0	0	0	0	0	0	0	10.1978	0	0	0	0	0	0	0	0	0	0	0	0	0	0	0	0	0	0
A0A8C0M0U7	A0A8C0M0U7_CANLF	RNA-directed DNA polymerase (EC 2.7.7.49)		Canis lupus familiaris (Dog) (Canis familiaris)				GTLIHCGGNVNWCSHSGK	0.82153	0.4805	0	0	0	0	0	0	0	0	0	0	0	0	0	0	0	8.94108	0	0	0	10.8319	0	0	0	0	10.1642	0	0	8.95446	10.4162	9.61884	9.88953	11.0143	10.6598	0	9.48788	0	0	10.4718	0
A0A8C0M0Y0	A0A8C0M0Y0_CANLF	Inositol-pentakisphosphate 2-kinase (EC 2.7.1.158)	IPPK	Canis lupus familiaris (Dog) (Canis familiaris)	phosphorylation [GO:0016310]		ATP binding [GO:0005524]; inositol pentakisphosphate 2-kinase activity [GO:0035299]	VERYLEEFPEQR	0.95327	-0.26528	0	0	0	0	0	0	0	0	0	0	0	0	0	0	0	0	0	0	0	0	0	0	0	0	0	0	0	0	0	0	0	0	0	0	0	0	0	0	0
A0A8C0M104	A0A8C0M104_CANLF	NAD(+) kinase (EC 2.7.1.23)		Canis lupus familiaris (Dog) (Canis familiaris)	NAD metabolic process [GO:0019674]; NADP biosynthetic process [GO:0006741]; phosphorylation [GO:0016310]		NAD+ kinase activity [GO:0003951]	VLEDPAMVSDDNFGAVKKK	0.98928	-1.817	0	0	0	0	0	0	0	0	0	0	0	0	0	0	0	0	0	0	0	0	0	0	0	0	0	0	0	0	0	0	0	0	0	0	0	0	0	9.84768	0
A0A8C0M132	A0A8C0M132_CANLF	RNA-directed DNA polymerase (EC 2.7.7.49)		Canis lupus familiaris (Dog) (Canis familiaris)			catalytic activity [GO:0003824]	KESYRPISLMNMDAKILNK	0.33333	0.83826	0	0	0	0	0	0	0	0	0	9.86796	0	0	0	0	0	0	0	0	0	0	0	9.99449	0	0	0	11.2742	0	0	0	0	10.6864	0	12.2295	0	0	9.2884	0	0	0
A0A8C0M1G6	A0A8C0M1G6_CANLF	Lymphocyte cytosolic protein 2		Canis lupus familiaris (Dog) (Canis familiaris)				INQDGTFLVRDSSK	0.88758	0.30346	0	0	0	0	0	0	0	0	0	0	0	0	0	0	0	0	0	0	0	10.9846	0	0	0	0	0	9.9494	0	0	0	0	0	0	0	0	0	0	0	0	0
A0A8C0M1X8	A0A8C0M1X8_CANLF	Nuclear factor 1	NFIA	Canis lupus familiaris (Dog) (Canis familiaris)	DNA replication [GO:0006260]; positive regulation of DNA-templated transcription [GO:0045893]	nucleus [GO:0005634]	DNA binding [GO:0003677]; DNA-binding transcription factor activity [GO:0003700]	TQRAGSAGQPGK	0.9872	-2.7197	0	0	0	0	0	0	0	0	0	0	0	0	0	0	0	0	0	0	0	0	0	0	0	0	0	0	0	0	0	0	0	0	0	0	0	0	0	0	0
A0A8C0M1Z6	A0A8C0M1Z6_CANLF	Protein regulator of cytokinesis 1		Canis lupus familiaris (Dog) (Canis familiaris)	microtubule cytoskeleton organization [GO:0000226]	cytoplasm [GO:0005737]; cytoskeleton [GO:0005856]	microtubule binding [GO:0008017]	GGGLGPR	0.6918	0.54454	0	0	0	0	0	0	0	0	0	0	0	0	0	0	0	0	0	0	0	0	0	0	0	0	0	0	0	0	0	0	0	0	0	0	0	0	0	0	0
A0A8C0M227	A0A8C0M227_CANLF	Disco interacting protein 2 homolog C		Canis lupus familiaris (Dog) (Canis familiaris)				AGAGEAGLSSGGLPR	0.98701	-2.5222	0	0	0	0	0	0	0	0	0	0	0	0	0	0	0	0	0	0	0	0	9.05186	0	0	0	0	0	0	0	0	0	0	0	0	0	0	0	0	0	0
A0A8C0M2G0	A0A8C0M2G0_CANLF	Ig-like domain-containing protein		Canis lupus familiaris (Dog) (Canis familiaris)				EVQLVESGGDLVKPGASLR	0	17.514	0	9.65397	9.79107	0	0	0	0	0	0	0	0	10.2366	0	0	0	9.29886	0	0	12.8633	0	12.6908	0	0	0	11.3924	11.8007	12.4536	0	10.8189	0	13.0502	12.7913	10.4462	0	10.6072	10.8586	12.5451	0	0
A0A8C0M2K3	A0A8C0M2K3_CANLF	Tektin		Canis lupus familiaris (Dog) (Canis familiaris)	cilium assembly [GO:0060271]; flagellated sperm motility [GO:0030317]	microtubule cytoskeleton [GO:0015630]; motile cilium [GO:0031514]		TLQEIFQTEMTIESIKK	0.53019	0.66831	0	0	0	0	0	0	0	0	0	0	0	0	0	0	0	0	0	0	0	0	0	0	0	0	0	0	0	0	0	0	9.6764	0	0	0	0	0	0	0	0
A0A8C0M349	A0A8C0M349_CANLF	Ig-like domain-containing protein		Canis lupus familiaris (Dog) (Canis familiaris)				AEDTAVYYCAR	0	2.9633	0	0	0	0	0	0	0	0	0	0	0	0	0	0	0	0	0	0	0	0	0	0	0	0	0	0	0	0	0	0	0	0	10.2256	0	0	0	0	0	0
A0A8C0M380	A0A8C0M380_CANLF	Methyl-CpG binding domain protein 1	MBD1	Canis lupus familiaris (Dog) (Canis familiaris)		axoneme [GO:0005930]; nucleus [GO:0005634]	DNA binding [GO:0003677]; zinc ion binding [GO:0008270]	APSLDVPGR	0.95386	-0.213	0	0	0	0	0	0	0	0	0	0	0	0	0	0	0	0	0	0	0	0	0	0	0	0	11.2493	0	0	0	0	0	0	0	0	0	0	0	0	0	0
A0A8C0M3K8	A0A8C0M3K8_CANLF	Serine protease 33		Canis lupus familiaris (Dog) (Canis familiaris)	proteolysis [GO:0006508]		serine-type endopeptidase activity [GO:0004252]	SLAPAPSDQSR	0.96252	-0.32872	0	0	0	0	0	0	0	0	0	0	0	0	0	0	0	0	0	0	0	0	0	0	0	0	0	0	0	0	0	0	0	0	0	0	0	0	0	0	0
A0A8C0M3U8	A0A8C0M3U8_CANLF	Coiled-coil domain containing 187		Canis lupus familiaris (Dog) (Canis familiaris)	microtubule anchoring [GO:0034453]	centrosome [GO:0005813]	microtubule binding [GO:0008017]	ALIAPTPR	0.91506	0.19661	0	0	0	0	0	0	0	0	0	0	0	0	0	0	0	0	0	0	0	0	0	0	0	0	0	0	0	0	0	0	0	0	0	0	0	0	0	0	0
A0A8C0M3Z5	A0A8C0M3Z5_CANLF	hydroxymethylbilane synthase (EC 2.5.1.61)		Canis lupus familiaris (Dog) (Canis familiaris)	porphyrin-containing compound biosynthetic process [GO:0006779]		hydroxymethylbilane synthase activity [GO:0004418]	ENPYDAVVFHPK	0.9882	-0.72765	0	0	0	0	0	0	0	0	0	0	0	0	0	0	0	0	0	0	0	13.0464	0	0	0	0	0	0	0	0	0	0	0	0	0	0	0	0	0	0	0
A0A8C0M476	A0A8C0M476_CANLF	DNA polymerase subunit gamma-1 (EC 2.7.7.7) (Mitochondrial DNA polymerase catalytic subunit)		Canis lupus familiaris (Dog) (Canis familiaris)	DNA replication [GO:0006260]	gamma DNA polymerase complex [GO:0005760]; mitochondrial nucleoid [GO:0042645]	DNA binding [GO:0003677]; DNA-directed DNA polymerase activity [GO:0003887]	FCISIHDEVR	0.92035	0.1901	0	0	0	0	0	0	0	0	0	0	0	0	0	0	0	0	0	0	0	0	0	0	0	0	0	0	0	0	0	0	0	0	0	0	0	0	0	0	15.3722
A0A8C0M494	A0A8C0M494_CANLF	Integrin subunit alpha L	ITGAL	Canis lupus familiaris (Dog) (Canis familiaris)	cell adhesion [GO:0007155]; integrin-mediated signaling pathway [GO:0007229]	integrin complex [GO:0008305]	metal ion binding [GO:0046872]	AELEELEPK	0.98793	-0.74467	0	0	0	0	0	0	0	0	0	0	0	0	0	0	0	0	0	0	0	0	0	0	0	0	0	0	0	0	0	0	0	0	0	0	0	0	0	0	0
A0A8C0M4A1	A0A8C0M4A1_CANLF	24-dehydrocholesterol reductase		Canis lupus familiaris (Dog) (Canis familiaris)		membrane [GO:0016020]	FAD binding [GO:0071949]	SCMRQLEK	0.98852	-1.8795	0	0	0	0	0	0	0	0	0	0	0	0	0	0	0	0	0	0	0	0	0	0	0	0	0	0	0	0	0	0	0	0	0	0	0	0	0	0	0
A0A8C0M4E9	A0A8C0M4E9_CANLF	Nucleolar protein 16	NOP16	Canis lupus familiaris (Dog) (Canis familiaris)		nucleolus [GO:0005730]		LNRNARR	0.98949	-1.009	0	0	0	0	0	0	0	0	0	0	0	0	0	0	0	0	0	0	0	0	0	0	0	0	0	0	0	0	0	0	0	0	0	0	0	0	0	0	0
A0A8C0M4G3	A0A8C0M4G3_CANLF	Thyroid hormone receptor interactor 11		Canis lupus familiaris (Dog) (Canis familiaris)				DVLMKGR	0.81713	0.46955	0	0	0	0	0	0	0	0	0	0	0	0	0	0	0	0	0	0	0	0	0	0	0	0	0	0	0	0	0	0	0	0	9.70939	0	0	0	0	0	0
A0A8C0M4J9	A0A8C0M4J9_CANLF	Zinc finger and BTB domain containing 44		Canis lupus familiaris (Dog) (Canis familiaris)				CFRCQICSATFTSFGEYK	0.90346	0.25201	0	0	0	0	0	0	0	0	0	8.8165	0	0	0	0	0	0	0	0	9.34474	0	0	0	0	0	8.9741	0	10.2801	0	8.42185	0	0	0	0	0	0	0	0	8.66399	8.36321
A0A8C0M4S4	A0A8C0M4S4_CANLF	Mitogen-activated protein kinase kinase 4		Canis lupus familiaris (Dog) (Canis familiaris)	protein phosphorylation [GO:0006468]		ATP binding [GO:0005524]; protein kinase activity [GO:0004672]	AQATPLGRAR	0.9876	-3.4397	0	0	0	0	0	0	0	0	0	0	0	0	0	0	0	0	0	0	0	0	0	0	0	0	0	0	0	0	0	0	0	0	0	0	0	0	0	0	0
A0A8C0M4W5	A0A8C0M4W5_CANLF	SEL1L family member 3		Canis lupus familiaris (Dog) (Canis familiaris)				LDRAVFPVCFSQR	0.96082	-0.30011	0	0	0	0	0	0	0	0	0	0	0	0	0	0	0	0	9.06749	9.12231	10.2327	0	13.6444	0	0	0	0	0	0	0	0	0	10.4995	0	10.9243	0	0	0	0	0	0
A0A8C0M4W6	A0A8C0M4W6_CANLF	Transforming acidic coiled-coil containing protein 3		Canis lupus familiaris (Dog) (Canis familiaris)	mitotic spindle organization [GO:0007052]	cytoplasm [GO:0005737]; cytoskeleton [GO:0005856]		GCWPVPR	0.97657	-0.37888	0	0	0	0	0	0	0	0	0	0	0	0	0	0	0	0	0	0	0	0	0	0	0	0	0	0	0	0	0	0	0	0	0	0	0	0	0	0	0
A0A8C0M4X5	A0A8C0M4X5_CANLF	Tenascin R		Canis lupus familiaris (Dog) (Canis familiaris)				ACQCAGSAR	0.96476	-0.3458	0	0	0	0	0	0	0	0	0	0	0	0	0	0	0	0	0	0	0	0	0	0	0	0	0	0	0	0	0	0	0	9.69249	0	0	0	0	0	0	0
A0A8C0M557	A0A8C0M557_CANLF	BRMS1 like transcriptional repressor	BRMS1L	Canis lupus familiaris (Dog) (Canis familiaris)		nucleoplasm [GO:0005654]		ELCLESVK	0.98867	-1.7029	0	0	0	0	0	0	0	0	0	0	0	0	0	0	0	0	0	0	0	0	0	0	0	0	0	0	0	0	0	0	0	0	0	0	0	0	0	0	0
A0A8C0M593	A0A8C0M593_CANLF	MAM domain containing 4		Canis lupus familiaris (Dog) (Canis familiaris)		membrane [GO:0016020]		NSHSHLLQGWR	0.98382	-0.41026	0	0	0	0	0	0	0	0	0	0	0	0	0	0	0	0	0	0	0	0	0	0	0	0	0	0	0	0	0	0	0	0	0	0	0	0	0	0	0
A0A8C0M5F7	A0A8C0M5F7_CANLF	Rho GTPase activating protein 23		Canis lupus familiaris (Dog) (Canis familiaris)	signal transduction [GO:0007165]		GTPase activator activity [GO:0005096]	ALRRLPNR	0.98913	-0.85019	0	0	0	0	0	0	0	0	0	0	0	0	0	0	0	0	0	0	0	0	0	0	0	0	0	0	0	0	0	0	0	0	0	0	0	0	0	0	0
A0A8C0M5I7	A0A8C0M5I7_CANLF	SEH1 like nucleoporin	CEP192	Canis lupus familiaris (Dog) (Canis familiaris)	centrosome duplication [GO:0051298]; centrosome-templated microtubule nucleation [GO:0090222]; protein localization to centrosome [GO:0071539]			GVDDSGDVFR	0.98602	-2.1891	0	0	0	0	0	0	0	0	0	0	0	0	0	0	0	0	0	0	0	0	0	0	0	0	0	8.73139	0	0	0	0	0	0	0	0	0	0	0	0	0
A0A8C0M5N2	A0A8C0M5N2_CANLF	G3BP stress granule assembly factor 1		Canis lupus familiaris (Dog) (Canis familiaris)		cytoplasm [GO:0005737]; intracellular organelle [GO:0043229]	RNA binding [GO:0003723]	DNRLRGPGGPR	0.98932	-1.4596	0	0	0	0	0	0	0	0	0	0	0	0	0	0	0	0	0	0	0	0	0	0	0	0	0	0	0	0	0	0	0	0	0	0	0	0	0	0	0
A0A8C0M5T3	A0A8C0M5T3_CANLF	RNA-directed DNA polymerase (EC 2.7.7.49)		Canis lupus familiaris (Dog) (Canis familiaris)				REETQINK	0.98807	-1.3735	0	0	0	0	0	0	0	0	0	0	0	0	0	0	0	0	0	0	0	0	0	0	0	0	0	0	0	0	0	0	0	0	0	11.8952	0	0	0	0	0
A0A8C0M5V3	A0A8C0M5V3_CANLF	Acyl-coenzyme A oxidase		Canis lupus familiaris (Dog) (Canis familiaris)	fatty acid beta-oxidation [GO:0006635]	peroxisome [GO:0005777]	acyl-CoA oxidase activity [GO:0003997]; FAD binding [GO:0071949]	GVWRGGLGGRGSGR	0.98745	-2.8988	0	0	0	0	0	0	0	0	0	0	0	0	0	0	0	0	0	0	0	0	0	0	0	0	0	0	0	0	0	8.99721	0	0	0	0	0	0	0	0	0
A0A8C0M690	A0A8C0M690_CANLF	Ig-like domain-containing protein		Canis lupus familiaris (Dog) (Canis familiaris)				LSCVASGFTFSR	0	3.6082	0	0	0	0	0	0	0	0	0	0	0	0	0	0	0	0	0	0	9.55142	9.55225	9.37339	0	0	0	0	0	0	8.48607	0	8.47909	10.6982	10.6808	11.1869	0	0	0	0	0	0
A0A8C0M6G2	A0A8C0M6G2_CANLF	non-specific serine/threonine protein kinase (EC 2.7.11.1)		Canis lupus familiaris (Dog) (Canis familiaris)	protein phosphorylation [GO:0006468]; regulation of signal transduction [GO:0009966]		ATP binding [GO:0005524]; GTP binding [GO:0005525]; protein serine/threonine kinase activity [GO:0004674]	NQFGKTEDGMK	0.98664	-4.2801	0	0	0	0	0	0	0	0	0	0	10.4445	0	0	0	0	0	0	0	0	10.605	10.727	0	0	0	10.5624	0	0	0	10.7269	0	0	0	0	0	0	0	0	0	0
A0A8C0M6J7	A0A8C0M6J7_CANLF	KIAA0232		Canis lupus familiaris (Dog) (Canis familiaris)				LYSPTSKALNR	0.87149	0.41529	0	0	0	0	0	0	0	0	0	0	0	0	0	0	0	0	0	0	0	0	0	0	0	0	0	0	0	0	0	0	0	0	0	0	0	0	0	0	0
A0A8C0M6N9	A0A8C0M6N9_CANLF	Oxysterol-binding protein	OSBPL8	Canis lupus familiaris (Dog) (Canis familiaris)	lipid transport [GO:0006869]	membrane [GO:0016020]	lipid binding [GO:0008289]	DAGLADGEPDQTSLLGDSK	0.98968	-1.6555	0	0	0	0	0	0	0	0	0	0	0	0	0	0	0	0	0	0	0	0	0	0	0	0	0	0	0	0	0	0	0	0	0	0	0	0	0	0	0
A0A8C0M6X8	A0A8C0M6X8_CANLF	IPT/TIG domain-containing protein		Canis lupus familiaris (Dog) (Canis familiaris)		nucleus [GO:0005634]	DNA binding [GO:0003677]; DNA-binding transcription factor activity [GO:0003700]; metal ion binding [GO:0046872]	APGGVGR	0.73815	0.51577	0	0	0	0	0	0	0	0	0	0	0	0	0	0	0	0	0	0	0	0	0	0	0	0	0	0	0	0	0	0	0	0	0	0	0	0	0	0	0
A0A8C0M6Y6	A0A8C0M6Y6_CANLF	FA complementation group I		Canis lupus familiaris (Dog) (Canis familiaris)	DNA repair [GO:0006281]			IQRYEEQVFDLLK	0.98792	-3.6169	0	0	0	0	0	0	0	0	0	0	0	0	0	0	0	0	0	0	0	0	0	0	0	0	0	0	0	0	0	0	0	0	0	0	0	0	0	0	0
A0A8C0M740	A0A8C0M740_CANLF	Leucine rich repeat containing 75A		Canis lupus familiaris (Dog) (Canis familiaris)				RCCCAPGTR	0.98889	-0.82813	0	0	0	0	0	0	0	0	0	0	0	0	0	0	0	0	0	0	0	0	0	0	0	0	0	0	0	0	0	0	0	0	0	0	0	0	0	0	0
A0A8C0M795	A0A8C0M795_CANLF	Tubulin alpha chain		Canis lupus familiaris (Dog) (Canis familiaris)	microtubule-based process [GO:0007017]	cytoplasm [GO:0005737]; microtubule [GO:0005874]	GTP binding [GO:0005525]; hydrolase activity [GO:0016787]; structural constituent of cytoskeleton [GO:0005200]	ALGSGNDSFNTFFSETGAGK	0.95419	-0.071005	0	0	0	0	0	0	0	0	0	0	0	0	0	0	0	0	0	0	0	0	0	0	0	0	0	0	0	0	0	0	0	0	0	0	0	0	0	0	0
A0A8C0M7B5	A0A8C0M7B5_CANLF	RING-type E3 ubiquitin transferase (EC 2.3.2.27)		Canis lupus familiaris (Dog) (Canis familiaris)	proteasome-mediated ubiquitin-dependent protein catabolic process [GO:0043161]	cytoplasm [GO:0005737]	metal ion binding [GO:0046872]; ubiquitin protein ligase activity [GO:0061630]	DLLDPARWR	0.98641	-2.1624	0	0	0	0	0	0	0	0	0	0	0	0	0	0	0	0	0	0	0	0	0	0	0	0	0	0	0	0	0	0	9.99265	9.89676	0	0	0	9.18431	9.25887	0	0
A0A8C0M7V3	A0A8C0M7V3_CANLF	Coiled-coil domain containing 40		Canis lupus familiaris (Dog) (Canis familiaris)	axoneme assembly [GO:0035082]			DIHKATEECTK	0.98921	-1.2074	0	0	0	0	0	0	0	0	0	0	0	0	0	0	0	0	0	0	0	0	0	0	0	0	0	0	0	0	0	0	0	0	0	0	0	0	0	0	0
A0A8C0M7X0	A0A8C0M7X0_CANLF	WD repeat domain 37		Canis lupus familiaris (Dog) (Canis familiaris)				GAGAGRDFR	0.9878	-1.9427	0	0	0	0	0	0	0	0	0	0	0	0	0	0	0	0	0	0	0	0	0	0	0	0	0	0	0	0	0	0	0	0	0	0	0	0	0	0	0
A0A8C0M7Y9	A0A8C0M7Y9_CANLF	Cytochrome P450 (EC 1.14.14.-)		Canis lupus familiaris (Dog) (Canis familiaris)		endoplasmic reticulum membrane [GO:0005789]	heme binding [GO:0020037]; iron ion binding [GO:0005506]; oxidoreductase activity, acting on paired donors, with incorporation or reduction of molecular oxygen, reduced flavin or flavoprotein as one donor, and incorporation of one atom of oxygen [GO:0016712]	LNYLRSR	0.98786	-1.9484	0	0	0	0	0	0	0	0	0	0	0	0	0	0	0	0	0	0	0	0	0	0	0	0	0	0	0	0	0	0	0	0	0	0	0	0	0	0	0
A0A8C0M812	A0A8C0M812_CANLF	Uncharacterized protein		Canis lupus familiaris (Dog) (Canis familiaris)				APPGAPGAAAAR	0.98828	-1.3542	0	0	0	0	0	0	0	0	0	0	0	0	0	0	0	0	0	9.27447	0	0	0	0	0	0	0	0	0	0	0	0	0	0	0	0	0	0	0	0	0
A0A8C0M818	A0A8C0M818_CANLF	Collectin subfamily member 10		Canis lupus familiaris (Dog) (Canis familiaris)		collagen trimer [GO:0005581]		AGTVCDCGRYRK	0.98916	-1.1241	0	0	0	0	0	0	0	0	0	0	0	0	0	0	0	0	0	0	0	0	0	0	0	0	0	0	0	0	0	0	0	0	0	0	0	0	0	0	0
A0A8C0M8A6	A0A8C0M8A6_CANLF	F-box and leucine rich repeat protein 19	FBXL19	Canis lupus familiaris (Dog) (Canis familiaris)	protein metabolic process [GO:0019538]		DNA binding [GO:0003677]; zinc ion binding [GO:0008270]	FKRMCQLLER	0.92249	0.1563	0	0	0	0	0	0	0	0	0	0	0	0	0	0	0	0	0	0	0	0	0	0	0	0	0	0	0	0	0	0	0	0	0	0	0	0	0	0	0
A0A8C0M8B7	A0A8C0M8B7_CANLF	Myelin associated glycoprotein		Canis lupus familiaris (Dog) (Canis familiaris)		membrane [GO:0016020]		ISGAPEKYESERR	0.98874	-1.6803	0	0	0	0	0	0	0	0	0	0	0	0	0	0	0	0	0	0	0	0	0	0	0	0	0	0	0	0	0	0	0	0	0	0	0	0	0	0	0
A0A8C0M8J1	A0A8C0M8J1_CANLF	Zinc finger MYND-type containing 11		Canis lupus familiaris (Dog) (Canis familiaris)	regulation of transcription elongation by RNA polymerase II [GO:0034243]		metal ion binding [GO:0046872]; transcription corepressor activity [GO:0003714]	CQQEHWHAEHK	0.93896	0.047659	10.7964	0	0	0	0	0	0	0	0	0	0	0	0	0	0	0	0	0	0	0	0	0	0	0	0	0	0	0	0	0	0	0	0	0	0	0	0	0	0
A0A8C0M8J9	A0A8C0M8J9_CANLF	Uncharacterized protein		Canis lupus familiaris (Dog) (Canis familiaris)				ATPARQK	0.43187	0.69495	0	0	0	0	0	0	0	0	0	0	0	0	0	0	0	0	0	0	0	0	0	0	0	0	0	0	0	0	0	0	0	0	0	0	0	0	0	0	0
A0A8C0M8L1	A0A8C0M8L1_CANLF	Protocadherin 7		Canis lupus familiaris (Dog) (Canis familiaris)	homophilic cell adhesion via plasma membrane adhesion molecules [GO:0007156]	plasma membrane [GO:0005886]	calcium ion binding [GO:0005509]	IDREEVNQLR	0.98841	-0.4708	0	0	0	0	0	0	0	0	0	0	0	0	0	0	0	0	0	0	0	0	0	0	0	0	0	0	0	0	0	0	0	0	0	0	0	0	0	9.66724	0
A0A8C0M913	A0A8C0M913_CANLF	TNF receptor-associated factor 6 (EC 2.3.2.27) (E3 ubiquitin-protein ligase TRAF6) (RING-type E3 ubiquitin transferase TRAF6)	TRAF6	Canis lupus familiaris (Dog) (Canis familiaris)	DNA damage response [GO:0006974]; intracellular signal transduction [GO:0035556]; protein ubiquitination [GO:0016567]	cell cortex [GO:0005938]; lipid droplet [GO:0005811]; nucleus [GO:0005634]	tumor necrosis factor receptor binding [GO:0005164]; ubiquitin-protein transferase activity [GO:0004842]; zinc ion binding [GO:0008270]	GSCSALMGLR	0.98941	-1.2635	0	0	10.2178	0	0	10.9127	0	0	0	0	0	0	0	0	0	0	0	0	0	0	0	0	0	0	0	0	0	0	0	0	0	0	0	0	0	0	0	0	0
A0A8C0M998	A0A8C0M998_CANLF	Family with sequence similarity 171 member A2		Canis lupus familiaris (Dog) (Canis familiaris)		membrane [GO:0016020]		GPGGHRAPGSGPQPR	0.98916	-1.8652	0	0	0	0	0	0	0	0	0	0	0	0	0	0	0	0	0	0	0	0	0	0	0	0	0	0	0	0	0	0	0	0	0	0	0	0	0	0	0
A0A8C0M9M4	A0A8C0M9M4_CANLF	AFG3 like matrix AAA peptidase subunit 2		Canis lupus familiaris (Dog) (Canis familiaris)	cellular component organization [GO:0016043]; proteolysis [GO:0006508]	membrane [GO:0016020]	ATP binding [GO:0005524]; ATP hydrolysis activity [GO:0016887]; ATP-dependent peptidase activity [GO:0004176]; metalloendopeptidase activity [GO:0004222]; zinc ion binding [GO:0008270]	DEIDVKFKDVAGCEEAK	0.98735	-2.9548	0	0	0	0	0	0	0	0	0	0	0	0	0	0	0	0	0	0	0	0	0	0	0	0	0	0	0	0	0	0	0	0	0	0	0	0	0	0	0
A0A8C0M9N3	A0A8C0M9N3_CANLF	Cytochrome P450 family 27 subfamily C member 1		Canis lupus familiaris (Dog) (Canis familiaris)		endoplasmic reticulum [GO:0005783]; membrane [GO:0016020]	heme binding [GO:0020037]; iron ion binding [GO:0005506]; monooxygenase activity [GO:0004497]; oxidoreductase activity, acting on paired donors, with incorporation or reduction of molecular oxygen [GO:0016705]	GAGRAGAPRAGGR	0.98794	-1.373	0	0	0	0	0	0	0	0	0	0	0	0	0	0	0	0	0	0	0	0	0	0	0	0	0	0	0	0	0	0	0	0	0	0	0	0	0	9.32136	0
A0A8C0M9X4	A0A8C0M9X4_CANLF	TBK1 binding protein 1		Canis lupus familiaris (Dog) (Canis familiaris)				LNQFQHER	0.97346	-0.37163	0	0	0	0	0	0	0	0	0	0	0	0	0	0	0	0	0	0	0	0	0	0	0	0	0	9.27233	0	0	0	0	0	0	0	0	0	0	0	0	0
A0A8C0M9Y5	A0A8C0M9Y5_CANLF	Myotubularin related protein 10	MTMR10	Canis lupus familiaris (Dog) (Canis familiaris)				IDQRICNAITK	0.99046	-1.5984	8.27398	10.9189	10.8167	9.88218	0	8.82639	8.74621	0	0	0	0	0	10.0678	10.9123	0	0	9.09019	9.10226	12.8233	12.9439	0	11.3481	9.48774	9.59729	0	12.8272	12.4346	9.8848	0	9.79362	11.7773	11.9114	12.196	10.0232	8.97842	9.10001	11.3344	0	10.0262
A0A8C0M9Y7	A0A8C0M9Y7_CANLF	Immunoglobulin superfamily member 3		Canis lupus familiaris (Dog) (Canis familiaris)				DAGEYECHTPNTDER	0.98756	-1.4326	0	0	0	0	0	0	0	0	0	0	0	0	0	0	0	0	0	0	0	0	0	0	0	0	0	0	0	0	0	0	0	0	0	0	0	0	0	0	0
A0A8C0MAC5	A0A8C0MAC5_CANLF	Amphiphysin		Canis lupus familiaris (Dog) (Canis familiaris)		cytoplasm [GO:0005737]; intracellular organelle [GO:0043229]		ADVLEEDLER	0.95085	-0.10699	0	0	0	0	0	0	9.4266	9.46536	0	0	10.7663	0	0	0	0	0	0	0	0	0	0	0	0	0	0	11.3644	11.2701	0	0	0	0	0	0	0	0	0	0	10.877	0
A0A8C0MAH2	A0A8C0MAH2_CANLF	phosphoacetylglucosamine mutase (EC 5.4.2.3) (Acetylglucosamine phosphomutase) (N-acetylglucosamine-phosphate mutase)	PGM3	Canis lupus familiaris (Dog) (Canis familiaris)	carbohydrate metabolic process [GO:0005975]; UDP-N-acetylglucosamine biosynthetic process [GO:0006048]		metal ion binding [GO:0046872]; phosphoacetylglucosamine mutase activity [GO:0004610]	AFVRPSGTEDIVR	0.76537	0.50952	0	0	0	0	0	0	0	0	0	0	0	0	0	0	0	0	0	0	0	0	0	0	0	0	0	0	0	0	0	0	0	0	10.882	0	0	0	0	0	0
A0A8C0MAN5	A0A8C0MAN5_CANLF	Zinc finger and BTB domain containing 26	ZBTB26	Canis lupus familiaris (Dog) (Canis familiaris)				DQFLLNDSR	0.98953	-0.47421	0	0	0	0	0	0	0	0	0	0	11.4109	0	0	0	0	0	0	0	0	0	0	0	0	0	0	0	0	0	0	0	0	10.1537	0	0	0	0	0	0	0
A0A8C0MAV7	A0A8C0MAV7_CANLF	Signal peptide, CUB domain and EGF like domain containing 1		Canis lupus familiaris (Dog) (Canis familiaris)			calcium ion binding [GO:0005509]	AGSSPAASLAPFICERR	0.82299	0.47229	0	0	0	9.50732	0	0	0	0	0	0	0	0	0	0	0	0	0	0	0	0	0	0	0	0	0	0	0	0	0	0	0	0	0	0	9.30474	0	0	0	0
A0A8C0MAY9	A0A8C0MAY9_CANLF	Anaphase-promoting complex subunit 2		Canis lupus familiaris (Dog) (Canis familiaris)	cell cycle [GO:0007049]; cell division [GO:0051301]; protein ubiquitination [GO:0016567]; ubiquitin-dependent protein catabolic process [GO:0006511]		phosphatase binding [GO:0019902]; ubiquitin protein ligase binding [GO:0031625]	DLFINEYR	0.98722	-2.6965	0	0	0	0	0	0	0	0	0	0	0	0	0	0	0	0	0	0	0	0	0	0	0	0	0	0	9.5306	0	0	0	0	0	0	0	0	0	0	0	0
A0A8C0MB28	A0A8C0MB28_CANLF	HECT-type E3 ubiquitin transferase (EC 2.3.2.26)		Canis lupus familiaris (Dog) (Canis familiaris)	protein ubiquitination [GO:0016567]		ubiquitin-protein transferase activity [GO:0004842]	REDWEARIDSHGR	0.98852	-1.49	0	0	0	0	0	8.68324	0	0	0	0	0	0	0	0	0	0	0	0	0	0	0	0	0	0	0	0	0	0	0	0	0	0	0	0	0	0	0	0	0
A0A8C0MB61	A0A8C0MB61_CANLF	Uncharacterized protein		Canis lupus familiaris (Dog) (Canis familiaris)				LPWGHTMPPPPCSSPGNTSTK	0.54428	0.66229	0	0	0	0	0	0	0	0	0	0	0	0	0	0	0	0	0	0	0	0	10.4192	0	0	0	0	9.38681	9.67784	0	0	0	0	0	10.3673	0	0	0	9.65503	0	0
A0A8C0MBB0	A0A8C0MBB0_CANLF	Zinc finger protein 263	ZNF263	Canis lupus familiaris (Dog) (Canis familiaris)		nucleus [GO:0005634]		LQELCHEWLRPEMR	0.83021	0.46128	0	0	0	0	0	0	0	0	0	0	0	0	0	0	0	0	0	0	0	0	0	0	0	0	0	0	0	0	0	0	0	0	0	0	0	0	0	0	0
A0A8C0MBI4	A0A8C0MBI4_CANLF	TBC1 domain family member 2B		Canis lupus familiaris (Dog) (Canis familiaris)				GVTGSGFPFDLGR	0.98968	-1.2227	0	0	0	0	0	0	0	0	0	0	0	0	0	0	0	0	0	0	0	0	0	0	0	0	0	9.06846	0	0	0	0	0	0	0	0	0	0	0	0	0
A0A8C0MBL2	A0A8C0MBL2_CANLF	Apelin receptor		Canis lupus familiaris (Dog) (Canis familiaris)		membrane [GO:0016020]	G protein-coupled receptor activity [GO:0004930]	EVHPLQPR	0.98915	-0.66828	0	0	0	0	0	0	0	0	0	0	0	0	0	0	0	0	0	0	0	0	0	0	0	0	0	0	0	0	0	0	0	0	0	0	0	0	0	0	0
A0A8C0MBZ6	A0A8C0MBZ6_CANLF	AMP deaminase (EC 3.5.4.6)		Canis lupus familiaris (Dog) (Canis familiaris)	IMP salvage [GO:0032264]		AMP deaminase activity [GO:0003876]; metal ion binding [GO:0046872]	SRTFLSLWASADYEK	0.9557	-0.25051	0	0	0	0	0	0	0	0	0	0	0	0	0	0	0	0	0	0	0	0	0	0	0	0	0	0	0	0	0	0	0	0	0	0	0	0	0	0	0
A0A8C0MC48	A0A8C0MC48_CANLF	Serum/glucocorticoid regulated kinase 1	SGK1	Canis lupus familiaris (Dog) (Canis familiaris)	protein phosphorylation [GO:0006468]		ATP binding [GO:0005524]; phosphatidylinositol binding [GO:0035091]; protein serine/threonine kinase activity [GO:0004674]	SPMVSVDK	0.92046	0.15826	0	0	0	0	0	0	0	0	0	0	0	0	0	0	0	0	0	0	0	0	0	0	0	0	0	0	0	0	0	0	0	0	0	0	0	0	0	11.4307	0
A0A8C0MC83	A0A8C0MC83_CANLF	AE binding protein 1		Canis lupus familiaris (Dog) (Canis familiaris)	proteolysis [GO:0006508]	extracellular region [GO:0005576]	metallocarboxypeptidase activity [GO:0004181]; zinc ion binding [GO:0008270]	APLEKVK	0.989	-1.1007	0	0	0	0	0	0	0	0	0	0	0	0	0	0	0	0	0	0	0	0	0	0	0	0	0	0	0	0	0	0	0	0	0	0	0	0	0	0	0
A0A8C0MCF0	A0A8C0MCF0_CANLF	Ninein	NIN	Canis lupus familiaris (Dog) (Canis familiaris)			calcium ion binding [GO:0005509]	DEVEQDQHEAR	0.98885	-1.4696	0	0	0	0	0	0	0	0	0	0	0	0	0	0	0	0	0	0	0	0	0	0	0	0	0	0	0	0	0	0	0	0	0	0	0	0	0	0	0
A0A8C0MCQ1	A0A8C0MCQ1_CANLF	DNA helicase (EC 3.6.4.12)		Canis lupus familiaris (Dog) (Canis familiaris)		nucleus [GO:0005634]	ATP binding [GO:0005524]; ATP-dependent chromatin remodeler activity [GO:0140658]; helicase activity [GO:0004386]; hydrolase activity [GO:0016787]; metal ion binding [GO:0046872]	AFSQFLRPLIAK	0.95342	-0.26246	0	0	0	0	0	0	0	0	0	0	0	0	0	0	0	0	0	0	0	0	0	0	0	0	0	0	0	0	0	0	0	0	0	0	0	0	0	0	0
A0A8C0MCQ3	A0A8C0MCQ3_CANLF	Inter-alpha-trypsin inhibitor heavy chain 1	ITIH1	Canis lupus familiaris (Dog) (Canis familiaris)	hyaluronan metabolic process [GO:0030212]; negative regulation of peptidase activity [GO:0010466]	extracellular region [GO:0005576]	serine-type endopeptidase inhibitor activity [GO:0004867]	AAISGENAGLVR	0	41.392	0	0	0	9.93827	0	0	0	8.84323	0	11.7573	11.5523	11.4153	0	0	8.30268	0	0	0	12.1687	12.193	11.6272	10.5608	10.6738	0	11.8443	11.9566	12.7345	9.14639	9.60853	9.38161	10.6272	10.8235	11.7091	0	0	0	9.97441	9.76074	9.03573
A0A8C0MCZ0	A0A8C0MCZ0_CANLF	Torsin 1A interacting protein 1		Canis lupus familiaris (Dog) (Canis familiaris)		endomembrane system [GO:0012505]; membrane [GO:0016020]; nucleus [GO:0005634]	ATPase activator activity [GO:0001671]	LSGLWSR	0.95033	-0.031889	0	0	0	0	0	0	0	0	0	0	0	0	0	0	0	0	0	0	0	9.73081	9.34292	0	0	0	0	0	0	0	0	0	0	0	0	0	0	0	0	0	0
A0A8C0MDB7	A0A8C0MDB7_CANLF	Tankyrase 1 binding protein 1		Canis lupus familiaris (Dog) (Canis familiaris)				CGMGQDSVEVTGR	0.98526	-2.3337	0	0	0	0	9.30888	0	0	0	0	9.55244	0	0	0	0	0	0	0	0	0	9.60692	0	0	0	0	0	0	9.30531	0	8.99149	0	0	0	0	0	0	0	0	0	0
A0A8C0ME02	A0A8C0ME02_CANLF	RNA uridylyltransferase (EC 2.7.7.52)		Canis lupus familiaris (Dog) (Canis familiaris)	gene expression [GO:0010467]; mRNA catabolic process [GO:0006402]; mRNA destabilization [GO:0061157]	cytoplasm [GO:0005737]	nucleic acid binding [GO:0003676]; nucleotidyltransferase activity [GO:0016779]; zinc ion binding [GO:0008270]	AGASCDEYEDVKVYHQETGSK	0.98689	-2.527	0	0	0	11.2448	0	0	0	0	0	0	0	0	0	0	0	0	0	0	0	0	0	0	0	0	0	0	0	0	0	0	0	0	0	0	0	0	0	0	0
A0A8C0ME47	A0A8C0ME47_CANLF	60S ribosomal protein L7a		Canis lupus familiaris (Dog) (Canis familiaris)	ribosome biogenesis [GO:0042254]	cytosolic large ribosomal subunit [GO:0022625]	RNA binding [GO:0003723]	LAYKYRPETRQEK	0.98865	-1.7005	0	0	0	0	0	0	0	0	0	0	0	0	0	0	0	0	0	0	0	0	0	0	0	0	0	0	0	0	0	0	0	0	0	0	0	0	0	0	0
A0A8C0ME54	A0A8C0ME54_CANLF	Sorting nexin 10		Canis lupus familiaris (Dog) (Canis familiaris)	intracellular protein transport [GO:0006886]	endosome [GO:0005768]; membrane [GO:0016020]	phosphatidylinositol binding [GO:0035091]	KENDIDYDSER	0.95336	-0.26353	0	0	0	0	0	0	0	0	0	0	0	0	0	0	0	0	0	10.303	0	0	0	0	12.8223	0	13.7855	0	0	0	0	0	0	0	0	0	0	0	0	0	0
A0A8C0MEA2	A0A8C0MEA2_CANLF	Protein disulfide-isomerase A6 (EC 5.3.4.1)	PDIA6	Canis lupus familiaris (Dog) (Canis familiaris)		endoplasmic reticulum lumen [GO:0005788]; melanosome [GO:0042470]	protein disulfide isomerase activity [GO:0003756]	QLVKDRLGGR	0.98798	-1.044	0	0	0	0	0	0	0	0	0	0	0	0	0	0	0	0	0	0	0	0	10.5734	0	0	0	0	0	0	0	0	0	0	0	0	0	0	0	0	0	0
A0A8C0MEB7	A0A8C0MEB7_CANLF	Potassium channel subfamily K member		Canis lupus familiaris (Dog) (Canis familiaris)		dendrite [GO:0030425]; perikaryon [GO:0043204]; recycling endosome [GO:0055037]; synaptic membrane [GO:0097060]	potassium channel activity [GO:0005267]	LQSLAGSSCVRLVER	0.9538	-0.26418	0	0	0	0	0	0	0	0	0	0	0	0	0	0	0	0	0	0	0	0	0	0	0	0	0	0	0	0	0	0	0	0	0	0	0	0	0	0	0
A0A8C0MER1	A0A8C0MER1_CANLF	Tyrosine-protein kinase (EC 2.7.10.2)	TRAF3IP2	Canis lupus familiaris (Dog) (Canis familiaris)	protein phosphorylation [GO:0006468]	cytoplasm [GO:0005737]; plasma membrane [GO:0005886]	ATP binding [GO:0005524]; protein tyrosine kinase activity [GO:0004713]	EGADHRGPRRPSVPGGAK	0.98784	-3.4594	0	0	0	0	0	0	0	0	0	0	0	0	0	0	0	0	0	0	0	0	0	0	0	0	0	0	0	0	0	0	0	0	0	0	0	0	0	0	0
A0A8C0MET5	A0A8C0MET5_CANLF	Ubiquitin specific peptidase 15	USP15	Canis lupus familiaris (Dog) (Canis familiaris)		cytoplasm [GO:0005737]	cysteine-type deubiquitinase activity [GO:0004843]	AGGGGDAR	0.92116	0.1573	0	0	0	0	0	0	0	0	0	0	0	9.2949	0	0	0	0	0	0	0	0	0	9.19468	0	0	0	0	0	0	0	0	0	0	0	0	0	0	0	0	0
A0A8C0MEV4	A0A8C0MEV4_CANLF	Phospholipid-transporting ATPase (EC 7.6.2.1)		Canis lupus familiaris (Dog) (Canis familiaris)	phospholipid transport [GO:0015914]	membrane [GO:0016020]	ATP binding [GO:0005524]; ATP hydrolysis activity [GO:0016887]; ATPase-coupled intramembrane lipid transporter activity [GO:0140326]; magnesium ion binding [GO:0000287]	DITPDPK	0.98902	-1.3095	0	0	0	0	0	0	0	0	0	0	0	0	0	0	0	0	0	0	0	0	0	0	0	0	0	0	0	0	0	0	0	0	0	0	0	9.64902	0	0	0
A0A8C0MF63	A0A8C0MF63_CANLF	Transmembrane p24 trafficking protein 9	TMED9	Canis lupus familiaris (Dog) (Canis familiaris)		endoplasmic reticulum membrane [GO:0005789]		VHLDIQVGEHANDYAEIAAK	0.88635	0.3721	0	0	0	0	0	0	0	0	0	0	0	0	0	0	0	0	0	0	0	0	0	0	0	0	0	0	0	0	0	0	0	0	0	0	0	0	0	0	0
A0A8C0MFA5	A0A8C0MFA5_CANLF	polynucleotide adenylyltransferase (EC 2.7.7.19)	TENT5A	Canis lupus familiaris (Dog) (Canis familiaris)			RNA adenylyltransferase activity [GO:1990817]	LESYLQNHFVGLEDRK	0.94085	-0.0016235	0	0	0	0	0	0	0	0	0	0	0	0	0	0	0	0	0	0	0	0	0	0	0	0	0	0	0	0	0	0	0	0	0	0	0	0	0	0	0
A0A8C0MFE6	A0A8C0MFE6_CANLF	Dishevelled binding antagonist of beta catenin 2		Canis lupus familiaris (Dog) (Canis familiaris)	negative regulation of signal transduction [GO:0009968]			AHELRLEAALAALQEQLNR	0.95345	-0.049476	0	0	0	0	0	0	0	0	0	0	0	0	0	0	0	0	0	0	0	0	0	0	0	0	9.92147	0	0	0	0	0	0	0	0	0	0	0	0	0	0
A0A8C0MFL0	A0A8C0MFL0_CANLF	Retrotransposon Gag like 1		Canis lupus familiaris (Dog) (Canis familiaris)				DPPNDLLQDLEESR	0.85821	0.42513	0	0	0	0	0	0	0	0	0	0	0	0	0	0	0	0	0	0	0	0	0	0	0	0	0	0	0	0	0	0	0	0	0	0	0	0	0	0	0
A0A8C0MFU0	A0A8C0MFU0_CANLF	RB transcriptional corepressor like 2	RBL2	Canis lupus familiaris (Dog) (Canis familiaris)	cell cycle [GO:0007049]; chromatin organization [GO:0006325]; regulation of cell cycle [GO:0051726]; regulation of transcription by RNA polymerase II [GO:0006357]	nucleus [GO:0005634]		NILQQHFDK	0.98903	-0.6545	0	0	0	0	0	0	0	0	0	0	0	0	0	0	0	0	0	0	0	0	0	0	0	0	0	0	0	0	0	0	0	0	0	0	0	0	0	0	0
A0A8C0MGB8	A0A8C0MGB8_CANLF	Beta-1,4-N-acetylgalactosaminyltransferase (EC 2.4.1.244)		Canis lupus familiaris (Dog) (Canis familiaris)		Golgi cisterna membrane [GO:0032580]	acetylgalactosaminyltransferase activity [GO:0008376]	DPNLPFPVGAR	0.98821	-0.96951	0	0	0	0	0	0	0	0	0	0	0	0	0	0	0	0	0	0	0	0	0	0	0	0	0	0	0	0	0	0	0	0	8.75004	0	0	0	0	0	0
A0A8C0MGQ3	A0A8C0MGQ3_CANLF	General transcription and DNA repair factor IIH helicase subunit XPB (EC 3.6.4.12) (DNA excision repair protein ERCC-3)	ERCC3	Canis lupus familiaris (Dog) (Canis familiaris)	nucleotide-excision repair [GO:0006289]; transcription initiation at RNA polymerase II promoter [GO:0006367]		ATP binding [GO:0005524]; DNA binding [GO:0003677]; DNA helicase activity [GO:0003678]; hydrolase activity [GO:0016787]	FGTMSSMSGADDTVYMEYHSAR	0.92441	0.14714	0	0	0	0	0	0	0	0	0	0	0	0	0	0	0	0	0	0	0	0	0	0	0	0	0	0	0	0	0	0	8.96846	0	0	0	0	0	0	0	0
A0A8C0MGR2	A0A8C0MGR2_CANLF	ELMO domain containing 1	ELMOD1	Canis lupus familiaris (Dog) (Canis familiaris)				CLKFVMR	0.98915	-0.81495	0	0	0	0	0	0	0	0	0	0	0	0	0	0	0	0	0	0	0	0	0	0	0	0	0	0	9.7463	0	0	0	0	0	0	0	0	0	0	0	0
A0A8C0MGS3	A0A8C0MGS3_CANLF	TNF receptor-associated factor	TRAF2	Canis lupus familiaris (Dog) (Canis familiaris)	activation of NF-kappaB-inducing kinase activity [GO:0007250]; apoptotic process [GO:0006915]; protein autoubiquitination [GO:0051865]; regulation of apoptotic process [GO:0042981]; regulation of JNK cascade [GO:0046328]; tumor necrosis factor-mediated signaling pathway [GO:0033209]	cytosol [GO:0005829]	tumor necrosis factor receptor binding [GO:0005164]; ubiquitin-protein transferase activity [GO:0004842]; zinc ion binding [GO:0008270]	CEALERK	0.99086	-0.50504	0	0	0	0	0	0	9.75419	0	9.94139	0	0	0	0	0	0	0	0	0	0	0	0	0	0	0	0	0	0	0	0	0	0	0	0	0	0	0	0	0	0
A0A8C0MGU7	A0A8C0MGU7_CANLF	Ring finger protein 213		Canis lupus familiaris (Dog) (Canis familiaris)		cytoplasm [GO:0005737]	ATP hydrolysis activity [GO:0016887]; metal ion binding [GO:0046872]; ubiquitin-protein transferase activity [GO:0004842]	AGAGAGMVK	0.9873	-2.8366	0	0	0	0	0	0	0	0	9.78991	0	0	0	0	0	0	0	0	0	0	10.4106	10.2841	10.3171	0	0	0	9.82026	0	0	0	0	9.58607	9.91563	9.90454	10.0688	0	0	10.2309	11.1427	11.2022
A0A8C0MH54	A0A8C0MH54_CANLF	TLE family member 3, transcriptional corepressor		Canis lupus familiaris (Dog) (Canis familiaris)	regulation of DNA-templated transcription [GO:0006355]; Wnt signaling pathway [GO:0016055]	nucleus [GO:0005634]		DSLSRYDSDGDK	0.98865	-1.8998	0	0	0	0	0	0	0	0	0	0	0	0	0	0	0	0	0	0	0	0	0	0	0	0	0	0	0	0	0	0	0	0	9.62879	0	0	0	0	0	0
A0A8C0MHG2	A0A8C0MHG2_CANLF	Ig-like domain-containing protein		Canis lupus familiaris (Dog) (Canis familiaris)				FSGSGSGTDFTLK	0	27.193	0	0	0	0	0	0	0	0	0	9.43296	9.45461	0	0	0	0	0	0	0	0	0	0	0	0	0	0	0	0	0	0	0	0	0	0	0	0	0	0	0	0
A0A8C0MHI0	A0A8C0MHI0_CANLF	Bactericidal permeability-increasing protein (BPI)		Canis lupus familiaris (Dog) (Canis familiaris)	defense response to Gram-negative bacterium [GO:0050829]; innate immune response [GO:0045087]	extracellular space [GO:0005615]	lipopolysaccharide binding [GO:0001530]	VNGLPAVWCR	0.95488	-0.27049	0	0	0	0	8.97943	0	0	0	0	0	0	0	0	0	0	0	0	0	0	0	0	0	0	0	0	0	0	0	0	0	0	0	0	0	0	0	0	0	0
A0A8C0MHJ0	A0A8C0MHJ0_CANLF	Short transient receptor potential channel 1	TRPC1	Canis lupus familiaris (Dog) (Canis familiaris)		membrane [GO:0016020]	calcium channel activity [GO:0005262]	GDYYMVKK	0.98817	-3.5319	0	0	0	0	0	0	0	0	0	0	0	0	0	0	0	0	0	0	0	0	0	0	0	0	0	0	0	0	0	0	0	0	10.1223	0	0	0	0	0	0
A0A8C0MHP2	A0A8C0MHP2_CANLF	Uncharacterized protein		Canis lupus familiaris (Dog) (Canis familiaris)	intracellular protein transport [GO:0006886]			TEFVDQIELFNDR	0.98783	-1.9422	0	0	0	0	0	0	0	0	0	0	0	0	0	0	0	0	0	0	0	0	0	0	0	0	0	0	0	0	0	0	0	0	0	0	0	0	0	0	0
A0A8C0MHQ4	A0A8C0MHQ4_CANLF	MACPF domain-containing protein		Canis lupus familiaris (Dog) (Canis familiaris)	negative regulation of mitotic cell cycle [GO:0045930]; positive regulation of neuron differentiation [GO:0045666]			SYLSFVER	0.97384	-0.36942	0	0	0	0	0	0	0	0	0	0	0	0	0	0	0	0	0	0	0	0	0	0	0	0	0	0	0	0	0	0	0	0	0	0	0	0	0	0	0
A0A8C0MHR2	A0A8C0MHR2_CANLF	fructose-bisphosphatase (EC 3.1.3.11)	FBP1	Canis lupus familiaris (Dog) (Canis familiaris)	gluconeogenesis [GO:0006094]		fructose 1,6-bisphosphate 1-phosphatase activity [GO:0042132]; metal ion binding [GO:0046872]	AAPGRRLGWGLK	0.9888	-1.0797	0	0	0	0	0	0	0	0	0	0	0	0	0	0	0	0	0	0	0	0	0	0	0	0	0	0	0	10.195	0	0	0	10.6722	0	0	0	0	0	0	0
A0A8C0MHU9	A0A8C0MHU9_CANLF	Clathrin light chain	CLTA	Canis lupus familiaris (Dog) (Canis familiaris)	intracellular protein transport [GO:0006886]; vesicle-mediated transport [GO:0016192]	clathrin coat of coated pit [GO:0030132]; clathrin coat of trans-Golgi network vesicle [GO:0030130]	structural molecule activity [GO:0005198]	ESAESSASAAAAAAAER	0.98721	-3.2084	0	0	0	0	0	0	0	0	0	0	0	0	0	0	0	0	0	0	0	0	0	0	0	0	0	0	0	0	0	0	0	0	0	0	0	0	0	8.84881	0
A0A8C0MI12	A0A8C0MI12_CANLF	Suppressor of cancer cell invasion	SCAI	Canis lupus familiaris (Dog) (Canis familiaris)			transcription corepressor activity [GO:0003714]	DIINGDAIHKR	0.92499	0.092516	0	0	0	0	0	0	0	0	0	0	0	0	0	0	0	0	0	0	0	0	0	0	0	0	0	0	0	0	0	0	0	0	0	0	0	0	0	0	0
A0A8C0MI30	A0A8C0MI30_CANLF	RNA-directed DNA polymerase (EC 2.7.7.49)		Canis lupus familiaris (Dog) (Canis familiaris)				DKHYMFSFIWGIKIM	0.96431	-0.30776	0	0	0	0	0	0	0	0	0	0	0	0	0	0	0	0	0	0	0	0	0	0	0	0	0	0	0	0	0	0	0	0	0	0	0	0	0	0	0
A0A8C0MI63	A0A8C0MI63_CANLF	F-BAR domain-containing protein		Canis lupus familiaris (Dog) (Canis familiaris)				GGRAPGRPAGR	0.98918	-1.6706	0	0	0	0	0	0	0	0	0	0	0	0	0	0	0	0	0	0	10.5967	0	0	0	0	0	0	0	0	0	0	0	0	0	0	0	0	0	0	0	0
A0A8C0MI69	A0A8C0MI69_CANLF	PDZ domain-containing protein		Canis lupus familiaris (Dog) (Canis familiaris)				AHSTASHSSSNSEDTEM	0.83145	0.45039	0	0	0	0	0	0	0	0	0	0	0	0	0	0	0	0	0	0	0	0	0	0	0	0	0	0	0	0	0	0	0	0	0	0	0	0	0	11.7136	0
A0A8C0MIG0	A0A8C0MIG0_CANLF	Family with sequence similarity 177 member A1		Canis lupus familiaris (Dog) (Canis familiaris)				LTWGPYLWFYMLR	0.69636	0.53397	0	0	0	0	0	0	0	0	0	0	0	0	0	0	0	8.66256	0	0	0	0	0	0	0	0	0	0	0	0	0	0	0	0	0	0	0	0	0	0	0
A0A8C0MIJ0	A0A8C0MIJ0_CANLF	Transmembrane protein 242	TMEM242	Canis lupus familiaris (Dog) (Canis familiaris)		mitochondrial inner membrane [GO:0005743]		GGAGGGER	0.92324	0.152	0	0	0	0	0	0	0	0	0	0	0	0	0	0	0	0	0	0	0	0	0	0	0	0	0	0	0	8.59887	0	0	0	0	0	0	0	0	0	0	0
A0A8C0MIK3	A0A8C0MIK3_CANLF	CWF19 like cell cycle control factor 2		Canis lupus familiaris (Dog) (Canis familiaris)	methylation [GO:0032259]	membrane [GO:0016020]	methyltransferase activity [GO:0008168]; RNA binding [GO:0003723]	EIVDDLGQKILLYLNFVEK	0.98695	-2.8705	0	0	0	0	0	0	0	0	0	0	0	0	0	0	0	0	0	0	0	0	0	0	0	0	0	0	0	0	0	0	0	10.5382	0	0	0	0	0	10.7367	10.9132
A0A8C0MIL6	A0A8C0MIL6_CANLF	Sorting nexin 6	SNX6	Canis lupus familiaris (Dog) (Canis familiaris)			phosphatidylinositol binding [GO:0035091]	VSELFDKTRK	0.98795	-1.0557	0	0	0	0	0	0	0	0	0	0	0	0	0	0	0	0	0	0	0	0	0	0	0	0	0	0	0	0	0	0	10.3088	0	0	0	0	0	0	0	0
A0A8C0MIM6	A0A8C0MIM6_CANLF	Apolipoprotein A4	APOA4	Canis lupus familiaris (Dog) (Canis familiaris)	lipid transport [GO:0006869]; lipoprotein metabolic process [GO:0042157]	high-density lipoprotein particle [GO:0034364]	lipid binding [GO:0008289]	ALLQQVEELR	0	64.097	0	0	0	10.514	0	8.66519	0	0	0	11.276	10.6278	11.6268	0	0	0	11.6178	9.97499	10.9261	14.4366	14.1159	14.1787	10.1253	8.58218	9.93564	10.6579	10.4276	11.8814	0	0	0	8.58252	0	8.63499	8.4782	9.66855	9.78349	12.9978	12.4913	12.2932
A0A8C0MJ59	A0A8C0MJ59_CANLF	IQ motif containing E		Canis lupus familiaris (Dog) (Canis familiaris)				SLHMQKSDVDLMRTK	0.98648	-2.0137	0	0	0	0	0	0	0	0	0	0	0	0	0	0	0	0	0	0	0	0	0	0	0	0	0	0	0	0	0	0	0	0	0	0	0	0	0	0	0
A0A8C0MJ67	A0A8C0MJ67_CANLF	Forkhead box I3		Canis lupus familiaris (Dog) (Canis familiaris)		nucleus [GO:0005634]	DNA-binding transcription factor activity [GO:0003700]; sequence-specific DNA binding [GO:0043565]	AGARGAAAQPR	0.98678	-4.2346	0	0	0	0	0	0	0	0	0	0	0	0	0	0	0	0	0	0	0	8.88417	0	0	0	0	0	0	0	0	0	0	0	0	0	0	0	0	0	0	0
A0A8C0MJB3	A0A8C0MJB3_CANLF	Uncharacterized protein		Canis lupus familiaris (Dog) (Canis familiaris)				SELWQGPLK	0.96488	-0.34635	0	0	0	0	0	0	0	0	0	0	0	0	0	0	0	0	0	0	0	0	0	0	0	0	0	0	0	0	0	0	0	0	0	0	0	0	0	0	0
A0A8C0MJK3	A0A8C0MJK3_CANLF	Limbic system associated membrane protein		Canis lupus familiaris (Dog) (Canis familiaris)		membrane [GO:0016020]		DSGEKPLYRFPETSCSGK	0.95548	-0.28086	0	0	0	0	0	0	0	0	0	0	0	0	0	0	0	0	0	0	0	0	0	0	0	0	0	0	0	0	0	0	0	0	0	0	0	0	0	0	0
A0A8C0MJN9	A0A8C0MJN9_CANLF	Receptor activity modifying protein 3		Canis lupus familiaris (Dog) (Canis familiaris)	intracellular protein transport [GO:0006886]; regulation of G protein-coupled receptor signaling pathway [GO:0008277]	membrane [GO:0016020]	coreceptor activity [GO:0015026]	QFFANCTVDRTHWEDPPDEANPEPDSIWTK	0.83015	0.45701	0	0	0	9.60183	0	0	0	0	0	0	0	0	0	0	9.04106	0	0	0	9.20046	0	0	0	0	0	0	0	0	0	0	0	0	0	0	0	0	0	0	0	0
A0A8C0MJU2	A0A8C0MJU2_CANLF	Rho GTPase activating protein 33		Canis lupus familiaris (Dog) (Canis familiaris)	signal transduction [GO:0007165]		phosphatidylinositol binding [GO:0035091]	TFFALGR	0.98389	-0.40449	0	0	0	0	0	0	0	0	0	0	0	0	0	0	0	0	0	0	0	0	0	0	0	0	0	0	0	0	0	0	0	0	0	0	0	0	0	0	0
A0A8C0MK37	A0A8C0MK37_CANLF	Extracellular matrix protein 1		Canis lupus familiaris (Dog) (Canis familiaris)	signal transduction [GO:0007165]	extracellular space [GO:0005615]		NICHLRR	0.98897	-0.4834	0	0	0	0	0	0	0	0	0	0	0	0	0	0	0	0	0	0	0	0	0	0	0	0	0	0	0	0	0	0	0	0	0	0	0	0	0	0	0
A0A8C0MK76	A0A8C0MK76_CANLF	Uncharacterized protein		Canis lupus familiaris (Dog) (Canis familiaris)				AASSSPR	0.82099	0.48129	0	0	0	0	0	0	0	0	0	0	0	0	0	0	0	0	0	0	0	0	0	0	0	0	0	0	0	0	0	0	0	0	0	0	0	0	0	0	0
A0A8C0MKB0	A0A8C0MKB0_CANLF	Inter-alpha-trypsin inhibitor heavy chain 3		Canis lupus familiaris (Dog) (Canis familiaris)				GLTNINDGLLR	0	5.6684	0	0	0	0	0	0	0	0	0	0	0	0	0	0	0	0	0	0	9.00118	9.01516	0	0	0	0	0	0	9.3033	0	0	0	0	0	9.28038	0	0	0	0	0	0
A0A8C0MKB1	A0A8C0MKB1_CANLF	F-actin-capping protein subunit beta	CAPZB	Canis lupus familiaris (Dog) (Canis familiaris)	actin cytoskeleton organization [GO:0030036]; barbed-end actin filament capping [GO:0051016]	cytoplasm [GO:0005737]; F-actin capping protein complex [GO:0008290]	actin binding [GO:0003779]	GAAPAAR	0.91958	0.1724	0	0	0	0	0	0	0	0	0	0	0	0	0	0	0	0	0	0	0	0	0	0	0	0	0	0	0	0	0	0	0	0	0	0	0	0	0	0	0
A0A8C0MKI0	A0A8C0MKI0_CANLF	Relaxin family peptide receptor 1	RXFP1	Canis lupus familiaris (Dog) (Canis familiaris)		membrane [GO:0016020]	G protein-coupled receptor activity [GO:0004930]	SIDSKGSQK	0.98896	-1.774	0	0	0	0	0	0	0	0	0	0	0	0	0	0	0	0	0	0	0	0	0	0	0	0	0	0	0	0	0	0	0	0	0	0	0	0	0	0	0
A0A8C0MKJ7	A0A8C0MKJ7_CANLF	Glucosamine (UDP-N-acetyl)-2-epimerase/N-acetylmannosamine kinase	GNE	Canis lupus familiaris (Dog) (Canis familiaris)				ETGENVLHVRDADTQDK	0.96324	-0.3143	0	0	0	0	0	0	0	0	0	0	0	0	0	0	0	0	0	0	0	0	0	0	0	0	0	0	0	0	0	0	0	0	0	0	0	0	0	0	0
A0A8C0MKK2	A0A8C0MKK2_CANLF	Phosphatidylinositol-4-phosphate 5-kinase type 1 gamma		Canis lupus familiaris (Dog) (Canis familiaris)			ATP binding [GO:0005524]; phosphatidylinositol phosphate kinase activity [GO:0016307]	GEAIESDDTMGGIPAVNGR	0.99027	-1.1974	0	0	0	0	0	0	0	0	0	0	0	0	0	0	0	0	0	0	0	0	0	0	0	0	0	0	0	0	0	0	0	0	0	0	0	0	0	0	0
A0A8C0MKK5	A0A8C0MKK5_CANLF	Regulatory associated protein of MTOR complex 1	RPTOR	Canis lupus familiaris (Dog) (Canis familiaris)	TOR signaling [GO:0031929]	TORC1 complex [GO:0031931]		DSICFWDWEK	0.98521	-2.2576	0	0	0	0	0	0	0	0	0	0	0	0	0	0	0	0	0	0	0	0	0	0	0	0	0	0	0	0	0	0	0	0	0	0	0	0	0	0	0
A0A8C0MKR0	A0A8C0MKR0_CANLF	FERM domain containing 1		Canis lupus familiaris (Dog) (Canis familiaris)		cytoskeleton [GO:0005856]		LSKYFSKDWK	0.98641	-2.0497	0	0	0	0	0	0	0	0	0	0	0	0	0	0	0	0	0	0	8.35138	0	0	0	0	0	0	0	0	0	0	0	0	0	0	0	0	0	0	10.3654	0
A0A8C0MKS4	A0A8C0MKS4_CANLF	Ribonuclease P/MRP subunit p21		Canis lupus familiaris (Dog) (Canis familiaris)	ncRNA processing [GO:0034470]	endoribonuclease complex [GO:1902555]; ribonucleoprotein complex [GO:1990904]		AGPVKDR	0.57685	0.65422	0	0	0	0	0	0	0	0	0	0	0	0	0	0	0	0	0	0	0	0	0	0	0	0	0	0	0	0	0	0	0	0	0	0	0	0	0	0	0
A0A8C0ML12	A0A8C0ML12_CANLF	Protein tyrosine phosphatase non-receptor type 13	PTPN13	Canis lupus familiaris (Dog) (Canis familiaris)	protein dephosphorylation [GO:0006470]	cytoplasm [GO:0005737]; cytoskeleton [GO:0005856]	protein tyrosine phosphatase activity [GO:0004725]	GAAESDGRIHK	0.98692	-2.8657	0	0	0	0	0	0	0	0	0	0	0	0	0	0	0	0	0	0	0	0	0	0	0	0	0	10.8556	0	0	0	0	0	0	0	0	0	0	0	0	0
A0A8C0ML33	A0A8C0ML33_CANLF	Laminin subunit alpha 2		Canis lupus familiaris (Dog) (Canis familiaris)	regulation of cell adhesion [GO:0030155]; regulation of cell migration [GO:0030334]; regulation of embryonic development [GO:0045995]	basement membrane [GO:0005604]; extracellular region [GO:0005576]	signaling receptor binding [GO:0005102]	EIDPIVTR	0.98814	-3.5366	0	0	0	0	0	0	0	13.4206	0	0	0	0	0	0	0	0	0	0	0	0	0	0	0	0	0	0	0	0	0	0	0	0	0	0	0	0	0	0	0
A0A8C0ML85	A0A8C0ML85_CANLF	Basic proline-rich protein-like		Canis lupus familiaris (Dog) (Canis familiaris)				ALPERAAR	0.98787	-3.6223	0	0	0	0	0	0	0	0	0	0	0	0	0	0	0	0	0	0	0	0	0	0	0	0	0	0	0	0	0	0	0	0	0	0	0	0	0	0	0
A0A8C0MLD0	A0A8C0MLD0_CANLF	Aryl-hydrocarbon receptor repressor		Canis lupus familiaris (Dog) (Canis familiaris)	regulation of DNA-templated transcription [GO:0006355]		protein dimerization activity [GO:0046983]	EGASARVQGGDGDR	0.9549	-0.26749	0	0	0	0	0	0	0	0	0	0	0	10.5632	0	0	0	0	0	0	0	0	0	0	0	0	0	0	0	0	0	0	9.62952	0	0	0	0	0	0	0	0
A0A8C0MLK0	A0A8C0MLK0_CANLF	Spermatogenesis associated 5		Canis lupus familiaris (Dog) (Canis familiaris)			ATP binding [GO:0005524]; ATP hydrolysis activity [GO:0016887]	RFYEEYQEK	0.95263	-0.076167	0	0	0	0	0	0	0	0	0	0	0	0	0	0	0	0	0	0	0	0	0	0	0	0	0	0	0	0	0	0	0	0	0	0	0	0	0	0	0
A0A8C0MLY6	A0A8C0MLY6_CANLF	Unconventional myosin-VI (Unconventional myosin-6)	MYO6	Canis lupus familiaris (Dog) (Canis familiaris)	sensory perception of sound [GO:0007605]	clathrin-coated pit [GO:0005905]; clathrin-coated vesicle [GO:0030136]; filopodium [GO:0030175]; Golgi apparatus [GO:0005794]; microvillus [GO:0005902]; myosin complex [GO:0016459]; ruffle membrane [GO:0032587]	actin filament binding [GO:0051015]; ATP binding [GO:0005524]; cytoskeletal motor activity [GO:0003774]	LQQFFNER	0.95596	-0.23357	0	0	0	0	0	0	0	0	0	0	0	0	0	0	0	0	0	0	0	0	0	0	0	0	0	0	0	0	0	0	0	0	0	0	0	0	0	0	0
A0A8C0MM26	A0A8C0MM26_CANLF	Protein phosphatase 1 regulatory subunit 21 (Coiled-coil domain-containing protein 128) (KLRAQ motif-containing protein 1)	STON1	Canis lupus familiaris (Dog) (Canis familiaris)		early endosome [GO:0005769]		KAAAYMKALR	0.98903	-1.711	0	0	0	0	0	0	0	0	0	0	0	0	0	0	0	0	0	0	0	0	0	0	0	0	0	0	0	0	0	0	0	0	0	0	0	0	10.2022	0	0
A0A8C0MM47	A0A8C0MM47_CANLF	MICOS complex subunit MIC60 (Mitofilin)	IMMT	Canis lupus familiaris (Dog) (Canis familiaris)		mitochondrial inner membrane [GO:0005743]		AAMDNSEIAGEK	0.96155	-0.33586	0	0	0	0	0	0	0	0	0	0	0	0	0	0	0	0	0	0	0	0	0	0	0	0	0	0	0	0	0	0	0	0	0	0	0	0	0	0	0
A0A8C0MM70	A0A8C0MM70_CANLF	ADAM metallopeptidase domain 8		Canis lupus familiaris (Dog) (Canis familiaris)	proteolysis [GO:0006508]	membrane [GO:0016020]	metal ion binding [GO:0046872]; metalloendopeptidase activity [GO:0004222]	ECRVTPAGELCRPTK	0.98689	-1.9956	0	0	0	0	0	0	0	0	0	0	0	0	0	0	0	0	0	0	0	0	0	0	0	0	0	0	0	0	0	0	0	0	13.791	0	0	0	0	0	0
A0A8C0MMD8	A0A8C0MMD8_CANLF	Solute carrier family 19 member 1		Canis lupus familiaris (Dog) (Canis familiaris)	organic substance transport [GO:0071702]	membrane [GO:0016020]	vitamin transmembrane transporter activity [GO:0090482]	LVHAGPSR	0.96108	-0.29829	0	0	0	0	0	0	0	0	0	0	0	0	0	0	0	0	0	0	0	0	0	0	0	0	0	0	0	0	0	0	0	0	0	0	0	0	0	0	0
A0A8C0MMG7	A0A8C0MMG7_CANLF	Nucleotide binding oligomerization domain containing 1	NOD1	Canis lupus familiaris (Dog) (Canis familiaris)				LAPPPPPQRQLRR	0.9889	-1.7538	0	0	0	0	0	0	0	0	9.86893	0	0	0	0	0	0	0	0	0	0	0	0	0	0	0	0	0	0	0	0	0	0	0	0	0	0	0	0	0	0
A0A8C0MMJ2	A0A8C0MMJ2_CANLF	Zinc finger protein 197		Canis lupus familiaris (Dog) (Canis familiaris)	regulation of DNA-templated transcription [GO:0006355]	nucleus [GO:0005634]	DNA binding [GO:0003677]; metal ion binding [GO:0046872]	CGKIFNSK	0.98764	-1.9743	0	0	0	0	0	0	0	0	0	0	0	0	0	0	0	0	0	0	0	0	0	0	0	0	0	0	0	0	0	0	0	0	0	0	0	0	0	0	0
A0A8C0MMK9	A0A8C0MMK9_CANLF	Solute carrier family 18 member B1	SLC18B1	Canis lupus familiaris (Dog) (Canis familiaris)		membrane [GO:0016020]	transmembrane transporter activity [GO:0022857]	AWIMIVACVFKKK	0.98854	-1.7053	0	0	0	0	0	0	0	0	0	0	0	0	0	0	0	0	0	0	0	0	0	0	0	0	0	0	0	0	0	0	0	0	0	0	0	0	0	0	0
A0A8C0MMW9	A0A8C0MMW9_CANLF	Uncharacterized protein		Canis lupus familiaris (Dog) (Canis familiaris)				SGMRPGK	0.98846	-0.89091	0	0	0	0	0	0	0	0	0	0	0	0	0	0	0	0	0	0	0	0	0	0	0	0	0	0	0	0	0	0	0	0	0	0	0	0	0	0	0
A0A8C0MN06	A0A8C0MN06_CANLF	DEAF1 transcription factor		Canis lupus familiaris (Dog) (Canis familiaris)			DNA binding [GO:0003677]; metal ion binding [GO:0046872]	DEDSEEDGDSEAER	0.98829	-0.9072	0	0	0	0	0	0	0	0	0	0	0	0	0	0	0	0	0	0	0	0	0	0	0	0	0	0	0	0	0	0	0	7.65464	0	0	0	0	0	9.39382	0
A0A8C0MN60	A0A8C0MN60_CANLF	WH2 domain-containing protein		Canis lupus familiaris (Dog) (Canis familiaris)			actin monomer binding [GO:0003785]	WTASSGRPRGRSR	0.98891	-1.0856	0	0	0	0	0	0	0	0	0	0	0	0	0	0	0	0	0	0	0	0	0	0	0	0	0	0	0	0	0	0	0	0	0	0	0	0	0	0	0
A0A8C0MN80	A0A8C0MN80_CANLF	Microtubule associated protein 9		Canis lupus familiaris (Dog) (Canis familiaris)	mitotic cytokinesis [GO:0000281]; spindle assembly [GO:0051225]			ATVYQEWLEK	0.39434	0.70248	0	0	0	0	0	0	0	9.53165	0	0	0	0	0	0	9.54479	0	0	0	0	0	0	0	0	0	0	0	0	0	0	0	0	0	0	0	0	0	0	0	0
A0A8C0MNC7	A0A8C0MNC7_CANLF	BMP and activin membrane-bound inhibitor homolog		Canis lupus familiaris (Dog) (Canis familiaris)		membrane [GO:0016020]		EGSPGGR	0.98804	-0.43872	0	0	0	10.7738	0	0	0	0	9.66192	0	0	10.5328	9.36648	0	0	0	9.06067	9.10179	11.3067	11.3012	0	11.5172	0	11.4346	10.4392	10.469	10.3555	10.8416	10.6808	10.5227	10.9079	11.7568	10.5565	0	10.3332	10.3464	9.9308	0	0
A0A8C0MND6	A0A8C0MND6_CANLF	Syntaxin binding protein 3		Canis lupus familiaris (Dog) (Canis familiaris)	protein transport [GO:0015031]; vesicle-mediated transport [GO:0016192]			LENYYKIDEKSQIK	0.98859	-1.8455	0	0	0	0	0	0	0	0	0	0	0	0	0	9.60687	0	0	0	0	11.2107	11.232	0	0	0	0	0	0	0	0	0	0	0	0	0	0	0	0	0	0	0
A0A8C0MND8	A0A8C0MND8_CANLF	Uncharacterized protein		Canis lupus familiaris (Dog) (Canis familiaris)		membrane [GO:0016020]		LLSPEEPPYHGTSGDNLQQK	0.80418	0.49062	0	0	0	0	0	0	0	0	0	0	0	0	0	0	0	0	0	0	0	0	0	0	0	0	0	0	0	0	0	0	0	0	0	0	0	0	0	0	0
A0A8C0MNG4	A0A8C0MNG4_CANLF	Family with sequence similarity 237 member A	FAM237A	Canis lupus familiaris (Dog) (Canis familiaris)	proteolysis [GO:0006508]	membrane [GO:0016020]	metalloendopeptidase activity [GO:0004222]	QDGYACNQNQGR	0.91696	0.21375	0	0	0	0	0	0	0	0	0	0	0	0	0	0	0	0	0	0	0	0	0	0	0	0	0	0	0	0	0	0	0	0	0	0	0	0	0	0	0
A0A8C0MNM6	A0A8C0MNM6_CANLF	Interferon alpha and beta receptor subunit 2	LOC487737	Canis lupus familiaris (Dog) (Canis familiaris)		membrane [GO:0016020]		TLFNCLCSR	0.95164	-0.22511	0	0	0	0	0	0	0	0	0	0	0	0	0	0	0	0	0	0	10.2305	0	0	0	0	0	0	0	0	0	0	0	0	0	0	0	0	0	0	0	0
A0A8C0MNY0	A0A8C0MNY0_CANLF	Ferric oxidoreductase domain-containing protein		Canis lupus familiaris (Dog) (Canis familiaris)		membrane [GO:0016020]		AYWARAQGLR	0.98864	-1.7498	0	0	0	0	0	0	0	0	0	0	0	0	0	0	0	0	0	0	0	0	0	0	0	0	0	0	0	0	0	0	0	0	0	0	0	0	0	0	0
A0A8C0MP12	A0A8C0MP12_CANLF	Rho GTPase activating protein 28		Canis lupus familiaris (Dog) (Canis familiaris)	signal transduction [GO:0007165]			VTEVPKRNK	0.9899	-1.1732	0	0	0	0	0	0	0	0	0	0	0	0	0	0	0	0	0	0	0	0	0	11.7654	0	0	0	0	0	0	0	0	0	0	0	0	0	0	0	0	0
A0A8C0MP62	A0A8C0MP62_CANLF	Telomerase reverse transcriptase (EC 2.7.7.49) (Telomerase catalytic subunit)		Canis lupus familiaris (Dog) (Canis familiaris)		chromosome, telomeric region [GO:0000781]; cytoplasm [GO:0005737]; nucleolus [GO:0005730]; PML body [GO:0016605]	DNA binding [GO:0003677]; metal ion binding [GO:0046872]; telomerase RNA reverse transcriptase activity [GO:0003721]	GGPCWGRGR	0.98626	-5.4766	0	0	0	0	0	0	0	0	0	0	0	0	0	0	0	0	0	0	0	0	0	0	0	0	0	0	0	0	0	0	0	0	0	0	0	0	0	0	0
A0A8C0MPG5	A0A8C0MPG5_CANLF	Myotilin	MYOT	Canis lupus familiaris (Dog) (Canis familiaris)	axon guidance [GO:0007411]; cell adhesion [GO:0007155]	plasma membrane [GO:0005886]		RAPMFIYKPQSKK	0.98863	-0.94761	0	0	0	0	0	0	0	0	0	0	0	0	0	0	0	0	0	0	0	0	0	0	0	9.62163	0	0	0	0	0	0	0	0	0	0	0	0	0	0	0
A0A8C0MPR9	A0A8C0MPR9_CANLF	E3 ubiquitin-protein ligase (EC 2.3.2.26)	WWP1	Canis lupus familiaris (Dog) (Canis familiaris)	protein ubiquitination [GO:0016567]; ubiquitin-dependent protein catabolic process [GO:0006511]		ubiquitin protein ligase activity [GO:0061630]	NSKQIIWFWQEVMGLK	0.94905	-0.085295	0	0	0	0	0	0	0	0	0	0	0	0	0	0	0	0	0	0	0	0	0	0	0	0	0	0	0	0	0	0	0	0	0	0	0	0	0	0	0
A0A8C0MPV2	A0A8C0MPV2_CANLF	Zinc finger ZZ-type containing 3	ZZZ3	Canis lupus familiaris (Dog) (Canis familiaris)		SAGA-type complex [GO:0070461]	zinc ion binding [GO:0008270]	EDHQLEPVYRSETFLDR	0.81772	0.46678	0	0	0	0	0	0	0	0	0	0	0	0	0	0	0	0	0	0	0	0	0	0	0	0	0	0	0	0	0	0	10.2401	0	0	0	0	0	0	0	0
A0A8C0MPV5	A0A8C0MPV5_CANLF	Caspase recruitment domain family member 11		Canis lupus familiaris (Dog) (Canis familiaris)				EQVLELERENEMLKTK	0.98644	-2.0492	0	0	0	0	0	0	0	0	0	0	0	0	0	0	0	0	0	0	0	0	0	0	0	0	0	0	0	0	0	0	0	0	0	0	0	0	0	0	0
A0A8C0MQ25	A0A8C0MQ25_CANLF	Meprin A subunit (EC 3.4.24.-) (Endopeptidase-2)	MEP1A	Canis lupus familiaris (Dog) (Canis familiaris)	proteolysis [GO:0006508]	membrane [GO:0016020]	metalloendopeptidase activity [GO:0004222]; zinc ion binding [GO:0008270]	GAILYAFEMFR	0.98739	-1.3918	0	0	0	0	0	0	0	0	0	0	0	0	0	0	0	0	0	0	0	0	0	0	0	0	0	9.18371	0	0	0	0	0	0	0	0	0	0	0	0	0
A0A8C0MQ35	A0A8C0MQ35_CANLF	Protein phosphatase, Mg2+/Mn2+ dependent 1M		Canis lupus familiaris (Dog) (Canis familiaris)	protein dephosphorylation [GO:0006470]		protein serine/threonine phosphatase activity [GO:0004722]	EQWPLRIQTPYPR	0.9874	-3.662	0	0	0	0	0	0	0	0	0	0	0	0	0	0	0	0	0	0	0	0	0	0	0	0	0	0	0	0	0	0	0	0	0	0	0	0	0	0	0
A0A8C0MQ37	A0A8C0MQ37_CANLF	Myosin IG		Canis lupus familiaris (Dog) (Canis familiaris)		myosin complex [GO:0016459]	actin binding [GO:0003779]; ATP binding [GO:0005524]; cytoskeletal motor activity [GO:0003774]	AARAGIPLQPR	0.98792	-1.9681	0	0	0	0	0	0	0	0	0	0	0	0	0	0	0	0	0	0	0	0	0	0	0	0	0	0	0	0	0	0	0	0	0	0	0	0	0	0	0
A0A8C0MQ63	A0A8C0MQ63_CANLF	Phosphatase and actin regulator 4	PHACTR4	Canis lupus familiaris (Dog) (Canis familiaris)	actin cytoskeleton organization [GO:0030036]; closure of optic fissure [GO:0061386]; enteric nervous system development [GO:0048484]; negative regulation of integrin-mediated signaling pathway [GO:2001045]; neural crest cell migration [GO:0001755]; neural tube closure [GO:0001843]; positive regulation of catalytic activity [GO:0043085]; regulation of cell cycle [GO:0051726]; Rho protein signal tr…	cytoplasm [GO:0005737]; lamellipodium [GO:0030027]	actin binding [GO:0003779]; protein phosphatase 1 binding [GO:0008157]; protein phosphatase activator activity [GO:0072542]	LTPADKIQNAKMCK	0.57398	0.65145	0	0	0	0	0	0	0	0	0	0	0	0	0	0	0	0	0	0	0	0	0	0	0	0	0	0	0	0	0	0	0	0	0	0	0	0	0	0	0
A0A8C0MQB3	A0A8C0MQB3_CANLF	Ferritin		Canis lupus familiaris (Dog) (Canis familiaris)	intracellular iron ion homeostasis [GO:0006879]; iron ion transport [GO:0006826]		ferric iron binding [GO:0008199]	DAWESGPRATER	0.89522	0.28689	0	0	0	0	0	0	0	0	0	0	10.8494	0	0	0	0	0	0	0	0	0	0	0	0	0	0	0	0	0	0	0	0	0	0	0	0	0	0	0	0
A0A8C0MQB5	A0A8C0MQB5_CANLF	Serine/threonine-protein phosphatase 2A 56 kDa regulatory subunit		Canis lupus familiaris (Dog) (Canis familiaris)	signal transduction [GO:0007165]	protein phosphatase type 2A complex [GO:0000159]	protein phosphatase regulator activity [GO:0019888]	KELEREELWK	0.9891	-0.80104	0	0	0	0	0	0	0	0	0	0	0	0	0	0	0	0	0	0	0	0	0	0	0	0	0	0	0	0	0	0	0	0	0	0	0	0	11.3903	0	0
A0A8C0MQR6	A0A8C0MQR6_CANLF	Methyltransferase like 22	METTL22	Canis lupus familiaris (Dog) (Canis familiaris)	protein methylation [GO:0006479]		protein methyltransferase activity [GO:0008276]	GSAGSQR	0.81448	0.48535	0	0	0	0	0	0	0	0	0	0	0	0	0	0	0	0	0	0	0	0	0	0	0	0	0	0	0	0	0	0	0	0	0	0	0	0	0	0	0
A0A8C0MQV7	A0A8C0MQV7_CANLF	Meiotic double-stranded break formation protein 4		Canis lupus familiaris (Dog) (Canis familiaris)	DNA recombination [GO:0006310]; meiotic DNA double-strand break formation [GO:0042138]			TLLQVILRSNHLNR	0.9609	-0.30186	0	0	0	0	0	0	0	0	0	0	0	0	0	0	0	0	0	0	0	0	0	0	0	0	0	0	9.53599	0	0	0	0	0	0	0	0	0	0	0	0
A0A8C0MQY2	A0A8C0MQY2_CANLF	Parkinsonism associated deglycase	PARK7	Canis lupus familiaris (Dog) (Canis familiaris)	autophagy [GO:0006914]			MMIWEIK	0.93179	0.06677	0	0	0	0	0	0	0	0	0	0	0	0	0	0	0	0	0	0	0	0	0	0	0	0	0	0	0	0	0	0	0	0	0	0	0	0	0	0	0
A0A8C0MR31	A0A8C0MR31_CANLF	Sushi, nidogen and EGF like domains 1		Canis lupus familiaris (Dog) (Canis familiaris)	cell-matrix adhesion [GO:0007160]		calcium ion binding [GO:0005509]	CQAETDECQAQPCRNGGSCR	0.98693	-4.0204	0	0	0	0	0	0	0	0	0	0	0	0	0	0	0	0	0	0	0	0	0	0	0	0	0	0	0	0	0	0	0	0	0	0	0	0	0	0	0
A0A8C0MR64	A0A8C0MR64_CANLF	Annexin A2 (Annexin-2)		Canis lupus familiaris (Dog) (Canis familiaris)		basement membrane [GO:0005604]; extracellular region [GO:0005576]; membrane [GO:0016020]	calcium ion binding [GO:0005509]; calcium-dependent phospholipid binding [GO:0005544]; cytoskeletal protein binding [GO:0008092]; phospholipase inhibitor activity [GO:0004859]	YLYYYIQQDTKGDYQK	0.95333	-0.26257	0	0	0	0	0	0	0	0	0	0	0	0	0	0	0	0	0	0	0	0	0	0	0	0	0	0	0	0	0	0	0	0	0	0	0	0	0	0	0
A0A8C0MRE4	A0A8C0MRE4_CANLF	Gastrin releasing peptide		Canis lupus familiaris (Dog) (Canis familiaris)	neuropeptide signaling pathway [GO:0007218]	extracellular region [GO:0005576]; neuron projection [GO:0043005]		QSAWDYQDDSNFK	0.79715	0.50304	0	0	0	0	0	0	0	0	0	0	0	0	0	0	0	0	0	0	0	0	0	0	0	0	0	0	0	0	0	0	0	0	0	0	0	0	0	0	0
A0A8C0MRJ4	A0A8C0MRJ4_CANLF	Neuropilin	NRP2	Canis lupus familiaris (Dog) (Canis familiaris)	angiogenesis [GO:0001525]; axon guidance [GO:0007411]	membrane [GO:0016020]	heparin binding [GO:0008201]; metal ion binding [GO:0046872]; semaphorin receptor activity [GO:0017154]; vascular endothelial growth factor receptor activity [GO:0005021]	EDQGNEWK	0.9879	-1.3745	0	0	0	0	0	0	0	0	0	0	0	0	0	0	0	0	0	0	0	0	0	0	0	0	0	0	0	0	0	0	0	0	0	0	0	0	0	0	0
A0A8C0MRZ2	A0A8C0MRZ2_CANLF	Importin subunit alpha		Canis lupus familiaris (Dog) (Canis familiaris)	protein import into nucleus [GO:0006606]	cytoplasm [GO:0005737]	nuclear import signal receptor activity [GO:0061608]	LSIMIEECR	0.95239	-0.20181	0	0	0	0	0	0	0	0	0	0	0	0	0	0	0	0	0	0	0	0	0	0	0	0	0	0	0	0	0	0	0	0	0	0	0	8.44236	0	0	0
A0A8C0MS33	A0A8C0MS33_CANLF	R-spondin Fu-CRD domain-containing protein		Canis lupus familiaris (Dog) (Canis familiaris)	positive regulation of Wnt signaling pathway [GO:0030177]; Wnt signaling pathway [GO:0016055]		heparin binding [GO:0008201]	CTVQRKK	0.98551	-2.3683	0	0	0	0	0	0	0	0	0	0	0	0	0	0	0	0	0	0	0	0	12.5249	0	0	0	0	0	0	0	0	0	0	0	0	0	0	0	0	0	0
A0A8C0MS52	A0A8C0MS52_CANLF	DExH-box helicase 34	DHX34	Canis lupus familiaris (Dog) (Canis familiaris)			helicase activity [GO:0004386]	KDSDQIFHTQSK	0.98827	-0.46525	0	0	0	0	0	0	0	0	0	0	0	0	0	0	0	0	0	0	0	0	0	0	0	0	0	0	0	0	0	0	0	0	0	0	0	0	0	0	0
A0A8C0MSD6	A0A8C0MSD6_CANLF	Ubiquitin specific peptidase 25		Canis lupus familiaris (Dog) (Canis familiaris)	protein deubiquitination [GO:0016579]; ubiquitin-dependent protein catabolic process [GO:0006511]		cysteine-type deubiquitinase activity [GO:0004843]	AEEETDEEKPK	0.98926	-1.7332	0	0	0	0	0	0	0	0	0	0	0	0	0	0	0	0	0	0	0	0	0	0	8.78761	0	10.1557	0	0	0	0	0	0	0	0	0	0	0	0	0	0
A0A8C0MSQ8	A0A8C0MSQ8_CANLF	Serine/threonine-protein kinase PRP4 homolog (EC 2.7.11.1) (PRP4 pre-mRNA-processing factor 4 homolog)	PRPF4B	Canis lupus familiaris (Dog) (Canis familiaris)	mRNA cis splicing, via spliceosome [GO:0045292]; protein phosphorylation [GO:0006468]		ATP binding [GO:0005524]; protein serine/threonine kinase activity [GO:0004674]	EQPEMEDADNSEKSVNEENGEVSEDQSQNK	0.98908	-0.64979	0	0	0	0	0	0	0	0	0	0	0	0	0	0	0	0	0	0	0	0	0	0	0	0	0	0	0	0	9.48194	0	0	0	10.0327	0	0	0	0	0	0
A0A8C0MSX9	A0A8C0MSX9_CANLF	ADAM metallopeptidase with thrombospondin type 1 motif 16		Canis lupus familiaris (Dog) (Canis familiaris)	extracellular matrix organization [GO:0030198]; proteolysis [GO:0006508]	extracellular region [GO:0005576]	metal ion binding [GO:0046872]; metalloendopeptidase activity [GO:0004222]	RCQALDLPHAGPLCTR	0.94542	-0.018874	0	0	0	0	0	0	0	0	0	0	0	0	0	0	0	0	0	0	0	0	0	0	0	0	0	0	0	0	0	0	0	0	0	0	0	0	0	0	0
A0A8C0MSZ6	A0A8C0MSZ6_CANLF	SWI/SNF related, matrix associated, actin dependent regulator of chromatin, subfamily a, member 5	SMARCA5	Canis lupus familiaris (Dog) (Canis familiaris)		nucleus [GO:0005634]	ATP binding [GO:0005524]; ATP-dependent chromatin remodeler activity [GO:0140658]; DNA binding [GO:0003677]; nucleosome binding [GO:0031491]	LGFDKENVYDELR	0.93656	0.052862	0	0	0	0	9.07973	0	0	0	0	0	10.595	0	0	0	0	0	0	0	9.74883	0	0	9.63918	0	9.28515	0	0	0	0	10.6097	9.20662	0	0	0	0	9.23697	0	0	9.02461	0
A0A8C0MT53	A0A8C0MT53_CANLF	Interferon gamma receptor 2	LOC487739	Canis lupus familiaris (Dog) (Canis familiaris)		membrane [GO:0016020]		IVFPCESK	0.96375	-0.31417	0	0	0	0	0	0	0	0	0	0	0	0	0	0	0	0	9.23403	9.30898	0	0	0	0	0	0	0	0	0	0	0	0	0	0	0	0	0	0	0	0	0
A0A8C0MT82	A0A8C0MT82_CANLF	Signal peptidase complex subunit 3	SPCS3	Canis lupus familiaris (Dog) (Canis familiaris)	signal peptide processing [GO:0006465]	signal peptidase complex [GO:0005787]		SVPVRLHVSR	0.98875	-1.901	0	0	0	0	10.2118	0	0	0	0	0	0	0	0	0	0	0	0	0	0	0	0	0	0	0	0	0	0	0	0	0	0	0	0	0	0	0	0	0	0
A0A8C0MTA0	A0A8C0MTA0_CANLF	UDENN domain-containing protein		Canis lupus familiaris (Dog) (Canis familiaris)			guanyl-nucleotide exchange factor activity [GO:0005085]	SPNFDGWFK	0.96271	-0.32852	0	0	0	0	0	0	0	0	0	0	0	0	0	0	0	0	0	0	0	0	0	0	0	0	0	0	0	0	0	0	0	0	0	0	0	0	0	0	0
A0A8C0MTA7	A0A8C0MTA7_CANLF	RNA-directed DNA polymerase (EC 2.7.7.49)		Canis lupus familiaris (Dog) (Canis familiaris)				CPSKEEWIK	0.9878	-3.6086	0	0	0	0	0	0	0	0	0	0	0	0	0	0	0	0	0	0	0	0	0	0	0	0	0	0	0	0	0	0	0	0	0	0	0	0	0	0	0
A0A8C0MTC9	A0A8C0MTC9_CANLF	Aryl hydrocarbon receptor nuclear translocator 2	ARNT2	Canis lupus familiaris (Dog) (Canis familiaris)		cytoplasm [GO:0005737]; nucleus [GO:0005634]; transcription regulator complex [GO:0005667]	DNA binding [GO:0003677]; DNA-binding transcription factor activity [GO:0003700]; protein dimerization activity [GO:0046983]	MPKVPDISSTR	0.98742	-1.9626	0	0	0	0	0	0	0	0	0	0	0	0	0	0	0	0	0	0	0	9.44282	0	0	0	0	0	0	8.68661	0	0	0	10.2943	10.2066	0	0	0	0	0	8.76062	0
A0A8C0MTN6	A0A8C0MTN6_CANLF	CWF19 like cell cycle control factor 2		Canis lupus familiaris (Dog) (Canis familiaris)				ELNPYWK	0.98916	-1.8656	0	0	0	0	0	0	0	0	0	0	0	0	0	0	0	0	0	0	0	0	0	0	0	0	0	0	0	0	0	0	0	0	0	0	0	0	0	0	0
A0A8C0MTQ8	A0A8C0MTQ8_CANLF	Serine/threonine-protein phosphatase (EC 3.1.3.16)		Canis lupus familiaris (Dog) (Canis familiaris)	detection of stimulus involved in sensory perception [GO:0050906]		calcium ion binding [GO:0005509]; iron ion binding [GO:0005506]; manganese ion binding [GO:0030145]; phosphoprotein phosphatase activity [GO:0004721]	LCSGMNLR	0.98914	-0.56666	0	0	0	0	0	0	0	0	0	0	0	0	0	0	0	0	0	0	0	0	0	0	0	0	0	0	9.80118	0	0	0	0	0	0	0	0	0	0	0	0
A0A8C0MTY5	A0A8C0MTY5_CANLF	Ceramide transfer protein (Collagen type IV alpha-3-binding protein)		Canis lupus familiaris (Dog) (Canis familiaris)		endoplasmic reticulum [GO:0005783]; Golgi apparatus [GO:0005794]	lipid binding [GO:0008289]	LAEMETFRDILCR	0.98463	-0.40951	0	0	0	0	0	0	14.0781	0	0	0	0	0	0	0	0	0	0	0	0	0	0	0	0	0	0	0	0	0	0	0	0	0	15.078	0	0	0	0	0	0
A0A8C0MUC8	A0A8C0MUC8_CANLF	EMAP like 4	EML4	Canis lupus familiaris (Dog) (Canis familiaris)		cytoskeleton [GO:0005856]		DVIINQAK	0.96266	-0.32921	0	0	0	0	0	0	0	0	0	0	0	0	0	0	0	0	0	0	0	0	0	0	0	0	0	0	0	0	0	0	0	0	0	0	0	0	0	0	0
A0A8C0MUD2	A0A8C0MUD2_CANLF	Olfactory receptor		Canis lupus familiaris (Dog) (Canis familiaris)		plasma membrane [GO:0005886]	G protein-coupled receptor activity [GO:0004930]; olfactory receptor activity [GO:0004984]	VYRTPTFTLKK	0.99071	-1.1924	0	0	0	0	0	0	0	0	0	0	0	0	0	0	0	0	0	0	0	0	0	0	0	0	0	0	0	0	0	0	0	0	0	0	0	0	0	0	0
A0A8C0MUF5	A0A8C0MUF5_CANLF	Inositol-3-phosphate synthase 1	ISYNA1	Canis lupus familiaris (Dog) (Canis familiaris)	transcription elongation by RNA polymerase II [GO:0006368]	transcription elongation factor complex [GO:0008023]		WCSHFFFLR	0.67711	0.55347	0	8.69324	8.41282	0	9.36409	9.40512	0	0	0	0	0	12.5348	8.89785	9.72497	9.49341	0	8.81641	0	0	0	0	11.9736	11.5163	0	13.3364	0	0	0	0	11.1334	0	0	0	0	0	10.5829	12.4666	0	0
A0A8C0MV11	A0A8C0MV11_CANLF	10-formyltetrahydrofolate dehydrogenase (EC 1.5.1.6)		Canis lupus familiaris (Dog) (Canis familiaris)	10-formyltetrahydrofolate catabolic process [GO:0009258]; biosynthetic process [GO:0009058]; one-carbon metabolic process [GO:0006730]	cytoplasm [GO:0005737]	formyltetrahydrofolate dehydrogenase activity [GO:0016155]; hydroxymethyl-, formyl- and related transferase activity [GO:0016742]; oxidoreductase activity, acting on the aldehyde or oxo group of donors, NAD or NADP as acceptor [GO:0016620]	AFAPAPK	0.90109	0.22483	0	0	0	0	0	0	0	0	0	0	0	0	0	0	0	0	0	0	0	0	0	0	0	0	0	0	0	0	0	0	0	0	0	0	0	0	0	0	0
A0A8C0MV59	A0A8C0MV59_CANLF	Integrin beta	ITGB3	Canis lupus familiaris (Dog) (Canis familiaris)	cell adhesion [GO:0007155]; integrin-mediated signaling pathway [GO:0007229]; muscle organ development [GO:0007517]	anchoring junction [GO:0070161]; cell surface [GO:0009986]; integrin complex [GO:0008305]; lamellipodium [GO:0030027]; melanosome [GO:0042470]; recycling endosome [GO:0055037]; ruffle membrane [GO:0032587]		ADPGGSR	0.98878	-1.0915	0	0	0	0	0	0	0	0	0	0	0	0	0	0	0	0	0	0	0	0	0	0	0	0	11.4189	11.4637	0	0	0	0	10.7266	0	10.4847	0	0	0	0	0	0
A0A8C0MVH7	A0A8C0MVH7_CANLF	cAMP responsive element binding protein 3	CREB3	Canis lupus familiaris (Dog) (Canis familiaris)		nucleus [GO:0005634]	DNA-binding transcription factor activity [GO:0003700]	KSAQESR	0.99216	-0.50119	0	0	0	0	0	0	0	0	0	0	0	0	0	0	0	0	0	0	0	0	0	0	0	0	0	0	0	0	0	0	0	0	0	0	0	0	0	0	0
A0A8C0MVP9	A0A8C0MVP9_CANLF	ZXD family zinc finger C		Canis lupus familiaris (Dog) (Canis familiaris)				GPSAPPGEEAASPAEGRR	0.92597	0.12287	0	0	0	0	0	0	0	0	0	0	0	0	0	0	0	0	0	0	0	0	0	0	9.72821	0	0	0	0	0	0	0	0	0	0	0	0	0	0	0	0
A0A8C0MVV1	A0A8C0MVV1_CANLF	RNA-directed DNA polymerase (EC 2.7.7.49)		Canis lupus familiaris (Dog) (Canis familiaris)			catalytic activity [GO:0003824]	KCSASLAIREIQIK	0.98831	-1.8928	0	0	0	0	0	0	0	0	0	11.0006	0	0	0	0	0	0	0	0	12.1048	12.2521	0	10.1779	0	0	0	0	0	0	0	0	0	0	0	0	0	0	0	0	0
A0A8C0MW31	A0A8C0MW31_CANLF	Collagen and calcium binding EGF domains 1		Canis lupus familiaris (Dog) (Canis familiaris)			calcium ion binding [GO:0005509]	CCCSWRWDTRGASER	0.98745	-3.3122	0	0	0	0	0	0	0	0	0	0	0	0	0	0	0	0	0	0	0	0	0	0	0	0	0	0	0	9.34736	0	0	0	0	0	9.19712	0	0	0	0	0
A0A8C0MWX4	A0A8C0MWX4_CANLF	Synaptic Ras GTPase activating protein 1		Canis lupus familiaris (Dog) (Canis familiaris)	negative regulation of Ras protein signal transduction [GO:0046580]; regulation of GTPase activity [GO:0043087]		GTPase activator activity [GO:0005096]	CAERGREDIADR	0.98884	-1.8401	0	0	0	0	0	0	0	0	0	0	0	0	0	0	0	0	0	0	0	0	0	0	0	0	0	0	0	0	0	0	0	8.71125	0	0	0	0	0	0	0
A0A8C0MX16	A0A8C0MX16_CANLF	Myomesin 1	MYOM1	Canis lupus familiaris (Dog) (Canis familiaris)				EDEGFYTIR	0.98879	-0.56349	0	0	0	0	0	0	0	0	0	0	0	0	0	0	0	0	0	0	0	0	0	0	0	0	0	0	0	0	0	0	0	0	0	0	0	0	0	0	0
A0A8C0MX58	A0A8C0MX58_CANLF	Endoribonuclease Dicer (EC 3.1.26.3)	DICER1	Canis lupus familiaris (Dog) (Canis familiaris)	pre-miRNA processing [GO:0031054]; siRNA processing [GO:0030422]		ATP binding [GO:0005524]; helicase activity [GO:0004386]; ribonuclease III activity [GO:0004525]; RNA binding [GO:0003723]	KTKDCMLANGK	0.98919	-1.2654	0	0	0	0	0	0	0	0	0	0	0	0	0	0	0	9.41041	0	0	0	0	0	0	0	0	0	0	0	0	0	0	0	0	0	0	0	0	0	0	0
A0A8C0MXT4	A0A8C0MXT4_CANLF	RNA-directed DNA polymerase (EC 2.7.7.49)		Canis lupus familiaris (Dog) (Canis familiaris)				KCSASLAIREIQIK	0.99053	-1.5981	0	0	0	0	0	0	0	0	0	0	0	0	0	0	0	0	0	0	0	0	0	0	0	0	0	0	0	0	0	0	0	0	0	0	0	0	0	0	0
A0A8C0MXV4	A0A8C0MXV4_CANLF	FYVE, RhoGEF and PH domain containing 2	FGD2	Canis lupus familiaris (Dog) (Canis familiaris)		cytoplasm [GO:0005737]; cytoskeleton [GO:0005856]	guanyl-nucleotide exchange factor activity [GO:0005085]; metal ion binding [GO:0046872]	LQDLWEVYQR	0.98497	-2.2933	0	0	0	0	0	0	0	0	0	0	0	0	0	0	0	0	0	0	0	10.5804	0	0	0	0	0	0	11.2167	0	0	0	0	0	0	0	0	0	0	0	0
A0A8C0MY07	A0A8C0MY07_CANLF	Sad1 and UNC84 domain containing 3	SUN3	Canis lupus familiaris (Dog) (Canis familiaris)		membrane [GO:0016020]		DVSGIDTPVRR	0.98895	-1.559	0	0	0	0	0	0	0	0	0	0	0	0	0	0	0	0	0	0	0	0	0	0	0	0	0	0	0	0	0	0	0	0	0	0	0	0	0	0	0
A0A8C0MY22	A0A8C0MY22_CANLF	SIN3 transcription regulator family member A		Canis lupus familiaris (Dog) (Canis familiaris)		nucleus [GO:0005634]	transcription corepressor activity [GO:0003714]	IKQIMHHFIPDLLFAQR	0.98965	-0.80563	0	0	0	0	0	0	0	0	0	0	0	0	0	0	0	0	0	0	0	0	0	0	0	0	0	9.60186	0	0	0	0	0	0	0	0	0	0	0	0	0
A0A8C0MYA8	A0A8C0MYA8_CANLF	ERCC excision repair 6 like 2		Canis lupus familiaris (Dog) (Canis familiaris)			ATP binding [GO:0005524]; ATP-dependent chromatin remodeler activity [GO:0140658]	AYRIGQCR	0.98523	-2.2693	0	0	0	0	0	0	0	0	0	0	0	0	0	0	0	0	0	0	0	0	0	0	0	0	0	0	0	0	0	0	0	0	0	0	0	0	0	0	0
A0A8C0MYD9	A0A8C0MYD9_CANLF	CUB and Sushi multiple domains 1	CSMD1	Canis lupus familiaris (Dog) (Canis familiaris)		membrane [GO:0016020]		AVMCGQPPQVLHGK	0.98926	-1.3215	0	0	0	0	0	0	0	0	0	0	0	0	0	0	0	11.6941	0	0	0	0	0	10.5773	0	0	0	0	0	0	0	0	0	0	10.8657	0	0	0	0	0	0
A0A8C0MYF1	A0A8C0MYF1_CANLF	receptor protein-tyrosine kinase (EC 2.7.10.1)		Canis lupus familiaris (Dog) (Canis familiaris)	protein phosphorylation [GO:0006468]	plasma membrane [GO:0005886]	ATP binding [GO:0005524]; ephrin receptor activity [GO:0005003]	VELRWTPPQDSGGR	0.98884	-1.1248	0	0	0	0	0	0	0	0	0	0	0	0	0	0	0	0	0	0	0	0	0	0	0	0	0	0	0	0	0	0	0	0	0	0	0	0	0	0	0
A0A8C0MYI9	A0A8C0MYI9_CANLF	Golgin B1		Canis lupus familiaris (Dog) (Canis familiaris)		Golgi apparatus [GO:0005794]		LDAELIQYR	0.98926	-0.66858	0	0	0	0	0	0	0	0	0	0	0	0	0	0	0	0	0	0	0	0	0	0	0	0	0	0	0	0	0	0	0	0	0	0	0	0	0	0	0
A0A8C0MYK4	A0A8C0MYK4_CANLF	Ankyrin repeat and zinc finger peptidyl tRNA hydrolase 1	ANKZF1	Canis lupus familiaris (Dog) (Canis familiaris)		cytoplasm [GO:0005737]; intermediate filament [GO:0005882]		DLLAGPGWAK	0.9888	-1.4935	0	0	0	0	0	0	0	0	0	0	0	0	0	0	0	0	0	0	0	0	0	0	0	0	0	0	0	0	0	0	0	0	0	0	0	0	0	0	0
A0A8C0MYL4	A0A8C0MYL4_CANLF	Proton-coupled zinc antiporter SLC30A9, mitochondrial (Solute carrier family 30 member 9) (Zinc transporter 9)		Canis lupus familiaris (Dog) (Canis familiaris)	zinc ion transport [GO:0006829]	cytoplasmic vesicle [GO:0031410]; endoplasmic reticulum [GO:0005783]; membrane [GO:0016020]; nucleus [GO:0005634]	monoatomic cation transmembrane transporter activity [GO:0008324]	AATMLPGLAAAAAAR	0.94962	-0.18464	0	0	0	0	9.84547	0	0	0	0	0	0	0	0	0	10.7357	0	0	0	0	0	0	0	0	0	0	0	0	0	0	0	0	0	0	0	0	0	0	0	0
A0A8C0MYQ8	A0A8C0MYQ8_CANLF	ELMO domain containing 3		Canis lupus familiaris (Dog) (Canis familiaris)				NENSCSFHNER	0.82986	0.45075	0	0	0	0	0	0	0	0	0	10.0108	9.90103	9.80776	0	0	0	0	0	0	0	10.3584	0	0	0	0	9.10297	0	0	0	0	0	0	0	8.85409	0	0	8.46136	0	0	9.02287
A0A8C0MYU0	A0A8C0MYU0_CANLF	39S ribosomal protein L9, mitochondrial		Canis lupus familiaris (Dog) (Canis familiaris)	translation [GO:0006412]	ribonucleoprotein complex [GO:1990904]; ribosome [GO:0005840]	structural constituent of ribosome [GO:0003735]	LAGAAPGPERDFSLSHSR	0.96112	-0.33369	0	0	0	0	0	0	0	0	0	0	0	0	0	0	0	0	0	0	0	0	0	0	0	0	0	0	0	0	0	0	0	0	0	0	0	0	0	9.03919	0
A0A8C0MYV0	A0A8C0MYV0_CANLF	RNA-directed DNA polymerase (EC 2.7.7.49)		Canis lupus familiaris (Dog) (Canis familiaris)			catalytic activity [GO:0003824]	TYSEQLYANK	0.9536	-0.21017	0	0	0	0	0	0	0	0	0	0	0	0	0	0	0	0	0	0	0	0	0	0	0	0	0	0	0	0	0	0	0	0	0	0	0	0	0	0	0
A0A8C0MYV7	A0A8C0MYV7_CANLF	Cyclin dependent kinase 12		Canis lupus familiaris (Dog) (Canis familiaris)	protein phosphorylation [GO:0006468]		ATP binding [GO:0005524]; protein kinase activity [GO:0004672]	GPTRVPPRGGR	0.98648	-4.8307	0	0	0	0	0	0	0	0	0	0	0	0	0	0	0	0	0	0	0	0	0	0	0	0	0	0	0	0	0	0	0	0	0	0	0	0	0	0	0
A0A8C0MYW6	A0A8C0MYW6_CANLF	C2H2-type domain-containing protein		Canis lupus familiaris (Dog) (Canis familiaris)				KAFSDVGTLR	0.99148	-0.42429	0	0	0	0	0	0	0	0	0	0	0	0	0	0	0	0	0	0	0	0	0	0	0	0	0	0	0	0	0	0	0	0	0	0	0	0	0	0	0
A0A8C0MYX5	A0A8C0MYX5_CANLF	Membrane associated guanylate kinase, WW and PDZ domain containing 2	MAGI2	Canis lupus familiaris (Dog) (Canis familiaris)		membrane [GO:0016020]		DVLAVIK	0.98796	-1.4104	0	0	0	0	9.16347	9.33805	0	0	0	12.0542	0	0	0	0	0	10.0436	0	0	13.1487	13.4665	0	11.624	0	10.6363	0	12.9525	13.5211	0	9.88189	9.80384	0	0	0	0	9.96622	10.3058	10.2207	9.85081	9.62841
A0A8C0MZ29	A0A8C0MZ29_CANLF	Interactor of little elongation complex ELL subunit 1	ICE1	Canis lupus familiaris (Dog) (Canis familiaris)				DYSSGDSVSECSSK	0.98974	-0.84339	0	0	0	0	0	0	0	0	0	0	0	0	0	0	0	0	0	0	0	0	0	0	0	0	0	0	0	0	0	0	0	0	0	0	0	0	0	0	0
A0A8C0MZL2	A0A8C0MZL2_CANLF	Protein Wnt		Canis lupus familiaris (Dog) (Canis familiaris)	Wnt signaling pathway [GO:0016055]	extracellular region [GO:0005576]	signaling receptor binding [GO:0005102]	ATGGSSRVMCDNVPGLVSR	0.91363	0.21605	0	0	0	0	0	0	0	0	0	0	0	0	0	0	0	0	0	0	0	0	0	0	0	0	0	0	0	0	0	0	0	0	0	0	0	0	0	0	0
A0A8C0MZR5	A0A8C0MZR5_CANLF	MAGE domain-containing protein		Canis lupus familiaris (Dog) (Canis familiaris)				GGGGSSSGLQR	0.98522	-2.3621	0	0	0	0	0	0	0	0	0	0	0	0	0	0	0	0	0	0	0	0	0	0	0	0	0	0	0	0	0	0	0	0	0	0	0	0	0	0	0
A0A8C0MZS1	A0A8C0MZS1_CANLF	Titin-cap		Canis lupus familiaris (Dog) (Canis familiaris)				EAFWAEWK	0.98722	-2.7519	0	0	0	0	0	0	0	0	0	0	0	0	0	0	0	0	0	0	0	0	0	0	0	0	0	0	0	0	0	8.21815	0	0	0	0	0	0	0	0	0
A0A8C0MZT1	A0A8C0MZT1_CANLF	Proprotein convertase subtilisin/kexin type 7	PCSK7	Canis lupus familiaris (Dog) (Canis familiaris)	proteolysis [GO:0006508]	membrane [GO:0016020]	serine-type endopeptidase activity [GO:0004252]	GSGAGASGCSCGAGEDR	0.98836	-1.5162	0	0	0	0	0	0	0	0	0	0	0	0	0	0	0	0	0	0	0	0	0	0	0	0	0	0	0	0	0	0	0	0	0	0	0	0	0	0	0
A0A8C0MZT7	A0A8C0MZT7_CANLF	GRAM domain containing 4		Canis lupus familiaris (Dog) (Canis familiaris)	apoptotic process [GO:0006915]	membrane [GO:0016020]		PIPPGGK	0.90499	0.22483	0	0	0	0	0	0	0	0	0	0	0	0	0	0	0	0	0	0	10.4541	0	10.4826	0	0	0	0	0	0	0	0	0	0	9.50329	0	0	0	0	0	0	0
A0A8C0MZT8	A0A8C0MZT8_CANLF	Myosin binding protein C, slow type	MYBPC1	Canis lupus familiaris (Dog) (Canis familiaris)				GVGSRALER	0.98539	-0.41574	0	0	0	0	0	0	0	0	0	0	0	0	0	0	0	0	0	0	0	0	0	0	0	0	0	0	0	0	0	0	0	0	0	0	0	0	0	0	0
A0A8C0MZX6	A0A8C0MZX6_CANLF	Serine incorporator 1		Canis lupus familiaris (Dog) (Canis familiaris)		membrane [GO:0016020]		YEPSREMK	0.98702	-1.4831	0	0	0	0	0	0	0	0	0	0	0	0	0	0	0	0	0	0	0	0	0	10.1298	0	0	0	0	0	0	0	0	0	0	0	0	0	0	0	0	0
A0A8C0N005	A0A8C0N005_CANLF	Period circadian-like C-terminal domain-containing protein		Canis lupus familiaris (Dog) (Canis familiaris)		nucleus [GO:0005634]		SCESSDQVRGDIYQNGSK	0.96464	-0.3426	0	0	0	0	0	0	0	0	0	0	0	0	0	0	0	0	0	0	0	0	0	0	0	0	0	0	0	0	0	0	11.4861	0	0	0	0	0	0	0	0
A0A8C0N013	A0A8C0N013_CANLF	Prolyl endopeptidase (EC 3.4.21.-)		Canis lupus familiaris (Dog) (Canis familiaris)	proteolysis [GO:0006508]	cytoplasm [GO:0005737]	serine-type endopeptidase activity [GO:0004252]	VLVPEHEK	0.94976	-0.026644	0	0	0	0	0	0	0	0	0	0	0	0	0	0	0	0	0	0	0	0	0	0	0	0	0	0	0	0	0	0	0	0	0	0	0	0	0	0	0
A0A8C0N0D4	A0A8C0N0D4_CANLF	Uncharacterized protein		Canis lupus familiaris (Dog) (Canis familiaris)		membrane [GO:0016020]	GTP binding [GO:0005525]	VIDDARIFLHK	0.989	-1.8378	0	0	0	0	0	0	0	0	0	0	0	0	0	0	0	0	0	0	0	0	0	0	0	0	0	0	0	0	0	0	0	0	0	0	0	0	0	0	0
A0A8C0N0E9	A0A8C0N0E9_CANLF	Sad1 and UNC84 domain containing 3	SUN3	Canis lupus familiaris (Dog) (Canis familiaris)		membrane [GO:0016020]		SAGASIVEAGTSESYKNNK	0.98967	-1.7934	0	0	0	0	0	0	0	0	0	0	0	0	0	0	0	0	0	0	0	0	0	0	0	0	0	0	0	0	0	0	0	0	0	0	0	0	9.43448	0	0
A0A8C0N0I6	A0A8C0N0I6_CANLF	Sacsin molecular chaperone	SACS	Canis lupus familiaris (Dog) (Canis familiaris)				ANFSAAR	0.98644	-5.0175	0	0	0	0	0	0	0	0	0	0	0	0	0	0	0	0	0	0	0	10.4651	8.3407	0	0	0	0	0	0	0	0	0	0	0	0	0	0	0	0	0	0
A0A8C0N111	A0A8C0N111_CANLF	Striated muscle enriched protein kinase	SPEG	Canis lupus familiaris (Dog) (Canis familiaris)	protein phosphorylation [GO:0006468]		ATP binding [GO:0005524]; protein kinase activity [GO:0004672]	APCTYTLERR	0.98654	-4.8104	0	0	0	0	0	0	0	0	0	0	0	0	0	0	0	0	0	0	0	8.23362	0	0	0	0	0	0	0	0	0	0	0	0	0	0	0	0	0	0	0
A0A8C0N1A6	A0A8C0N1A6_CANLF	Kinesin-like protein	KIFC1	Canis lupus familiaris (Dog) (Canis familiaris)	microtubule-based movement [GO:0007018]	microtubule [GO:0005874]	ATP binding [GO:0005524]; microtubule binding [GO:0008017]; microtubule motor activity [GO:0003777]	GQLCDLNAELKCCRER	0.95492	-0.24809	0	0	0	0	0	0	0	0	0	0	0	0	0	0	0	0	0	0	0	8.82088	0	0	0	0	0	0	0	0	0	0	0	0	0	0	0	0	0	0	0
A0A8C0N1E6	A0A8C0N1E6_CANLF	RAB4A, member RAS oncogene family	RAB4A	Canis lupus familiaris (Dog) (Canis familiaris)			GTP binding [GO:0005525]; GTPase activity [GO:0003924]	NLRSVTRSYYR	0.9889	-1.8497	0	0	0	0	0	0	0	0	0	0	0	0	0	0	0	0	0	0	0	0	0	0	0	0	0	0	0	0	0	0	0	0	0	0	0	0	0	0	0
A0A8C0N1F4	A0A8C0N1F4_CANLF	Plexin A4		Canis lupus familiaris (Dog) (Canis familiaris)	phosphorylation [GO:0016310]	plasma membrane [GO:0005886]	ATP binding [GO:0005524]; kinase activity [GO:0016301]; semaphorin receptor activity [GO:0017154]	ASRGEPGRER	0.92393	0.15122	0	0	0	0	0	0	0	0	0	0	0	0	0	0	0	0	0	0	0	0	0	0	0	8.78794	9.41661	0	0	0	0	0	0	0	0	0	0	0	0	0	0
A0A8C0N1G5	A0A8C0N1G5_CANLF	RNA-directed DNA polymerase (EC 2.7.7.49)		Canis lupus familiaris (Dog) (Canis familiaris)				ENYRPIFLMNMDAK	0.83204	0.45198	0	0	0	0	0	0	0	0	0	0	0	0	0	0	0	0	0	0	0	0	0	0	0	0	0	0	0	0	0	0	0	0	0	0	9.57105	0	0	0	0
A0A8C0N292	A0A8C0N292_CANLF	Guanylate cyclase (EC 4.6.1.2)		Canis lupus familiaris (Dog) (Canis familiaris)	cGMP biosynthetic process [GO:0006182]; intracellular signal transduction [GO:0035556]; protein phosphorylation [GO:0006468]	membrane [GO:0016020]	ATP binding [GO:0005524]; GTP binding [GO:0005525]; phosphorus-oxygen lyase activity [GO:0016849]; protein kinase activity [GO:0004672]	GESQSTTHR	0.92112	0.1408	0	0	0	0	0	0	0	0	0	0	0	0	0	0	0	0	0	0	0	0	9.83843	0	0	8.70124	0	0	0	0	0	0	0	0	10.1149	0	0	0	0	0	0
A0A8C0N2C1	A0A8C0N2C1_CANLF	Polycystin 1 like 3, transient receptor potential channel interacting		Canis lupus familiaris (Dog) (Canis familiaris)		membrane [GO:0016020]		ELNTPDQRGK	0.98683	-4.1179	0	0	0	0	0	0	0	0	0	0	0	0	0	0	0	0	0	0	0	0	0	0	0	0	0	0	0	0	0	0	0	0	0	0	0	0	0	0	9.75017
A0A8C0N2E0	A0A8C0N2E0_CANLF	Zinc finger protein 37A	LOC488951	Canis lupus familiaris (Dog) (Canis familiaris)				ENHYGFSGCGKSLYVK	0.98668	-2.0639	0	0	12.072	0	0	0	0	0	0	0	0	0	0	10.9427	0	0	0	0	0	0	0	0	0	0	0	0	0	11.1512	0	0	0	0	0	0	0	0	0	0	0
A0A8C0N2K2	A0A8C0N2K2_CANLF	SPG7 matrix AAA peptidase subunit, paraplegin		Canis lupus familiaris (Dog) (Canis familiaris)	cellular component organization [GO:0016043]; proteolysis [GO:0006508]	membrane [GO:0016020]	ATP binding [GO:0005524]; ATP-dependent peptidase activity [GO:0004176]; metalloendopeptidase activity [GO:0004222]; zinc ion binding [GO:0008270]	TPEDDEEERR	0.9916	-0.42691	0	0	0	0	0	0	0	0	0	0	0	0	0	0	0	0	0	0	0	0	0	0	0	0	0	0	0	0	0	0	0	0	0	0	0	0	0	0	0
A0A8C0N2L6	A0A8C0N2L6_CANLF	Phorbol-12-myristate-13-acetate-induced protein 1		Canis lupus familiaris (Dog) (Canis familiaris)	activation of cysteine-type endopeptidase activity involved in apoptotic process [GO:0006919]; DNA damage response [GO:0006974]; release of cytochrome c from mitochondria [GO:0001836]			AASGERR	0.95094	-0.093439	0	0	0	0	0	0	0	0	0	0	0	0	0	0	0	0	0	0	0	0	0	0	0	0	0	0	0	0	0	0	0	0	0	0	0	0	0	0	0
A0A8C0N2N3	A0A8C0N2N3_CANLF	Stimulated by retinoic acid 6		Canis lupus familiaris (Dog) (Canis familiaris)		plasma membrane [GO:0005886]	retinol transmembrane transporter activity [GO:0034632]; signaling receptor activity [GO:0038023]	THTPSSHAK	0.95249	-0.22314	0	0	0	0	0	0	0	0	0	0	0	9.38668	0	0	0	0	0	0	0	0	0	0	0	0	0	0	0	0	0	0	0	0	0	0	0	0	0	0	0
A0A8C0N2N9	A0A8C0N2N9_CANLF	Abhydrolase domain containing 17C		Canis lupus familiaris (Dog) (Canis familiaris)				APGRPDARARPQDER	0.98915	-1.8639	0	0	0	0	0	0	0	0	0	0	0	0	0	0	0	0	0	0	0	0	0	0	0	0	0	0	0	0	0	0	0	0	0	0	0	8.70293	0	0	0
A0A8C0N2P8	A0A8C0N2P8_CANLF	Diacylglycerol kinase (DAG kinase) (EC 2.7.1.107)	CREB3L2	Canis lupus familiaris (Dog) (Canis familiaris)	glycerolipid metabolic process [GO:0046486]; protein kinase C-activating G protein-coupled receptor signaling pathway [GO:0007205]	nucleus [GO:0005634]	ATP binding [GO:0005524]; diacylglycerol kinase activity [GO:0004143]; DNA-binding transcription factor activity [GO:0003700]	IVVHAACIEQLEKINFR	0.95117	-0.20146	0	0	0	0	0	0	0	0	0	0	0	0	0	0	0	0	0	0	0	0	0	0	0	0	0	0	0	0	0	0	0	0	0	0	0	0	0	0	0
A0A8C0N2V0	A0A8C0N2V0_CANLF	ST6 N-acetylgalactosaminide alpha-2,6-sialyltransferase 6	ST6GALNAC6	Canis lupus familiaris (Dog) (Canis familiaris)	protein glycosylation [GO:0006486]	Golgi apparatus [GO:0005794]; membrane [GO:0016020]	sialyltransferase activity [GO:0008373]	KGNHHRFITEK	0.98767	-1.3992	0	0	0	10.3334	0	0	0	0	0	0	0	0	0	0	0	0	0	0	0	0	0	0	0	0	0	0	0	0	0	0	0	0	0	0	0	0	0	0	0
A0A8C0N2W3	A0A8C0N2W3_CANLF	Uncharacterized protein		Canis lupus familiaris (Dog) (Canis familiaris)		membrane [GO:0016020]		RLEPTLNWK	0.8011	0.49883	0	0	0	0	0	0	0	0	0	0	0	0	0	0	0	0	0	0	0	0	0	0	0	0	0	0	0	0	0	0	0	0	0	0	0	0	0	0	0
A0A8C0N329	A0A8C0N329_CANLF	F-box protein 40		Canis lupus familiaris (Dog) (Canis familiaris)			ubiquitin protein ligase activity [GO:0061630]; zinc ion binding [GO:0008270]	IGDAMLSCKPSEHK	0.88679	0.33442	0	0	0	0	0	0	0	0	0	0	0	0	0	0	0	0	0	0	0	0	0	0	0	0	0	0	0	0	0	0	0	0	0	0	0	0	0	0	0
A0A8C0N3M2	A0A8C0N3M2_CANLF	Transforming acidic coiled-coil containing protein 1	TACC1	Canis lupus familiaris (Dog) (Canis familiaris)	mitotic spindle organization [GO:0007052]	cytoplasm [GO:0005737]; cytoskeleton [GO:0005856]		AGEAAGK	0.79288	0.50041	0	0	0	0	0	0	0	0	0	0	0	0	0	0	0	0	0	0	0	0	0	0	0	0	0	0	0	0	0	0	0	0	0	0	0	0	0	0	0
A0A8C0N3V1	A0A8C0N3V1_CANLF	PBX homeobox 4		Canis lupus familiaris (Dog) (Canis familiaris)		nucleus [GO:0005634]	DNA binding [GO:0003677]; DNA-binding transcription factor activity [GO:0003700]	MRPVSPK	0.71362	0.51842	0	0	0	0	0	0	0	0	0	0	0	0	0	0	0	0	0	0	0	0	0	0	0	0	0	0	0	0	0	0	0	0	0	0	0	0	0	0	0
A0A8C0N418	A0A8C0N418_CANLF	Bromodomain adjacent to zinc finger domain 2B	BAZ2B	Canis lupus familiaris (Dog) (Canis familiaris)		nucleus [GO:0005634]	DNA binding [GO:0003677]; metal ion binding [GO:0046872]	AGHSMRKYFEK	0.9866	-4.1385	0	0	0	0	0	0	0	0	0	0	0	0	0	0	0	0	0	0	0	0	0	0	0	0	0	0	0	0	0	0	0	0	0	0	0	0	0	0	0
A0A8C0N451	A0A8C0N451_CANLF	Peptide-methionine (R)-S-oxide reductase (EC 1.8.4.12)		Canis lupus familiaris (Dog) (Canis familiaris)	protein repair [GO:0030091]; response to oxidative stress [GO:0006979]		metal ion binding [GO:0046872]; peptide-methionine (R)-S-oxide reductase activity [GO:0033743]	QFYCRSCR	0.98777	-1.9505	0	0	0	0	0	0	0	0	0	0	0	0	0	0	0	0	0	0	0	0	0	0	0	0	0	0	0	0	0	0	0	0	0	0	0	0	0	0	0
A0A8C0N480	A0A8C0N480_CANLF	ETS variant 7	ETV7	Canis lupus familiaris (Dog) (Canis familiaris)	regulation of transcription by RNA polymerase II [GO:0006357]	nucleus [GO:0005634]	DNA-binding transcription factor activity [GO:0003700]; sequence-specific DNA binding [GO:0043565]	ALRHYYK	0.98751	-2.8914	0	0	0	0	0	0	0	0	0	0	0	0	0	0	0	0	0	0	0	0	0	0	0	0	0	0	0	0	0	0	0	0	0	0	0	0	0	0	0
A0A8C0N4P2	A0A8C0N4P2_CANLF	Multiple PDZ domain crumbs cell polarity complex component		Canis lupus familiaris (Dog) (Canis familiaris)				LSNGEVMR	0.96269	-0.33685	0	0	0	0	0	0	0	0	0	0	0	0	0	0	0	0	0	0	0	0	0	0	0	0	0	0	0	0	0	0	0	0	0	0	0	0	0	0	0
A0A8C0N4Y1	A0A8C0N4Y1_CANLF	Potassium channel tetramerization domain containing 8		Canis lupus familiaris (Dog) (Canis familiaris)	protein homooligomerization [GO:0051260]			ARFFIDR	0.98777	-1.9502	0	0	0	0	0	0	0	0	0	0	0	0	0	0	0	0	0	0	0	0	0	0	0	0	0	0	0	0	0	0	0	0	0	0	0	0	0	0	0
A0A8C0N4Y2	A0A8C0N4Y2_CANLF	F-BAR domain-containing protein		Canis lupus familiaris (Dog) (Canis familiaris)				GRPAEVKPGGGASAEQGR	0.87003	0.41746	0	0	0	0	0	0	0	0	0	0	0	0	0	0	0	0	0	0	0	0	0	0	0	0	0	0	0	0	0	0	0	0	0	0	0	0	0	0	0
A0A8C0N509	A0A8C0N509_CANLF	Uncharacterized protein		Canis lupus familiaris (Dog) (Canis familiaris)				LSICLRSR	0.98817	-1.4882	0	0	0	0	0	0	0	0	0	0	0	0	0	0	0	0	0	0	0	0	0	0	0	0	0	0	0	0	0	0	0	0	0	0	0	0	0	0	0
A0A8C0N5H3	A0A8C0N5H3_CANLF	Protein FAM205C-like	LOC100686742	Canis lupus familiaris (Dog) (Canis familiaris)		membrane [GO:0016020]		KSYPVCVLEK	0.96053	-0.30249	0	0	0	0	0	0	0	0	0	0	0	0	0	0	0	0	0	0	0	0	0	0	0	0	0	0	0	0	0	0	0	0	0	0	0	0	0	0	0
A0A8C0N5P4	A0A8C0N5P4_CANLF	Glypican 4		Canis lupus familiaris (Dog) (Canis familiaris)	regulation of signal transduction [GO:0009966]	collagen-containing extracellular matrix [GO:0062023]; plasma membrane [GO:0005886]		VSVVNPTAQCTHALLK	0.87233	0.41037	0	0	0	0	0	0	0	0	0	0	0	0	0	0	0	0	0	0	0	0	0	0	0	0	0	8.61102	0	0	0	0	0	0	0	0	0	0	0	0	0
A0A8C0N5S1	A0A8C0N5S1_CANLF	Metalloprotease TIKI (EC 3.4.-.-) (TRAB domain-containing protein 2)		Canis lupus familiaris (Dog) (Canis familiaris)	negative regulation of Wnt signaling pathway [GO:0030178]; proteolysis [GO:0006508]; Wnt signaling pathway [GO:0016055]	plasma membrane [GO:0005886]	metal ion binding [GO:0046872]; metalloendopeptidase activity [GO:0004222]	DIYCRLK	0.98727	-3.7359	0	0	0	0	0	0	0	0	0	0	0	0	0	0	0	0	0	0	0	0	0	0	0	0	9.25602	9.39855	0	0	8.81356	0	0	0	0	0	0	0	0	0	0
A0A8C0N5V4	A0A8C0N5V4_CANLF	2'-deoxynucleoside 5'-phosphate N-hydrolase 1 (EC 3.2.2.-) (c-Myc-responsive protein RCL)	DNPH1 RCL	Canis lupus familiaris (Dog) (Canis familiaris)	deoxyribonucleoside monophosphate catabolic process [GO:0009159]; nucleoside metabolic process [GO:0009116]; nucleotide metabolic process [GO:0009117]	cytoplasm [GO:0005737]; nucleus [GO:0005634]	deoxyribonucleoside 5'-monophosphate N-glycosidase activity [GO:0070694]; protein homodimerization activity [GO:0042803]	ALYFCGSVRGGR	0.98834	-1.501	0	0	0	0	0	0	0	0	0	0	0	0	0	0	0	0	0	0	0	0	0	0	0	0	0	0	0	0	0	0	0	0	0	0	0	0	0	0	0
A0A8C0N5X9	A0A8C0N5X9_CANLF	Serine/threonine kinase 24		Canis lupus familiaris (Dog) (Canis familiaris)	protein phosphorylation [GO:0006468]	cytoplasm [GO:0005737]	ATP binding [GO:0005524]; protein kinase activity [GO:0004672]	LYPGDRRMDSK	0.98855	-1.6917	0	0	0	0	0	0	0	0	0	0	0	0	0	0	0	0	0	0	0	0	0	0	0	0	0	0	0	0	0	0	0	0	0	0	0	0	0	0	0
A0A8C0N638	A0A8C0N638_CANLF	Calcium-transporting ATPase (EC 7.2.2.10)		Canis lupus familiaris (Dog) (Canis familiaris)		membrane [GO:0016020]	ATP binding [GO:0005524]; ATP hydrolysis activity [GO:0016887]; metal ion binding [GO:0046872]; P-type calcium transporter activity [GO:0005388]	APGALSSR	0.98687	-1.5032	0	0	0	0	0	0	0	0	0	0	0	0	0	0	0	0	0	0	0	0	0	0	0	0	0	0	0	0	0	0	0	0	0	0	0	0	0	0	0
A0A8C0N6I1	A0A8C0N6I1_CANLF	Solute carrier family 6 member 9		Canis lupus familiaris (Dog) (Canis familiaris)		membrane [GO:0016020]	symporter activity [GO:0015293]	DLPGRAPGLGNR	0.98898	-1.5307	0	0	0	0	0	0	0	0	0	0	0	0	0	0	0	0	0	0	9.2568	0	0	0	0	8.51731	0	0	0	0	8.44041	0	0	0	0	0	0	0	0	0	0
A0A8C0N6I3	A0A8C0N6I3_CANLF	Dipeptidyl peptidase 1 (Cathepsin C) (Cathepsin J) (Dipeptidyl peptidase I) (Dipeptidyl transferase)	CTSC	Canis lupus familiaris (Dog) (Canis familiaris)	proteolysis [GO:0006508]	lysosome [GO:0005764]	cysteine-type peptidase activity [GO:0008234]	TQWNDFKC	0.98851	-0.46926	0	0	0	0	0	0	0	0	0	0	0	0	0	0	0	0	0	0	0	0	0	0	0	0	0	0	8.82836	0	0	0	0	0	0	0	0	0	0	0	0
A0A8C0N6M4	A0A8C0N6M4_CANLF	NADH dehydrogenase [ubiquinone] 1 alpha subcomplex subunit 1 (Complex I-MWFE) (NADH-ubiquinone oxidoreductase MWFE subunit)		Canis lupus familiaris (Dog) (Canis familiaris)		mitochondrial inner membrane [GO:0005743]; respirasome [GO:0070469]		GERVAYYPYQWNLMER	0.95303	-0.26246	0	0	0	0	0	0	0	0	0	0	0	0	0	0	0	0	0	0	0	0	0	0	0	0	0	0	0	0	0	0	0	0	0	0	0	0	0	0	0
A0A8C0N6P6	A0A8C0N6P6_CANLF	Leucine zipper protein 4		Canis lupus familiaris (Dog) (Canis familiaris)				ERMRFHSMK	0.98644	-4.6627	0	0	0	0	0	0	0	0	0	0	0	0	0	0	0	0	0	0	0	0	0	0	0	0	0	0	0	0	0	0	0	0	0	0	0	0	0	0	0
A0A8C0N6R6	A0A8C0N6R6_CANLF	Suppression of tumorigenicity 7	ST7	Canis lupus familiaris (Dog) (Canis familiaris)		membrane [GO:0016020]		AKTFRMIPYPLEK	0.98748	-1.9612	0	0	0	0	0	0	0	0	0	0	0	0	0	0	0	9.11027	0	9.33295	0	0	0	0	0	0	0	0	0	0	0	0	0	0	0	0	0	0	0	0	0
A0A8C0N6V4	A0A8C0N6V4_CANLF	PH domain and leucine rich repeat protein phosphatase 1		Canis lupus familiaris (Dog) (Canis familiaris)				ASRASPAPSDSSPGEPGARR	0.90489	0.22483	0	0	0	10.7227	10.7495	10.8597	0	0	10.0432	11.2141	0	11.0531	0	0	9.88789	0	0	9.28427	11.5096	11.6752	0	10.9838	0	11.2102	11.9052	12.0294	12.7711	10.5344	10.7184	10.6322	10.5977	10.7613	11.6219	0	10.6446	10.8816	0	11.5523	11.315
A0A8C0N6Z9	A0A8C0N6Z9_CANLF	Spen family transcriptional repressor		Canis lupus familiaris (Dog) (Canis familiaris)			RNA binding [GO:0003723]	DFYEMLAER	0.98613	-6.4532	0	0	0	0	0	0	0	0	0	0	0	0	0	0	0	0	0	9.91677	0	0	0	0	9.81043	0	0	0	0	0	0	9.33753	0	8.83854	0	10.5233	0	0	0	0	0
A0A8C0N714	A0A8C0N714_CANLF	Gap junction protein		Canis lupus familiaris (Dog) (Canis familiaris)	cell communication [GO:0007154]	connexin complex [GO:0005922]		GGNSSKGAK	0.98886	-0.87189	0	0	0	0	0	0	0	0	0	0	0	0	0	0	0	0	0	0	0	10.4822	0	0	0	0	0	0	0	0	0	0	0	0	0	0	0	0	0	0	0
A0A8C0N733	A0A8C0N733_CANLF	Plasminogen	PLG	Canis lupus familiaris (Dog) (Canis familiaris)	proteolysis [GO:0006508]		serine-type endopeptidase activity [GO:0004252]	ADIALLK	0	36.319	0	0	8.76012	10.5256	0	0	9.74329	9.93245	10.1459	11.5799	12.0316	11.9894	0	8.14297	0	0	0	0	12.7005	12.396	12.6427	12.2286	10.7881	11.2174	11.6253	11.6506	12.4742	10.817	10.9143	10.6229	11.7998	11.8254	10.9518	9.45259	8.89248	9.43298	11.4854	10.8761	10.7591
A0A8C0N764	A0A8C0N764_CANLF	Receptor ligand binding region domain-containing protein		Canis lupus familiaris (Dog) (Canis familiaris)		membrane [GO:0016020]		FGIMLPPQNER	0.95373	-0.22663	0	0	0	0	0	0	0	0	0	0	0	0	0	0	0	0	0	9.70129	0	11.0844	0	0	8.93387	0	0	0	0	0	0	0	0	0	0	0	0	0	0	0	9.90554
A0A8C0N7F2	A0A8C0N7F2_CANLF	DNA (cytosine-5-)-methyltransferase (EC 2.1.1.37)		Canis lupus familiaris (Dog) (Canis familiaris)	DNA methylation on cytosine [GO:0032776]; regulation of gene expression [GO:0010468]	nucleus [GO:0005634]	DNA-methyltransferase activity [GO:0009008]; metal ion binding [GO:0046872]	LYPAIPAAR	0.98639	-4.8445	0	0	0	0	0	0	0	0	0	0	0	0	0	0	0	0	0	0	0	0	0	0	0	10.1266	0	0	0	0	0	9.40484	0	0	0	10.0545	0	0	0	0	0
A0A8C0N7F9	A0A8C0N7F9_CANLF	Uncharacterized protein		Canis lupus familiaris (Dog) (Canis familiaris)	protein transport [GO:0015031]	endoplasmic reticulum membrane [GO:0005789]		AFKERGGGGGAR	0.98792	-1.4108	0	0	0	0	0	0	0	0	0	0	0	0	0	0	0	0	0	0	9.83177	0	0	0	9.54763	0	0	10.9127	11.6381	0	0	0	9.74984	0	10.8769	0	0	9.92644	0	0	9.53704
A0A8C0N7J9	A0A8C0N7J9_CANLF	Immunoglobulin V-set domain-containing protein		Canis lupus familiaris (Dog) (Canis familiaris)				LGQAPVLIIYR	0	4.6047	0	0	0	0	0	0	0	0	0	0	0	0	0	0	0	0	0	0	11.0526	11.0519	11.2492	0	0	0	0	0	9.17582	0	0	0	0	0	0	0	0	0	0	0	0
A0A8C0N7R1	A0A8C0N7R1_CANLF	EF-hand domain family member D2		Canis lupus familiaris (Dog) (Canis familiaris)			calcium ion binding [GO:0005509]	AEQEERKK	0.9892	-1.2694	0	0	0	0	0	0	0	0	0	0	0	0	0	0	0	0	0	0	0	0	0	0	0	0	0	0	0	0	0	0	0	0	0	0	0	0	0	0	0
A0A8C0N7W3	A0A8C0N7W3_CANLF	Peroxisomal ATPase PEX1 (Peroxin-1)	PEX1	Canis lupus familiaris (Dog) (Canis familiaris)	peroxisome organization [GO:0007031]	cytosol [GO:0005829]; peroxisome [GO:0005777]	ATP binding [GO:0005524]; ATP hydrolysis activity [GO:0016887]	FNNFGEDQK	0.98839	-0.71633	0	0	0	0	0	0	0	0	0	0	0	0	0	0	0	0	0	0	0	0	0	0	0	0	0	0	0	0	0	0	0	0	0	0	0	0	0	0	0
A0A8C0N7W9	A0A8C0N7W9_CANLF	Sulfotransferase (EC 2.8.2.-)		Canis lupus familiaris (Dog) (Canis familiaris)			sulfotransferase activity [GO:0008146]	AFFNSKAK	0.98678	-2.6132	0	0	0	0	0	0	0	0	0	0	0	0	0	0	0	0	0	0	0	0	0	0	0	0	0	0	0	0	0	0	10.5195	0	0	0	0	0	0	0	0
A0A8C0N890	A0A8C0N890_CANLF	Promyelocytic leukemia	PML	Canis lupus familiaris (Dog) (Canis familiaris)			zinc ion binding [GO:0008270]	CKEPADFWCFECEQLLCAK	0.98951	-1.1676	0	0	0	0	0	0	0	0	0	0	0	0	0	8.91746	0	0	0	0	0	0	0	0	0	0	0	0	0	0	0	0	0	0	0	0	0	0	0	10.6867	0
A0A8C0N8D3	A0A8C0N8D3_CANLF	Gelsolin (ADF) (Actin-depolymerizing factor)		Canis lupus familiaris (Dog) (Canis familiaris)	actin filament severing [GO:0051014]; actin nucleation [GO:0045010]; barbed-end actin filament capping [GO:0051016]; cilium assembly [GO:0060271]	cytoplasm [GO:0005737]; cytoskeleton [GO:0005856]	actin filament binding [GO:0051015]	AALSTASDFITR	0	30.959	0	0	0	0	0	0	0	0	0	9.00279	9.10174	9.35588	0	0	0	0	0	0	10.0456	9.79619	10.7156	0	0	0	9.17797	0	10.405	9.76871	8.89521	0	10.9871	11.5636	12.0105	0	0	0	8.90234	0	0
A0A8C0N8Y3	A0A8C0N8Y3_CANLF	Phosphodiesterase (EC 3.1.4.-)	PDE5A	Canis lupus familiaris (Dog) (Canis familiaris)	signal transduction [GO:0007165]		3',5'-cyclic-nucleotide phosphodiesterase activity [GO:0004114]; metal ion binding [GO:0046872]	AGSGAHR	0.98845	-1.33	0	0	0	0	0	0	0	0	0	0	0	0	0	0	0	0	0	0	0	0	0	0	0	0	0	0	9.56615	0	0	0	0	0	0	0	0	0	0	0	0
A0A8C0N953	A0A8C0N953_CANLF	Insulin degrading enzyme		Canis lupus familiaris (Dog) (Canis familiaris)	proteolysis [GO:0006508]		metal ion binding [GO:0046872]; metalloendopeptidase activity [GO:0004222]	MILPCSFQEK	0.82403	0.47366	0	0	0	0	0	0	0	0	0	0	0	0	0	0	0	0	0	0	0	0	0	0	0	0	0	0	0	0	0	0	0	0	0	0	0	0	0	0	0
A0A8C0N984	A0A8C0N984_CANLF	NAD(P)H oxidase (H2O2-forming) (EC 1.6.3.1)	DUOX1	Canis lupus familiaris (Dog) (Canis familiaris)	hormone biosynthetic process [GO:0042446]; hydrogen peroxide catabolic process [GO:0042744]; response to oxidative stress [GO:0006979]; thyroid hormone generation [GO:0006590]	apical plasma membrane [GO:0016324]	calcium ion binding [GO:0005509]; heme binding [GO:0020037]; peroxidase activity [GO:0004601]	ESGLKFQEWELR	0.98669	-4.4799	0	0	0	0	0	0	0	0	0	0	0	0	0	0	0	0	0	0	0	0	0	0	0	0	0	0	0	0	0	0	0	0	0	0	0	0	0	0	0
A0A8C0N9A8	A0A8C0N9A8_CANLF	Ig-like domain-containing protein		Canis lupus familiaris (Dog) (Canis familiaris)				LLVYSDGNRPSGVPDR	0	4.4616	0	0	0	0	0	0	0	0	0	0	9.47853	9.49829	0	0	0	0	0	0	10.2822	10.2238	10.1663	0	0	0	0	8.78761	0	0	0	0	9.74202	9.66945	9.60644	0	0	0	0	0	0
A0A8C0N9J6	A0A8C0N9J6_CANLF	Pleckstrin homology domain containing A4		Canis lupus familiaris (Dog) (Canis familiaris)				KPTRAVSKVHAFGK	0.98795	-1.9252	0	0	0	0	0	0	0	0	0	0	0	0	0	0	0	0	0	0	0	0	0	0	0	0	0	0	0	0	0	0	0	0	0	0	0	0	0	0	0
A0A8C0N9K3	A0A8C0N9K3_CANLF	MAX network transcriptional repressor		Canis lupus familiaris (Dog) (Canis familiaris)			protein dimerization activity [GO:0046983]	KTSNLSVLR	0.91948	0.18983	0	0	0	0	0	0	0	0	0	0	0	0	0	0	0	0	0	0	0	0	0	0	0	0	0	0	0	0	0	0	0	0	0	0	0	0	0	0	0
A0A8C0N9P0	A0A8C0N9P0_CANLF	MYB proto-oncogene like 2	MYBL2	Canis lupus familiaris (Dog) (Canis familiaris)				DQLFMQEK	0.98754	-2.9759	0	0	0	0	0	0	0	0	0	0	0	0	0	0	10.6292	0	0	10.412	9.76187	0	0	13.9133	0	0	0	0	0	0	0	0	0	0	0	0	0	0	0	0	0
A0A8C0N9Q5	A0A8C0N9Q5_CANLF	PHD finger protein 8	PHF8	Canis lupus familiaris (Dog) (Canis familiaris)				GVQGFQEFLEKR	0.98846	-0.73986	0	0	0	0	0	0	0	0	0	0	0	0	0	0	0	0	0	0	0	9.14881	0	0	0	0	0	0	0	0	0	0	0	0	0	0	0	0	0	0	0
A0A8C0N9T5	A0A8C0N9T5_CANLF	Vacuolar protein sorting 13 homolog B	VPS13B	Canis lupus familiaris (Dog) (Canis familiaris)	lipid transport [GO:0006869]			APGDSGK	0.98736	-3.1682	0	0	0	0	0	0	0	0	0	0	0	0	0	0	0	0	0	0	0	0	0	0	0	0	0	0	0	0	0	0	0	0	0	0	0	0	0	0	0
A0A8C0NA25	A0A8C0NA25_CANLF	DUF4706 domain-containing protein		Canis lupus familiaris (Dog) (Canis familiaris)				CLVGPGAPAPR	0.98932	-0.65929	0	0	0	0	0	0	0	0	0	0	0	0	0	0	0	0	0	0	0	0	0	0	0	0	0	0	0	0	0	0	0	0	0	0	0	0	0	0	0
A0A8C0NAA3	A0A8C0NAA3_CANLF	Activating signal cointegrator 1 complex subunit 3	ASCC3	Canis lupus familiaris (Dog) (Canis familiaris)	cellular component organization or biogenesis [GO:0071840]; gene expression [GO:0010467]; nucleic acid metabolic process [GO:0090304]		ATP binding [GO:0005524]; helicase activity [GO:0004386]; nucleic acid binding [GO:0003676]	LLNLSKVIDK	0.98747	-3.6889	0	0	0	8.71723	0	0	0	0	0	0	0	8.32472	0	0	0	0	0	0	8.42417	0	0	8.34074	0	0	0	0	0	0	0	0	0	0	0	0	0	0	8.54059	8.80058	0
A0A8C0NAG4	A0A8C0NAG4_CANLF	Potassium voltage-gated channel modifier subfamily S member 1		Canis lupus familiaris (Dog) (Canis familiaris)	protein homooligomerization [GO:0051260]; regulation of monoatomic ion transmembrane transport [GO:0034765]	voltage-gated potassium channel complex [GO:0008076]	voltage-gated potassium channel activity [GO:0005249]	LCDDYDAAAR	0.95561	-0.23888	0	0	0	0	0	0	0	0	0	0	0	0	0	0	0	0	0	0	0	0	0	0	0	0	0	0	0	0	0	0	0	0	0	0	0	0	0	0	0
A0A8C0NAG9	A0A8C0NAG9_CANLF	Phosphoinositide phospholipase C (EC 3.1.4.11)	PLCH1	Canis lupus familiaris (Dog) (Canis familiaris)	lipid catabolic process [GO:0016042]; phosphatidylinositol-mediated signaling [GO:0048015]		calcium ion binding [GO:0005509]; calcium-dependent phospholipase C activity [GO:0050429]; phosphatidylinositol phospholipase C activity [GO:0004435]	APRFHPGDR	0.98719	-2.5141	0	0	0	0	0	0	0	0	0	0	0	0	0	0	0	0	0	0	0	0	0	0	0	0	0	0	0	0	0	0	0	0	0	0	0	8.76944	0	0	0
A0A8C0NAS8	A0A8C0NAS8_CANLF	Catenin alpha like 1		Canis lupus familiaris (Dog) (Canis familiaris)	cell adhesion [GO:0007155]; Rho protein signal transduction [GO:0007266]	cytoplasm [GO:0005737]; cytoskeleton [GO:0005856]	actin filament binding [GO:0051015]	GLGGAWPRR	0.98393	-0.40406	0	0	0	0	0	0	0	0	0	0	0	0	0	0	0	0	0	0	0	0	0	0	0	0	0	8.6196	0	0	0	0	0	0	0	0	0	0	0	0	0
A0A8C0NAZ4	A0A8C0NAZ4_CANLF	adenylate cyclase (EC 4.6.1.1)	ADCY4	Canis lupus familiaris (Dog) (Canis familiaris)	cAMP biosynthetic process [GO:0006171]; intracellular signal transduction [GO:0035556]	plasma membrane [GO:0005886]	adenylate cyclase activity [GO:0004016]; ATP binding [GO:0005524]; metal ion binding [GO:0046872]	ELEKEYR	0.98558	-2.4353	0	0	0	0	0	0	0	0	0	0	0	0	0	0	0	0	0	0	0	0	0	0	0	0	0	0	0	0	0	0	0	0	0	0	0	0	0	0	0
A0A8C0NB15	A0A8C0NB15_CANLF	SLIT-ROBO Rho GTPase activating protein 1	SRGAP1	Canis lupus familiaris (Dog) (Canis familiaris)	signal transduction [GO:0007165]		GTPase activator activity [GO:0005096]	ALHIRKLLLTLPR	0.98786	-3.426	0	0	0	11.109	0	0	0	0	0	0	0	0	0	0	0	0	0	0	0	0	0	0	0	0	0	0	0	0	0	0	0	0	0	0	0	0	0	0	0
A0A8C0NB59	A0A8C0NB59_CANLF	Ankyrin repeat and MYND domain containing 1	ANKMY1	Canis lupus familiaris (Dog) (Canis familiaris)				MEMFFSKR	0.9868	-4.3586	0	0	0	0	0	0	0	0	0	0	0	0	0	0	0	0	0	0	9.56253	0	0	0	0	0	0	0	0	0	0	0	0	8.48136	0	0	0	0	0	0	0
A0A8C0NBI2	A0A8C0NBI2_CANLF	RNA-directed DNA polymerase (EC 2.7.7.49)		Canis lupus familiaris (Dog) (Canis familiaris)				DLYLKNYR	0.98663	-2.075	0	0	9.53951	0	0	0	0	0	0	0	0	0	0	0	0	8.4224	0	0	0	0	0	0	0	0	0	0	0	0	0	0	0	0	0	0	0	0	0	0	0
A0A8C0NC04	A0A8C0NC04_CANLF	P-type ATPase N-terminal domain-containing protein		Canis lupus familiaris (Dog) (Canis familiaris)		membrane [GO:0016020]	ATP binding [GO:0005524]; metal ion binding [GO:0046872]	GYLEHSNKER	0.95155	-0.25584	0	0	0	0	0	0	0	0	0	0	0	0	0	0	0	0	0	0	0	0	0	0	0	0	0	0	0	0	0	0	0	0	0	0	0	0	0	0	0
A0A8C0NC76	A0A8C0NC76_CANLF	LisH domain-containing protein		Canis lupus familiaris (Dog) (Canis familiaris)				ELKKAENAIALEHK	0.98613	-6.8528	0	0	0	0	0	0	0	0	0	0	0	0	0	0	0	0	9.35343	0	0	0	0	0	0	0	0	0	0	0	0	0	0	11.8808	11.9964	0	0	0	0	0	0
A0A8C0NCE5	A0A8C0NCE5_CANLF	DENN domain containing 4A		Canis lupus familiaris (Dog) (Canis familiaris)		cytoplasm [GO:0005737]	guanyl-nucleotide exchange factor activity [GO:0005085]	ACDDKSTSKK	0.98665	-4.1232	0	0	0	0	0	0	0	0	0	0	0	0	0	0	0	0	0	0	0	0	0	0	0	0	0	0	8.75549	0	0	0	9.51844	0	0	0	0	0	0	0	0
A0A8C0NCI5	A0A8C0NCI5_CANLF	WW and C2 domain containing 2	WWC2	Canis lupus familiaris (Dog) (Canis familiaris)		cellular anatomical entity [GO:0110165]		ELQFVTPQK	0.95392	-0.21225	9.71117	0	8.44352	11.9587	0	0	0	0	0	12.5004	0	0	9.98428	10.5155	0	10.3364	0	10.3787	12.1014	0	12.3835	12.4271	0	12.3015	0	12.3733	12.132	0	0	0	0	0	0	0	0	0	12.6591	0	0
A0A8C0NCL2	A0A8C0NCL2_CANLF	Condensin-2 complex subunit H2 (Non-SMC condensin II complex subunit H2)	NCAPH2	Canis lupus familiaris (Dog) (Canis familiaris)	chromosome condensation [GO:0030261]	nucleus [GO:0005634]		VTAGPAGDATR	0.96127	-0.33302	0	0	0	0	0	0	0	0	0	0	0	0	0	0	0	0	0	0	0	0	0	0	0	0	0	0	0	0	0	0	0	0	0	0	0	0	0	0	0
A0A8C0NCQ5	A0A8C0NCQ5_CANLF	RNA-directed DNA polymerase (EC 2.7.7.49)		Canis lupus familiaris (Dog) (Canis familiaris)			catalytic activity [GO:0003824]	EVKDLYAK	0.98871	-1.7576	0	0	0	0	0	0	0	0	0	0	0	0	0	0	0	0	0	0	0	0	0	0	0	0	0	0	0	0	0	0	0	0	0	8.89503	0	0	0	0	0
A0A8C0NCR4	A0A8C0NCR4_CANLF	Actin-like protein 7A		Canis lupus familiaris (Dog) (Canis familiaris)	single fertilization [GO:0007338]	cytoskeleton [GO:0005856]; Golgi apparatus [GO:0005794]; nucleus [GO:0005634]		ELINPEVR	0.9892	-0.68927	0	0	0	0	0	0	0	0	0	0	0	0	0	0	0	0	0	0	0	0	0	0	0	0	0	0	0	0	0	0	0	0	0	0	0	0	0	0	0
A0A8C0NCZ6	A0A8C0NCZ6_CANLF	Protein kinase domain-containing protein		Canis lupus familiaris (Dog) (Canis familiaris)	protein phosphorylation [GO:0006468]		ATP binding [GO:0005524]; protein kinase activity [GO:0004672]	GATSIVYRCK	0.98866	-0.82292	0	0	0	0	0	0	0	0	0	0	0	0	0	0	0	0	0	0	0	0	0	0	0	0	0	0	0	0	0	0	0	0	0	0	8.22776	0	10.5168	0	0
A0A8C0NCZ9	A0A8C0NCZ9_CANLF	F-box and WD repeat domain containing 4	FBXW4	Canis lupus familiaris (Dog) (Canis familiaris)				GEWRARPGR	0.98886	-1.8231	0	9.83311	0	0	0	0	0	0	0	0	0	0	0	0	0	0	0	0	0	0	0	0	0	0	0	0	0	0	0	0	0	0	0	0	0	0	0	0	0
A0A8C0ND79	A0A8C0ND79_CANLF	SLAIN motif family member 2		Canis lupus familiaris (Dog) (Canis familiaris)				SLPAPKTYGSMKDDSWK	0.98882	-1.7532	0	0	0	0	0	0	0	0	0	0	0	0	0	0	0	0	0	0	0	0	0	0	0	0	0	0	0	0	0	0	0	0	0	0	0	0	0	0	0
A0A8C0NDB1	A0A8C0NDB1_CANLF	UTP4 small subunit processome component	UTP4	Canis lupus familiaris (Dog) (Canis familiaris)	maturation of SSU-rRNA from tricistronic rRNA transcript (SSU-rRNA, 5.8S rRNA, LSU-rRNA) [GO:0000462]	90S preribosome [GO:0030686]		NGDTLPLSK	0.91984	0.18802	0	0	0	0	0	0	0	0	0	0	10.4962	9.99025	0	0	0	0	0	0	0	0	0	0	0	0	0	0	0	0	0	0	0	0	0	0	0	0	0	0	0
A0A8C0NDD5	A0A8C0NDD5_CANLF	AT-hook containing transcription factor 1		Canis lupus familiaris (Dog) (Canis familiaris)		nucleus [GO:0005634]		ALAAAAPPK	0.95391	-0.057558	0	0	0	0	0	0	0	0	0	0	0	0	0	0	0	0	0	0	0	0	0	0	0	0	0	0	0	0	0	0	0	0	0	0	0	0	8.6838	0	0
A0A8C0NDG0	A0A8C0NDG0_CANLF	Storkhead box 2	STOX2	Canis lupus familiaris (Dog) (Canis familiaris)	embryo development ending in birth or egg hatching [GO:0009792]; maternal placenta development [GO:0001893]; regulation of transcription by RNA polymerase II [GO:0006357]			AENMQHFWNK	0.98969	-1.2329	0	0	0	0	0	0	0	0	0	0	0	0	0	0	0	0	0	0	0	0	0	0	0	0	0	0	10.1431	0	0	9.27282	0	0	0	0	0	0	0	9.70938	0
A0A8C0NDH1	A0A8C0NDH1_CANLF	Mbt domain containing 1		Canis lupus familiaris (Dog) (Canis familiaris)	chromatin organization [GO:0006325]; regulation of DNA-templated transcription [GO:0006355]	nucleus [GO:0005634]	zinc ion binding [GO:0008270]	DLTEHSSRSER	0.91537	0.2147	0	0	0	0	0	0	0	0	0	0	0	0	0	0	0	0	0	0	0	0	0	0	0	0	0	0	0	0	0	0	0	0	0	0	0	0	0	0	0
A0A8C0NDI6	A0A8C0NDI6_CANLF	Solute carrier family 22 member 17		Canis lupus familiaris (Dog) (Canis familiaris)		membrane [GO:0016020]	transmembrane transporter activity [GO:0022857]	VATGTPEPNGGGGSK	0.96362	-0.3083	0	0	0	0	0	0	0	0	0	0	0	0	0	0	0	0	0	0	0	0	0	0	0	0	0	0	0	0	9.15043	0	0	0	0	0	0	0	0	0	0
A0A8C0NDK4	A0A8C0NDK4_CANLF	60S ribosomal protein L12		Canis lupus familiaris (Dog) (Canis familiaris)	translation [GO:0006412]	ribonucleoprotein complex [GO:1990904]; ribosome [GO:0005840]	structural constituent of ribosome [GO:0003735]	LSLTPTRSK	0.98739	-3.3789	0	0	0	0	0	0	0	0	0	0	0	0	0	0	0	0	0	0	0	0	0	0	0	0	0	0	0	0	0	0	0	0	0	0	0	0	0	0	0
A0A8C0NDT4	A0A8C0NDT4_CANLF	TERF1 interacting nuclear factor 2		Canis lupus familiaris (Dog) (Canis familiaris)	telomere capping [GO:0016233]	shelterin complex [GO:0070187]		NLSPILGER	0.95294	-0.25412	0	0	0	0	0	0	0	0	0	0	0	0	0	0	0	0	0	0	0	0	0	0	0	0	0	0	0	0	0	0	0	0	0	0	0	0	0	0	0
A0A8C0NDT6	A0A8C0NDT6_CANLF	L-lactate dehydrogenase (EC 1.1.1.27)		Canis lupus familiaris (Dog) (Canis familiaris)	carboxylic acid metabolic process [GO:0019752]	cytoplasm [GO:0005737]	L-lactate dehydrogenase activity [GO:0004459]	FRYFMAK	0.98514	-2.2784	0	0	0	0	0	0	0	0	0	0	0	0	0	0	0	0	0	0	0	0	9.70663	0	0	0	0	10.1789	0	0	0	0	0	0	0	0	0	0	9.1921	0	0
A0A8C0NDT7	A0A8C0NDT7_CANLF	Activating transcription factor 7 interacting protein		Canis lupus familiaris (Dog) (Canis familiaris)				DSIEEPQKK	0.98677	-0.41706	0	0	0	0	0	0	0	0	0	0	0	0	0	0	0	0	0	0	0	0	0	0	0	0	0	0	8.95158	0	0	0	0	0	0	0	0	0	0	0	0
A0A8C0NE18	A0A8C0NE18_CANLF	Zinc finger protein 292	ZNF292	Canis lupus familiaris (Dog) (Canis familiaris)				CYRAFTNPR	0.9868	-4.1099	0	0	0	9.76865	0	0	0	0	0	0	0	9.10321	0	0	0	0	0	0	0	0	0	0	0	0	0	0	0	0	0	0	0	0	0	0	0	0	0	0	0
A0A8C0NEK5	A0A8C0NEK5_CANLF	G-protein coupled receptors family 1 profile domain-containing protein		Canis lupus familiaris (Dog) (Canis familiaris)		plasma membrane [GO:0005886]	lysophosphatidic acid receptor activity [GO:0070915]	LSLEGWFVR	0.98315	-0.40015	0	0	0	0	0	0	0	0	0	0	0	0	0	0	0	0	0	0	0	0	0	0	0	0	0	0	0	0	0	0	0	0	0	0	0	0	0	0	0
A0A8C0NEK8	A0A8C0NEK8_CANLF	Leucine rich repeat containing 40		Canis lupus familiaris (Dog) (Canis familiaris)				GAGSRRPPAWWRAGGR	0.95631	-0.23701	0	0	0	0	0	0	0	0	0	0	0	0	0	0	0	0	0	0	0	0	0	0	0	0	0	0	0	0	0	0	0	0	0	0	0	0	0	0	8.48555
A0A8C0NET8	A0A8C0NET8_CANLF	Unk like zinc finger		Canis lupus familiaris (Dog) (Canis familiaris)			metal ion binding [GO:0046872]	CDSGDSCQYCHSR	0.98766	-3.6374	0	0	0	0	0	0	0	0	0	0	0	0	0	0	0	0	0	0	0	0	0	0	0	0	0	0	0	0	0	0	0	0	0	0	0	0	0	0	0
A0A8C0NF39	A0A8C0NF39_CANLF	WD repeat domain 90		Canis lupus familiaris (Dog) (Canis familiaris)	small GTPase mediated signal transduction [GO:0007264]	mitochondrial outer membrane [GO:0005741]	calcium ion binding [GO:0005509]; GTP binding [GO:0005525]; GTPase activity [GO:0003924]	SLLQTPGSWGATR	0.92426	0.089962	0	0	0	0	0	0	0	0	0	0	0	0	0	0	0	0	0	0	0	0	0	0	0	0	0	0	0	0	0	0	0	10.1642	8.73843	0	0	0	0	0	0
A0A8C0NF60	A0A8C0NF60_CANLF	FERM domain containing 4A	FRMD4A	Canis lupus familiaris (Dog) (Canis familiaris)	establishment of epithelial cell polarity [GO:0090162]; negative regulation of protein secretion [GO:0050709]; positive regulation of protein secretion [GO:0050714]	bicellular tight junction [GO:0005923]; cytoplasm [GO:0005737]; cytoskeleton [GO:0005856]	protein-macromolecule adaptor activity [GO:0030674]	GIFQYDYHDK	0.98657	-2.5729	0	0	0	0	0	0	0	0	0	0	0	0	0	0	0	0	0	0	0	0	0	0	0	0	0	0	0	0	0	0	0	0	0	0	0	0	0	0	0
A0A8C0NF81	A0A8C0NF81_CANLF	glutathione transferase (EC 2.5.1.18)		Canis lupus familiaris (Dog) (Canis familiaris)			glutathione transferase activity [GO:0004364]; identical protein binding [GO:0042802]	EFMARFEGLK	0.98844	-1.8913	0	0	0	0	0	0	0	0	0	0	0	0	0	0	0	0	0	0	0	0	0	0	0	0	0	0	0	0	0	0	0	0	9.15833	0	0	0	0	0	0
A0A8C0NFD7	A0A8C0NFD7_CANLF	Tight junction protein ZO-2	TJP2	Canis lupus familiaris (Dog) (Canis familiaris)		bicellular tight junction [GO:0005923]; plasma membrane [GO:0005886]		KTAQVLQR	0.98879	-0.72098	0	0	0	0	0	0	0	0	0	0	0	0	0	0	0	0	0	0	0	0	0	0	0	0	0	0	0	0	0	0	0	0	0	0	0	0	0	0	0
A0A8C0NFU6	A0A8C0NFU6_CANLF	Immunoglobulin superfamily DCC subclass member 3		Canis lupus familiaris (Dog) (Canis familiaris)				LLYRPASR	0.96366	-0.3085	0	0	0	0	0	0	0	0	0	0	0	0	0	0	0	0	0	0	0	0	0	0	0	0	0	0	0	0	0	0	0	0	0	0	0	0	0	0	0
A0A8C0NFX4	A0A8C0NFX4_CANLF	Progestin and adipoQ receptor family member 7		Canis lupus familiaris (Dog) (Canis familiaris)				DHRSPFIR	0.98777	-1.9507	0	0	0	0	0	0	0	0	0	0	0	0	0	0	0	0	0	0	0	0	0	0	0	0	0	0	0	0	0	0	0	0	0	0	0	0	0	0	0
A0A8C0NFZ7	A0A8C0NFZ7_CANLF	Mab-21-like nucleotidyltransferase domain-containing protein		Canis lupus familiaris (Dog) (Canis familiaris)		membrane [GO:0016020]		GNPLSQFLEDEK	0.98818	-0.4634	0	0	0	0	0	0	0	0	0	0	0	0	0	0	0	0	0	0	0	0	0	0	0	0	0	0	0	0	0	0	0	0	0	0	0	0	0	0	0
A0A8C0NG05	A0A8C0NG05_CANLF	Tetratricopeptide repeat domain 29	TTC29	Canis lupus familiaris (Dog) (Canis familiaris)				VAQLIKIDGGK	0.98733	-2.9658	0	0	0	0	0	0	0	0	0	0	0	0	0	0	0	0	0	0	0	0	0	0	0	0	0	0	0	0	0	0	0	0	0	0	0	0	0	0	0
A0A8C0NGA9	A0A8C0NGA9_CANLF	Hydroxysteroid 11-beta dehydrogenase 1	HSD11B1	Canis lupus familiaris (Dog) (Canis familiaris)		membrane [GO:0016020]		TLQLQAK	0.90593	0.22483	0	0	0	0	0	0	0	0	0	0	0	0	0	0	0	0	0	0	0	0	0	0	0	0	0	0	0	0	0	0	0	0	0	0	0	0	0	0	0
A0A8C0NGI6	A0A8C0NGI6_CANLF	Forkhead box K1		Canis lupus familiaris (Dog) (Canis familiaris)		nucleus [GO:0005634]	DNA-binding transcription factor activity [GO:0003700]; sequence-specific DNA binding [GO:0043565]	AAAGGRSELR	0.9873	-3.1067	0	0	0	0	0	0	0	0	0	0	0	0	0	0	0	0	0	0	9.50353	0	0	0	0	0	0	0	0	0	0	0	0	0	0	0	0	0	0	0	0
A0A8C0NGQ2	A0A8C0NGQ2_CANLF	Meis homeobox 1		Canis lupus familiaris (Dog) (Canis familiaris)	regulation of DNA-templated transcription [GO:0006355]	nucleus [GO:0005634]	DNA binding [GO:0003677]	MPFMANVTNFSGQSCCTAPR	0.88627	0.35083	0	0	0	0	0	0	0	0	0	0	0	0	0	0	0	0	0	0	0	0	0	0	0	0	0	0	0	0	0	0	0	0	0	0	0	0	0	0	0
A0A8C0NGX7	A0A8C0NGX7_CANLF	Tetraspanin		Canis lupus familiaris (Dog) (Canis familiaris)		membrane [GO:0016020]		GDSEQVRYCAR	0.96703	-0.34934	0	0	0	0	0	0	0	0	0	0	0	0	0	0	0	0	0	0	0	0	0	0	0	0	0	0	0	0	0	0	0	0	0	0	0	0	0	0	0
A0A8C0NH40	A0A8C0NH40_CANLF	Chromosome 1 open reading frame 94		Canis lupus familiaris (Dog) (Canis familiaris)				TCHEIWKR	0.98792	-0.90503	0	0	0	0	0	0	0	0	0	0	0	0	0	0	0	0	0	0	0	0	0	0	0	0	0	0	0	0	0	0	0	0	0	0	0	0	0	0	0
A0A8C0NH50	A0A8C0NH50_CANLF	C2 domain containing 3 centriole elongation regulator		Canis lupus familiaris (Dog) (Canis familiaris)				HEEHVQNIR	0.97084	-0.35728	0	0	0	0	0	0	0	0	0	0	0	0	0	0	0	0	0	0	0	0	0	0	0	10.8051	0	0	0	0	0	0	0	0	0	0	0	0	0	0	0
A0A8C0NH58	A0A8C0NH58_CANLF	40S ribosomal protein S7		Canis lupus familiaris (Dog) (Canis familiaris)	translation [GO:0006412]	ribonucleoprotein complex [GO:1990904]; ribosome [GO:0005840]	structural constituent of ribosome [GO:0003735]	EIEVGSGWKVLITFK	0.98952	-1.8704	0	0	0	0	0	0	0	0	0	0	0	0	0	0	0	0	0	0	0	0	0	0	0	0	0	0	0	0	0	0	0	0	0	0	0	0	0	0	0
A0A8C0NHI1	A0A8C0NHI1_CANLF	Gamma-aminobutyric acid type A receptor alpha4 subunit		Canis lupus familiaris (Dog) (Canis familiaris)	gamma-aminobutyric acid signaling pathway [GO:0007214]	chloride channel complex [GO:0034707]; postsynaptic membrane [GO:0045211]	chloride channel activity [GO:0005254]; extracellular ligand-gated monoatomic ion channel activity [GO:0005230]; GABA-A receptor activity [GO:0004890]	ACCEHGLCQQGPR	0.96047	-0.301	0	0	0	0	0	0	0	0	0	0	0	0	0	0	0	0	0	0	0	0	0	0	0	0	0	0	0	0	0	0	0	0	0	0	0	0	0	0	0
A0A8C0NHM6	A0A8C0NHM6_CANLF	Myosin X		Canis lupus familiaris (Dog) (Canis familiaris)		cytoplasm [GO:0005737]; myosin complex [GO:0016459]	actin binding [GO:0003779]; ATP binding [GO:0005524]; cytoskeletal motor activity [GO:0003774]	DELYCQLIKQTNK	0.99047	-1.1888	0	0	0	0	0	0	0	0	0	0	0	0	0	0	0	0	0	0	0	0	0	0	0	0	0	0	0	0	0	0	0	0	8.86539	0	0	0	0	0	0
A0A8C0NHP3	A0A8C0NHP3_CANLF	glutaminase (EC 3.5.1.2)		Canis lupus familiaris (Dog) (Canis familiaris)	glutamine metabolic process [GO:0006541]		glutaminase activity [GO:0004359]	AGGMMRLRGSAMLR	0.98683	-4.4041	0	0	0	0	0	0	0	0	0	0	0	0	0	0	0	0	0	0	0	0	0	0	0	0	0	0	0	0	0	0	0	0	0	0	0	0	0	0	0
A0A8C0NHP9	A0A8C0NHP9_CANLF	Sidekick cell adhesion molecule 1		Canis lupus familiaris (Dog) (Canis familiaris)		membrane [GO:0016020]		LVLTCLAEGSWPLEFK	0.97987	-0.38875	0	0	0	0	0	0	0	0	0	0	0	0	0	0	0	0	0	0	0	0	0	0	0	0	0	0	0	0	0	0	0	0	0	0	0	0	0	0	0
A0A8C0NHT4	A0A8C0NHT4_CANLF	Peptidase S1 domain-containing protein		Canis lupus familiaris (Dog) (Canis familiaris)	proteolysis [GO:0006508]		serine-type endopeptidase activity [GO:0004252]	NALSPAELGGR	0.97231	-0.36539	0	0	0	0	0	0	0	0	0	0	0	0	0	0	0	0	0	0	0	0	0	0	0	0	0	0	0	0	0	0	0	0	0	0	0	0	0	0	0
A0A8C0NI42	A0A8C0NI42_CANLF	STE20 related adaptor beta	STRADB	Canis lupus familiaris (Dog) (Canis familiaris)	protein phosphorylation [GO:0006468]		ATP binding [GO:0005524]; protein kinase activity [GO:0004672]; protein serine/threonine kinase activator activity [GO:0043539]	APVPPPQRR	0.98955	-0.47626	0	0	0	0	0	0	0	0	0	0	0	0	0	0	0	0	0	0	0	0	0	0	0	0	0	0	0	0	0	0	0	0	0	0	0	0	0	0	0
A0A8C0NI54	A0A8C0NI54_CANLF	C2H2-type domain-containing protein		Canis lupus familiaris (Dog) (Canis familiaris)				SNLTDHQRTHSEEKPYECNECQK	0.97081	-0.35817	0	0	0	0	0	0	0	0	0	0	0	0	0	0	0	0	0	0	0	0	0	0	0	0	0	0	8.92932	0	0	0	0	0	0	0	0	0	0	0	0
A0A8C0NI55	A0A8C0NI55_CANLF	LAS1 like, ribosome biogenesis factor	LAS1L	Canis lupus familiaris (Dog) (Canis familiaris)	rRNA processing [GO:0006364]	Las1 complex [GO:0090730]	endonuclease activity [GO:0004519]	DVTGGLGTDELR	0.95174	-0.10547	0	0	0	0	0	0	0	0	0	0	0	0	0	0	0	0	0	0	0	0	0	0	0	0	0	0	0	0	0	0	0	0	0	0	0	0	0	0	0
A0A8C0NI57	A0A8C0NI57_CANLF	Ring finger protein 169		Canis lupus familiaris (Dog) (Canis familiaris)			metal ion binding [GO:0046872]	AAAGPSTR	0.98815	-1.3856	0	0	0	0	0	0	0	0	0	0	0	0	0	0	0	0	0	0	0	0	0	0	0	0	0	0	0	0	0	0	0	0	0	0	0	0	0	0	0
A0A8C0NIB0	A0A8C0NIB0_CANLF	Plexin B2	PLXNB2	Canis lupus familiaris (Dog) (Canis familiaris)	phosphorylation [GO:0016310]	plasma membrane [GO:0005886]	ATP binding [GO:0005524]; kinase activity [GO:0016301]; semaphorin receptor activity [GO:0017154]	IIDQVYRTQPCSR	0.98648	-2.0777	0	0	0	0	0	0	0	0	0	0	0	0	0	0	0	0	0	0	10.0163	9.79986	10.676	0	0	0	0	0	9.21556	0	0	0	0	0	0	0	0	0	0	0	0
A0A8C0NIU6	A0A8C0NIU6_CANLF	Transcription factor AP-2 C-terminal domain-containing protein		Canis lupus familiaris (Dog) (Canis familiaris)		nucleus [GO:0005634]	DNA binding [GO:0003677]; DNA-binding transcription factor activity [GO:0003700]	AAARAWLGALEGK	0.95344	-0.25398	0	0	0	0	0	0	0	0	0	0	0	0	0	0	0	0	0	0	0	0	0	0	0	0	0	0	0	0	0	0	0	0	0	0	0	0	0	0	0
A0A8C0NJ56	A0A8C0NJ56_CANLF	Beta-1,4-N-acetylgalactosaminyltransferase (EC 2.4.1.244)		Canis lupus familiaris (Dog) (Canis familiaris)		Golgi cisterna membrane [GO:0032580]	acetylgalactosaminyltransferase activity [GO:0008376]	NLQGLVWGSHNR	0.98943	-0.7677	0	0	0	0	0	0	0	0	0	0	0	0	0	0	0	0	0	0	0	0	0	0	0	0	0	0	0	0	0	0	0	0	0	0	0	0	0	0	0
A0A8C0NJC3	A0A8C0NJC3_CANLF	Golgin subfamily A member 7/ERF4 domain-containing protein		Canis lupus familiaris (Dog) (Canis familiaris)		membrane [GO:0016020]		WRCGRCDCSWR	0.98986	-1.1991	0	0	0	0	0	0	0	0	0	0	0	0	0	0	0	0	0	0	0	0	0	0	8.8549	0	0	0	0	0	0	0	0	0	0	0	0	0	0	0	0
A0A8C0NJF7	A0A8C0NJF7_CANLF	Ribosome production factor 1 homolog	RPF1	Canis lupus familiaris (Dog) (Canis familiaris)	rRNA processing [GO:0006364]	nucleolus [GO:0005730]	rRNA primary transcript binding [GO:0042134]	SGGGGKK	0.42316	0.69495	0	0	0	9.52048	0	0	0	0	0	9.80532	10.1188	10.2008	0	0	0	0	0	0	9.84303	9.91341	0	9.77472	0	0	0	9.49295	9.60275	0	9.93879	0	0	9.3807	9.6631	0	0	0	9.00006	0	9.04827
A0A8C0NJL5	A0A8C0NJL5_CANLF	Tetraspanin 15		Canis lupus familiaris (Dog) (Canis familiaris)		membrane [GO:0016020]		EQKAQEPVR	0.98818	-1.9175	0	0	0	0	0	0	0	0	0	0	0	0	0	0	0	0	0	0	0	0	0	0	0	0	0	0	0	0	0	0	0	0	0	0	0	0	0	0	0
A0A8C0NK01	A0A8C0NK01_CANLF	G3BP stress granule assembly factor 2	G3BP2	Canis lupus familiaris (Dog) (Canis familiaris)		cytoplasm [GO:0005737]; intracellular organelle [GO:0043229]	RNA binding [GO:0003723]	GEVRLNVEEK	0.24522	0.94826	0	0	0	0	9.33885	0	0	0	0	0	0	0	0	0	0	0	0	0	0	0	0	0	0	0	0	0	0	0	0	0	0	0	0	0	0	0	0	0	0
A0A8C0NK11	A0A8C0NK11_CANLF	non-specific serine/threonine protein kinase (EC 2.7.11.1)	KALRN	Canis lupus familiaris (Dog) (Canis familiaris)	protein phosphorylation [GO:0006468]	cytoplasm [GO:0005737]	ATP binding [GO:0005524]; guanyl-nucleotide exchange factor activity [GO:0005085]; protein serine/threonine kinase activity [GO:0004674]	DLELDIIPASLSDREVK	0.98877	-1.7573	0	0	0	0	0	0	0	0	0	0	0	0	0	0	0	0	0	0	0	0	0	0	0	0	0	0	0	0	0	0	0	0	0	0	0	0	0	0	0
A0A8C0NK41	A0A8C0NK41_CANLF	Kinesin motor domain-containing protein		Canis lupus familiaris (Dog) (Canis familiaris)	microtubule-based movement [GO:0007018]		ATP binding [GO:0005524]; microtubule binding [GO:0008017]; microtubule motor activity [GO:0003777]	EAEAENNK	0.98901	-0.5576	0	0	0	0	0	0	0	0	0	0	0	0	0	0	0	0	0	0	0	0	0	0	0	0	0	0	0	0	0	0	0	0	0	0	0	0	0	0	0
A0A8C0NKD8	A0A8C0NKD8_CANLF	Erythroferrone		Canis lupus familiaris (Dog) (Canis familiaris)				GPSCAPTACKAPSEWR	0.95295	-0.26591	0	0	0	0	0	0	0	0	0	0	0	0	0	0	0	0	0	0	0	0	0	0	0	0	0	0	0	0	0	0	0	9.71853	0	0	0	0	0	0	0
A0A8C0NKI4	A0A8C0NKI4_CANLF	Prostaglandin E2 receptor EP3 subtype (Prostanoid EP3 receptor)		Canis lupus familiaris (Dog) (Canis familiaris)		plasma membrane [GO:0005886]	prostaglandin E receptor activity [GO:0004957]	GIEFIDHR	0.96463	-0.34252	0	0	0	0	0	0	0	0	0	0	0	0	0	0	0	0	0	0	0	0	0	0	0	0	0	0	0	0	0	0	0	0	0	0	0	0	0	0	0
A0A8C0NKN5	A0A8C0NKN5_CANLF	DUF4502 domain-containing protein		Canis lupus familiaris (Dog) (Canis familiaris)				DNGHGSTIDR	0.9893	-0.68387	0	0	0	0	0	0	0	0	0	0	0	0	0	0	0	0	0	0	0	0	0	0	0	0	0	0	0	0	0	0	0	0	0	0	0	0	0	0	0
A0A8C0NKQ7	A0A8C0NKQ7_CANLF	RNA-directed DNA polymerase (EC 2.7.7.49)		Canis lupus familiaris (Dog) (Canis familiaris)				KCSASLAIREIQIK	0.97346	-0.37153	0	0	0	0	0	0	0	0	0	0	0	0	0	0	0	0	0	0	0	0	0	0	0	0	0	0	0	0	0	0	0	0	0	0	0	0	0	0	0
A0A8C0NKZ0	A0A8C0NKZ0_CANLF	Methionyl-tRNA formyltransferase, mitochondrial		Canis lupus familiaris (Dog) (Canis familiaris)			GTP binding [GO:0005525]; GTPase activity [GO:0003924]; methionyl-tRNA formyltransferase activity [GO:0004479]	DSQAQPSQCR	0.98865	-0.91262	0	0	0	0	0	0	0	0	0	0	0	0	0	0	0	0	0	0	0	0	0	0	0	0	0	0	0	0	0	0	0	0	0	0	0	0	0	0	0
A0A8C0NL70	A0A8C0NL70_CANLF	Protein phosphatase 1 regulatory subunit 3E		Canis lupus familiaris (Dog) (Canis familiaris)				GRVGEDLWR	0.98536	-2.3172	0	0	0	0	0	0	0	0	0	0	0	0	0	0	0	0	0	0	0	0	0	0	0	0	0	0	0	0	0	0	0	0	0	0	0	0	0	0	0
A0A8C0NL97	A0A8C0NL97_CANLF	MAP7 domain containing 3		Canis lupus familiaris (Dog) (Canis familiaris)	microtubule cytoskeleton organization [GO:0000226]	microtubule cytoskeleton [GO:0015630]		ESAEASPKASPEVSPETSSK	0.98812	-0.82042	0	0	0	0	0	0	0	0	0	0	0	0	0	0	0	0	0	0	0	0	0	0	0	0	0	0	8.80797	0	0	0	0	0	0	0	0	0	0	0	0
A0A8C0NLH0	A0A8C0NLH0_CANLF	NFKB inhibitor zeta		Canis lupus familiaris (Dog) (Canis familiaris)				ASGQALDDFK	0.98943	-1.137	0	0	0	0	0	0	0	0	0	0	0	0	0	0	0	0	0	0	0	0	0	0	0	0	0	0	0	0	0	0	0	0	0	0	0	0	0	0	0
A0A8C0NLK7	A0A8C0NLK7_CANLF	non-specific serine/threonine protein kinase (EC 2.7.11.1)		Canis lupus familiaris (Dog) (Canis familiaris)	protein phosphorylation [GO:0006468]		ATP binding [GO:0005524]; protein serine/threonine kinase activity [GO:0004674]	VGRFSVSRTEDK	0.98901	-1.122	0	0	0	0	0	0	0	0	0	0	0	0	0	0	0	0	0	0	0	0	0	0	0	0	0	0	0	0	0	0	0	0	0	0	0	0	0	0	0
A0A8C0NLM2	A0A8C0NLM2_CANLF	40S ribosomal protein S3	RPS3	Canis lupus familiaris (Dog) (Canis familiaris)		mitochondrial inner membrane [GO:0005743]	RNA binding [GO:0003723]	GGGLRSSGPR	0.98726	-3.0904	0	0	0	0	0	0	0	0	0	0	0	0	0	0	0	0	0	0	0	0	0	0	0	0	0	0	0	0	0	0	0	0	0	0	0	0	12.2697	12.5938	11.0208
A0A8C0NLP4	A0A8C0NLP4_CANLF	DNA polymerase delta subunit 3	POLD3	Canis lupus familiaris (Dog) (Canis familiaris)	DNA replication [GO:0006260]	delta DNA polymerase complex [GO:0043625]		GIMGMFASK	0.9881	-0.72811	0	0	0	0	0	0	0	0	0	0	0	0	0	0	0	0	0	0	0	0	0	0	0	0	0	0	0	0	0	0	0	0	0	0	0	0	0	0	0
A0A8C0NM09	A0A8C0NM09_CANLF	Actin related protein 3		Canis lupus familiaris (Dog) (Canis familiaris)				TFSTGPVFPGAPEK	0.81911	0.46932	0	0	0	0	0	0	0	0	0	0	0	0	0	0	0	0	0	0	0	0	0	0	0	0	0	0	0	0	0	0	0	0	0	0	0	0	0	0	0
A0A8C0NM17	A0A8C0NM17_CANLF	Integrin subunit alpha V		Canis lupus familiaris (Dog) (Canis familiaris)	cell adhesion [GO:0007155]; integrin-mediated signaling pathway [GO:0007229]	integrin complex [GO:0008305]		IPGVTER	0.91608	0.21149	0	0	0	11.858	10.6333	10.6203	0	0	0	0	0	0	9.27554	9.84594	0	0	9.13399	0	0	0	0	0	11.7922	0	0	0	0	11.6239	0	0	12.3812	12.4169	0	11.2228	0	11.2526	12.8044	0	0
A0A8C0NM56	A0A8C0NM56_CANLF	Thrombospondin 4		Canis lupus familiaris (Dog) (Canis familiaris)	cell adhesion [GO:0007155]	extracellular region [GO:0005576]	calcium ion binding [GO:0005509]	DLLRQQVMMRTHR	0.98942	-1.8527	0	0	0	0	0	0	0	0	0	0	0	0	0	0	0	0	0	0	0	0	0	0	0	0	0	0	0	0	0	0	0	0	9.26231	0	0	0	0	0	0
A0A8C0NM95	A0A8C0NM95_CANLF	Obg-like ATPase 1	OLA1	Canis lupus familiaris (Dog) (Canis familiaris)		cytoplasm [GO:0005737]; nucleolus [GO:0005730]	ATP binding [GO:0005524]; ATP hydrolysis activity [GO:0016887]; GTP binding [GO:0005525]; ribosomal large subunit binding [GO:0043023]	FYHDWNDK	0.98895	-0.99516	0	0	0	0	0	0	0	0	0	0	0	0	0	0	0	0	0	0	0	0	0	0	0	0	0	0	0	0	0	0	0	0	9.3004	0	0	0	14.2412	9.2861	0
A0A8C0NMK0	A0A8C0NMK0_CANLF	RNA-directed DNA polymerase (EC 2.7.7.49)		Canis lupus familiaris (Dog) (Canis familiaris)				FGRTSDTWRLR	0.98971	-1.796	0	0	0	0	0	0	0	0	0	0	0	0	0	0	0	0	0	0	0	0	0	0	0	0	0	0	0	0	0	0	0	0	0	0	0	0	0	0	0
A0A8C0NMW4	A0A8C0NMW4_CANLF	RNA-directed DNA polymerase (EC 2.7.7.49)		Canis lupus familiaris (Dog) (Canis familiaris)			catalytic activity [GO:0003824]	KCSASLAIREIQIK	0.95315	-0.25462	0	0	0	0	0	0	0	0	0	0	0	0	0	0	0	0	0	0	0	0	0	0	0	0	0	0	0	0	0	0	0	0	0	0	0	0	0	0	0
A0A8C0NN01	A0A8C0NN01_CANLF	Uncharacterized protein		Canis lupus familiaris (Dog) (Canis familiaris)				IPGGGGR	0.71818	0.51784	0	0	0	0	0	0	0	0	0	0	0	0	0	0	0	0	0	0	0	0	0	0	0	0	0	0	0	0	0	0	0	0	0	0	0	0	0	0	0
A0A8C0NNA3	A0A8C0NNA3_CANLF	SET domain bifurcated histone lysine methyltransferase 2	SETDB2	Canis lupus familiaris (Dog) (Canis familiaris)	histone lysine methylation [GO:0034968]	chromosome [GO:0005694]; nucleus [GO:0005634]	histone lysine N-methyltransferase activity [GO:0018024]; zinc ion binding [GO:0008270]	EPVTDMKCNSISR	0.95056	-0.25697	0	0	0	0	0	0	0	0	0	0	0	0	0	0	0	0	0	0	0	0	0	0	9.89089	0	0	0	0	0	0	0	0	0	0	0	0	0	0	0	0
A0A8C0NNA9	A0A8C0NNA9_CANLF	UHRF1 binding protein 1 like		Canis lupus familiaris (Dog) (Canis familiaris)				AYTSFPK	0.97846	-0.38978	0	0	0	0	0	0	0	0	0	0	0	0	0	0	0	0	0	0	0	0	0	0	0	0	0	0	0	0	0	0	0	0	0	0	0	0	0	0	0
A0A8C0NND7	A0A8C0NND7_CANLF	Uncharacterized protein		Canis lupus familiaris (Dog) (Canis familiaris)				AGSAGHR	0.96485	-0.34563	0	0	0	0	0	0	0	0	0	0	0	0	0	0	0	0	0	0	0	0	0	0	0	0	0	0	9.92526	0	0	0	0	0	0	0	0	0	0	0	0
A0A8C0NNI1	A0A8C0NNI1_CANLF	THAP domain containing 11		Canis lupus familiaris (Dog) (Canis familiaris)			DNA binding [GO:0003677]	MKEMKGSIR	0.98968	-1.6532	0	0	0	0	0	0	0	0	0	10.6977	0	0	0	0	0	0	0	0	0	0	0	0	0	0	0	0	0	0	0	0	0	0	0	0	0	0	0	0	0
A0A8C0NNL5	A0A8C0NNL5_CANLF	Zinc finger CW-type and PWWP domain containing 2		Canis lupus familiaris (Dog) (Canis familiaris)			zinc ion binding [GO:0008270]	EVNAGKK	0.99029	-1.1777	0	0	0	0	0	0	0	0	0	0	0	0	0	0	0	0	0	0	0	0	0	0	0	0	0	0	0	0	8.83311	0	0	0	0	0	0	0	0	0	0
A0A8C0NNM4	A0A8C0NNM4_CANLF	RNA-directed DNA polymerase (EC 2.7.7.49)		Canis lupus familiaris (Dog) (Canis familiaris)			catalytic activity [GO:0003824]	LQETHFRLKDTYSLK	0.94918	-0.18669	0	0	0	0	0	0	0	0	0	0	0	0	0	0	0	0	0	0	0	0	9.91758	0	0	0	0	0	0	0	0	0	0	0	0	0	0	0	0	0	0
A0A8C0NNN3	A0A8C0NNN3_CANLF	NGFI-A binding protein 1		Canis lupus familiaris (Dog) (Canis familiaris)	negative regulation of DNA-templated transcription [GO:0045892]	nucleus [GO:0005634]	transcription coregulator activity [GO:0003712]	GVARPEERGR	0.9853	-2.2769	0	0	0	0	0	9.77554	0	0	0	0	0	0	0	8.34647	0	0	0	0	0	0	0	11.2561	0	0	0	0	0	0	0	0	0	0	0	0	10.4597	0	0	0	0
A0A8C0NNR7	A0A8C0NNR7_CANLF	Ribitol-5-phosphate transferase		Canis lupus familiaris (Dog) (Canis familiaris)		Golgi membrane [GO:0000139]		DFTTFALRYHLWK	0.95119	-0.040049	0	0	0	0	0	0	0	0	0	0	0	0	0	0	0	0	0	0	0	0	0	0	0	0	0	0	0	0	0	0	0	0	15.0323	0	0	0	0	0	0
A0A8C0NNW4	A0A8C0NNW4_CANLF	ATP binding cassette subfamily A member 7		Canis lupus familiaris (Dog) (Canis familiaris)		membrane [GO:0016020]	ABC-type transporter activity [GO:0140359]; ATP binding [GO:0005524]; ATP hydrolysis activity [GO:0016887]	CPGGNKEISAR	0.98684	-4.0048	0	0	0	0	0	0	0	0	0	0	0	0	0	0	0	0	0	0	0	0	0	0	0	0	0	0	0	0	0	0	0	0	0	0	0	0	0	0	0
A0A8C0NP34	A0A8C0NP34_CANLF	Small ArfGAP 1		Canis lupus familiaris (Dog) (Canis familiaris)			GTPase activator activity [GO:0005096]; metal ion binding [GO:0046872]	KEDQQLEPK	0.91732	0.21534	0	0	0	0	0	0	0	0	0	0	0	0	0	0	0	0	0	0	0	0	0	0	0	0	0	0	0	0	0	0	0	0	0	0	0	0	0	0	0
A0A8C0NP43	A0A8C0NP43_CANLF	Kallikrein B1	KLKB1	Canis lupus familiaris (Dog) (Canis familiaris)	proteolysis [GO:0006508]	endoplasmic reticulum [GO:0005783]; extracellular region [GO:0005576]; membrane [GO:0016020]	heme binding [GO:0020037]; iron ion binding [GO:0005506]; monooxygenase activity [GO:0004497]; oxidoreductase activity, acting on paired donors, with incorporation or reduction of molecular oxygen [GO:0016705]; serine-type endopeptidase activity [GO:0004252]	DSVTETLPR	0.98579	-2.2075	0	0	0	0	0	0	0	0	0	0	0	0	0	0	0	0	0	0	0	0	0	0	0	0	0	0	0	0	10.5118	0	0	0	0	0	0	0	0	0	0
A0A8C0NP73	A0A8C0NP73_CANLF	Macrophage-expressed gene 1 protein (Perforin-2)		Canis lupus familiaris (Dog) (Canis familiaris)		cytoplasmic vesicle membrane [GO:0030659]		KDLMDISDRLENNQTR	0.95217	-0.22493	0	0	0	0	0	0	0	0	0	0	0	0	0	0	0	0	0	0	0	0	0	0	0	0	0	0	0	0	0	0	0	0	0	0	0	0	0	0	0
A0A8C0NPL5	A0A8C0NPL5_CANLF	Protein inhibitor of activated STAT 2	PIAS2	Canis lupus familiaris (Dog) (Canis familiaris)	protein sumoylation [GO:0016925]	nucleus [GO:0005634]	transferase activity [GO:0016740]; zinc ion binding [GO:0008270]	ADFEELR	0.98888	-0.54691	0	0	0	0	0	0	0	0	0	0	0	0	0	0	0	0	0	0	0	0	0	0	0	0	0	0	0	0	0	0	0	0	0	0	0	0	0	0	0
A0A8C0NQ51	A0A8C0NQ51_CANLF	Polypeptide N-acetylgalactosaminyltransferase (EC 2.4.1.-) (Protein-UDP acetylgalactosaminyltransferase)	GALNT17	Canis lupus familiaris (Dog) (Canis familiaris)	protein glycosylation [GO:0006486]	Golgi membrane [GO:0000139]	carbohydrate binding [GO:0030246]; glycosyltransferase activity [GO:0016757]	GPAPQSR	0.98915	-0.85439	0	0	0	0	0	0	0	0	0	0	0	0	0	0	0	0	0	0	0	10.0804	0	0	0	0	0	0	0	0	0	0	0	0	0	0	0	0	0	0	0
A0A8C0NQ86	A0A8C0NQ86_CANLF	Nucleolin		Canis lupus familiaris (Dog) (Canis familiaris)		cytoplasm [GO:0005737]; nucleolus [GO:0005730]	DNA binding [GO:0003677]; RNA binding [GO:0003723]	AGKNQSDPKK	0.98675	-2.5614	0	0	0	0	0	9.25001	0	0	0	0	0	0	0	0	0	0	0	0	0	0	0	0	8.45286	0	0	0	0	0	0	0	0	0	0	0	0	0	0	0	0
A0A8C0NQF7	A0A8C0NQF7_CANLF	Tripartite motif containing 4		Canis lupus familiaris (Dog) (Canis familiaris)			zinc ion binding [GO:0008270]	GDMEAEDLQEDLTCSICLDYFEEPVSIECGHNFCR	0.98759	-3.3525	0	0	0	9.3112	0	0	0	0	0	0	0	0	0	10.2783	0	0	0	0	0	0	9.86751	0	0	0	0	9.75869	0	0	0	0	0	0	0	0	0	0	0	0	0
A0A8C0NQP3	A0A8C0NQP3_CANLF	DNA cross-link repair 1A		Canis lupus familiaris (Dog) (Canis familiaris)	DNA repair [GO:0006281]	extracellular region [GO:0005576]; nucleus [GO:0005634]	DNA binding [GO:0003677]; metal ion binding [GO:0046872]	GNISIYGIIMK	0.99113	-0.42494	0	0	0	0	0	0	0	0	0	0	0	0	0	0	0	0	0	0	0	9.9901	0	0	0	0	0	0	0	0	0	0	0	0	0	0	0	0	0	0	0
A0A8C0NQX2	A0A8C0NQX2_CANLF	Uncharacterized protein		Canis lupus familiaris (Dog) (Canis familiaris)			nucleotidyltransferase activity [GO:0016779]	VIQGGSYVK	0.95721	-0.24264	0	0	0	0	0	0	0	0	0	0	0	0	0	0	0	0	0	0	0	0	0	0	0	0	0	0	0	0	0	0	0	0	0	0	0	0	0	0	0
A0A8C0NR49	A0A8C0NR49_CANLF	DnaJ heat shock protein family (Hsp40) member C1	DNAJC1	Canis lupus familiaris (Dog) (Canis familiaris)		membrane [GO:0016020]		QLVAIYEVLKDDER	0.96534	-0.34068	0	0	0	0	0	0	0	0	0	0	0	0	0	0	0	0	0	0	0	0	0	0	0	0	0	0	0	0	0	0	0	0	9.24817	0	0	0	0	0	0
A0A8C0NRD2	A0A8C0NRD2_CANLF	DNA replication licensing factor MCM6 (EC 3.6.4.12)	MCM6	Canis lupus familiaris (Dog) (Canis familiaris)	cell cycle [GO:0007049]; DNA replication initiation [GO:0006270]	chromosome [GO:0005694]; MCM complex [GO:0042555]; nucleus [GO:0005634]	ATP binding [GO:0005524]; DNA binding [GO:0003677]; DNA helicase activity [GO:0003678]; hydrolase activity [GO:0016787]	MHCCDEVQPK	0.98688	-2.0709	0	0	0	0	0	0	0	0	0	0	0	0	0	0	0	0	9.16932	0	0	0	0	0	0	0	0	0	0	0	0	0	0	0	0	0	0	0	0	0	0
A0A8C0NRD7	A0A8C0NRD7_CANLF	protein-serine/threonine phosphatase (EC 3.1.3.16)	DUSP6	Canis lupus familiaris (Dog) (Canis familiaris)	protein dephosphorylation [GO:0006470]		protein tyrosine/serine/threonine phosphatase activity [GO:0008138]	ALFTRGEDRDR	0.98918	-1.1503	0	0	0	0	0	0	0	0	0	0	0	0	0	0	0	0	0	0	0	0	0	0	0	0	0	0	0	0	0	0	0	0	0	0	0	0	0	0	0
A0A8C0NRH5	A0A8C0NRH5_CANLF	Nucleolar protein 11		Canis lupus familiaris (Dog) (Canis familiaris)	maturation of SSU-rRNA [GO:0030490]	nucleolus [GO:0005730]		FLTVIPYKCEVSSLAGALGKLK	0.98756	-3.3497	0	0	0	0	0	0	0	0	0	0	0	0	0	0	0	0	0	0	0	0	0	0	0	0	0	0	0	0	0	0	9.43321	0	0	0	0	0	0	0	0
A0A8C0NRM5	A0A8C0NRM5_CANLF	Cadherin 6		Canis lupus familiaris (Dog) (Canis familiaris)	homophilic cell adhesion via plasma membrane adhesion molecules [GO:0007156]	plasma membrane [GO:0005886]	calcium ion binding [GO:0005509]	FLYLGPFK	0.89088	0.29325	0	0	0	0	0	0	0	0	0	0	0	0	0	0	0	0	0	0	0	0	0	0	0	0	0	0	0	0	0	0	0	0	0	0	0	0	0	0	9.01036
A0A8C0NRQ2	A0A8C0NRQ2_CANLF	phosphatidylinositol-3,4-bisphosphate 4-phosphatase (EC 3.1.3.66)	INPP4A	Canis lupus familiaris (Dog) (Canis familiaris)			phosphatidylinositol-3,4-bisphosphate 4-phosphatase activity [GO:0016316]	VGNITVIGWQMEEK	0.64157	0.61563	0	0	0	0	0	0	0	0	0	11.242	0	0	0	0	0	0	0	0	0	0	0	0	0	0	0	0	0	0	0	0	0	0	0	0	0	0	0	0	0
A0A8C0NRT4	A0A8C0NRT4_CANLF	Fibronectin type-I domain-containing protein		Canis lupus familiaris (Dog) (Canis familiaris)		extracellular region [GO:0005576]		GNLLQCICTGNGR	0.96821	-0.35275	0	0	0	0	0	0	0	0	0	0	0	0	0	0	0	0	0	0	0	0	0	0	0	0	0	0	0	0	0	0	0	0	0	0	0	9.05211	0	0	0
A0A8C0NRX1	A0A8C0NRX1_CANLF	RNA-directed DNA polymerase (EC 2.7.7.49)		Canis lupus familiaris (Dog) (Canis familiaris)				KCSASLAIREIQIK	0.98924	-0.95516	0	0	0	0	0	0	0	0	0	0	0	0	0	0	9.16227	0	0	0	0	0	0	0	0	0	0	0	0	0	0	0	0	0	0	0	0	0	0	0	0
A0A8C0NSH9	A0A8C0NSH9_CANLF	Regulating synaptic membrane exocytosis 1		Canis lupus familiaris (Dog) (Canis familiaris)	exocytosis [GO:0006887]	membrane [GO:0016020]; synapse [GO:0045202]	metal ion binding [GO:0046872]; small GTPase binding [GO:0031267]	AKPAACK	0.98863	-1.5625	0	0	0	0	0	0	0	0	0	0	0	0	0	0	0	0	0	0	0	0	0	8.31002	0	0	0	0	0	0	0	0	0	8.53469	0	0	0	0	0	0	0
A0A8C0NSS9	A0A8C0NSS9_CANLF	Ig-like domain-containing protein		Canis lupus familiaris (Dog) (Canis familiaris)				HSLPCRRGSVPPGVR	0.98816	-1.4871	0	0	0	0	0	0	0	8.88646	0	0	0	0	0	0	0	0	10.2321	0	0	0	0	10.3962	0	0	0	0	0	11.5517	11.5202	0	14.2098	0	0	0	0	0	0	0	0
A0A8C0NSU4	A0A8C0NSU4_CANLF	Collagen alpha-1(I) chain-like		Canis lupus familiaris (Dog) (Canis familiaris)				AAPGAGK	0.9524	-0.15092	0	0	0	0	0	0	0	0	0	0	0	0	0	0	0	0	0	0	0	0	10.7209	0	0	0	0	0	0	0	0	0	0	0	0	0	0	0	0	0	0
A0A8C0NSW7	A0A8C0NSW7_CANLF	RNA polymerase II subunit A C-terminal domain phosphatase SSU72 (CTD phosphatase SSU72) (EC 3.1.3.16)		Canis lupus familiaris (Dog) (Canis familiaris)	mRNA processing [GO:0006397]	nucleus [GO:0005634]	protein serine/threonine phosphatase activity [GO:0004722]	VAVVCSSNMNR	0.96513	-0.34552	0	0	0	0	9.50827	0	0	0	0	0	0	0	0	0	0	0	0	0	0	0	0	0	0	0	0	0	0	0	0	0	0	0	0	0	0	0	0	0	0
A0A8C0NT10	A0A8C0NT10_CANLF	Formin like 3	FMNL3	Canis lupus familiaris (Dog) (Canis familiaris)	actin cytoskeleton organization [GO:0030036]; regulation of cell morphogenesis [GO:0022604]		actin binding [GO:0003779]; small GTPase binding [GO:0031267]	LVQRDGERGFGR	0.9871	-3.2306	0	0	0	0	0	0	0	0	0	0	0	0	0	0	0	0	0	0	0	0	0	0	0	0	0	0	0	0	0	0	0	0	0	0	0	0	0	0	0
A0A8C0NT28	A0A8C0NT28_CANLF	Ubiquitin carboxyl-terminal hydrolase (EC 3.4.19.12)		Canis lupus familiaris (Dog) (Canis familiaris)	protein deubiquitination [GO:0016579]; ubiquitin-dependent protein catabolic process [GO:0006511]		cysteine-type deubiquitinase activity [GO:0004843]; zinc ion binding [GO:0008270]	VYKNECAFSYDSPK	0.92033	0.1903	0	0	0	0	0	0	0	0	0	0	0	0	0	0	0	0	0	0	0	0	0	0	0	0	0	0	0	0	0	0	0	0	0	0	0	9.26878	0	0	0
A0A8C0NT55	A0A8C0NT55_CANLF	Cytosol aminopeptidase domain-containing protein		Canis lupus familiaris (Dog) (Canis familiaris)	proteolysis [GO:0006508]	cytoplasm [GO:0005737]	manganese ion binding [GO:0030145]; metalloaminopeptidase activity [GO:0070006]	ADLPAPRDPSVHSGECR	0.94535	-0.012066	0	0	0	0	0	0	0	0	0	0	0	0	0	0	0	0	0	0	0	0	0	0	0	0	0	0	0	0	0	0	0	0	0	0	0	0	0	0	0
A0A8C0NT79	A0A8C0NT79_CANLF	Zinc finger MYM-type containing 6	ZMYM6	Canis lupus familiaris (Dog) (Canis familiaris)			zinc ion binding [GO:0008270]	DFCSQSCLSSYELKK	0.9891	-1.4689	0	0	0	0	0	0	0	0	0	0	0	0	0	0	0	0	0	0	0	0	0	0	0	0	0	0	0	0	0	0	0	0	0	0	0	0	0	0	0
A0A8C0NTB4	A0A8C0NTB4_CANLF	receptor protein-tyrosine kinase (EC 2.7.10.1)		Canis lupus familiaris (Dog) (Canis familiaris)	blood vessel endothelial cell differentiation [GO:0060837]; branching involved in blood vessel morphogenesis [GO:0001569]; calcium ion homeostasis [GO:0055074]; calcium-mediated signaling using intracellular calcium source [GO:0035584]; cell fate commitment [GO:0045165]; cell migration involved in sprouting angiogenesis [GO:0002042]; cellular response to hydrogen sulfide [GO:1904881]; embryonic h…	cell junction [GO:0030054]; early endosome [GO:0005769]; endoplasmic reticulum [GO:0005783]; external side of plasma membrane [GO:0009897]; Golgi apparatus [GO:0005794]; membrane raft [GO:0045121]; nucleus [GO:0005634]; sorting endosome [GO:0097443]	ATP binding [GO:0005524]; cadherin binding [GO:0045296]; coreceptor activity [GO:0015026]; identical protein binding [GO:0042802]; integrin binding [GO:0005178]; vascular endothelial growth factor binding [GO:0038085]; vascular endothelial growth factor receptor activity [GO:0005021]	DLDWLWPNNQSGSEK	0.98833	-1.3572	0	0	0	0	0	0	0	0	0	0	0	0	0	0	0	0	0	0	0	0	0	0	0	0	0	0	0	0	0	0	0	0	0	0	0	0	8.52748	0	0
A0A8C0NTC1	A0A8C0NTC1_CANLF	Zinc finger and AT-hook domain containing		Canis lupus familiaris (Dog) (Canis familiaris)				AHTELDK	0.98676	-4.2706	0	0	0	0	0	0	0	0	0	0	0	0	0	0	0	0	0	0	0	0	0	0	0	0	0	0	0	0	0	0	0	0	0	0	0	0	0	0	0
A0A8C0NTF4	A0A8C0NTF4_CANLF	ZN622/Rei1/Reh1 zinc finger C2H2-type domain-containing protein		Canis lupus familiaris (Dog) (Canis familiaris)	reticulophagy [GO:0061709]	endoplasmic reticulum membrane [GO:0005789]		VWASRSGLPVR	0.988	-1.9359	0	0	0	0	0	0	0	0	0	9.85331	0	0	0	0	0	0	0	0	0	0	0	0	0	0	0	0	0	0	0	0	0	0	0	0	0	0	0	0	0
A0A8C0NTK3	A0A8C0NTK3_CANLF	Myosin light chain 6B	MYL6B	Canis lupus familiaris (Dog) (Canis familiaris)			calcium ion binding [GO:0005509]	VVIEFNKDQLEEFK	0.91408	0.20995	0	0	0	0	0	0	0	0	0	0	0	0	0	0	0	0	0	0	0	0	0	0	0	0	0	0	0	0	0	0	0	0	8.45364	0	0	0	0	0	0
A0A8C0NTM0	A0A8C0NTM0_CANLF	Ig-like domain-containing protein		Canis lupus familiaris (Dog) (Canis familiaris)				TVIYSSSNRPSGVPDR	0	2.9303	0	0	0	0	0	0	0	0	0	0	0	0	0	0	0	0	0	0	0	10.4831	0	0	0	0	8.84834	0	8.79812	0	0	0	9.66862	0	9.63025	0	0	0	0	0	0
A0A8C0NU13	A0A8C0NU13_CANLF	Pre-mRNA 3'-end-processing factor FIP1 (FIP1-like 1 protein)		Canis lupus familiaris (Dog) (Canis familiaris)		nucleus [GO:0005634]		EGKEAGSEPAPEQESTEAAPAE	0.92053	0.1655	0	0	0	0	0	0	0	0	0	0	0	0	0	0	0	0	0	0	0	0	0	0	0	0	0	0	0	0	0	0	0	0	0	0	0	0	0	0	0
A0A8C0NU27	A0A8C0NU27_CANLF	Ankyrin repeat domain 17	ANKRD17	Canis lupus familiaris (Dog) (Canis familiaris)			RNA binding [GO:0003723]	ISSCSDESSNSNSSR	0.98906	-1.8362	0	0	0	0	0	0	0	0	0	0	0	0	0	0	0	0	0	0	0	0	0	0	0	0	0	0	0	0	0	0	0	0	0	0	0	0	0	0	0
A0A8C0NUA1	A0A8C0NUA1_CANLF	NCK associated protein 5 like	NCKAP5L	Canis lupus familiaris (Dog) (Canis familiaris)				MEARKLEAESLNISK	0.9892	-1.1562	0	13.0114	0	0	0	0	0	0	0	0	0	0	0	0	0	0	0	0	0	0	0	0	0	0	0	0	0	0	0	0	0	0	0	0	0	0	0	0	0
A0A8C0NUF3	A0A8C0NUF3_CANLF	IF rod domain-containing protein		Canis lupus familiaris (Dog) (Canis familiaris)		intermediate filament [GO:0005882]	structural molecule activity [GO:0005198]	LASYLDK	0.96255	-0.33712	0	0	0	0	9.84277	0	0	0	0	0	0	0	0	0	0	0	0	0	0	0	0	0	0	0	0	0	0	0	0	0	0	0	0	0	0	0	0	0	0
A0A8C0NUV3	A0A8C0NUV3_CANLF	Zinc finger FYVE domain-containing protein		Canis lupus familiaris (Dog) (Canis familiaris)		cytosol [GO:0005829]; early endosome membrane [GO:0031901]	1-phosphatidylinositol binding [GO:0005545]; metal ion binding [GO:0046872]	LVFYSSDK	0.9885	-0.71585	0	0	0	0	0	0	0	0	0	0	0	0	0	0	0	0	0	0	0	0	0	0	0	0	0	0	11.1922	0	0	0	0	0	0	0	0	0	0	0	0
A0A8C0NUX5	A0A8C0NUX5_CANLF	Rap guanine nucleotide exchange factor 1		Canis lupus familiaris (Dog) (Canis familiaris)	small GTPase mediated signal transduction [GO:0007264]		guanyl-nucleotide exchange factor activity [GO:0005085]	NLSWLEEK	0.98521	-2.257	0	0	0	0	0	0	0	0	0	0	0	0	0	0	0	0	0	0	0	0	0	0	0	0	0	0	10.4066	0	0	0	0	0	0	0	0	0	0	0	0
A0A8C0NUX8	A0A8C0NUX8_CANLF	PLAT domain-containing protein		Canis lupus familiaris (Dog) (Canis familiaris)		extracellular region [GO:0005576]		FMKGNTLQFYNR	0.98909	-1.9021	0	0	0	0	0	0	0	0	0	0	0	0	0	0	0	0	0	0	0	0	0	0	0	0	0	0	0	0	0	0	0	0	0	0	0	0	0	0	0
A0A8C0NV07	A0A8C0NV07_CANLF	RNA helicase (EC 3.6.4.13)	DDX50	Canis lupus familiaris (Dog) (Canis familiaris)			ATP binding [GO:0005524]; helicase activity [GO:0004386]; hydrolase activity [GO:0016787]; RNA binding [GO:0003723]	NQETIKKSR	0.9882	-0.70665	0	0	0	0	0	0	0	0	0	0	0	0	0	0	0	0	0	0	0	0	0	0	0	0	0	0	0	0	0	0	0	0	0	0	0	0	0	0	0
A0A8C0NV67	A0A8C0NV67_CANLF	Cytosol aminopeptidase domain-containing protein		Canis lupus familiaris (Dog) (Canis familiaris)	proteolysis [GO:0006508]	cytoplasm [GO:0005737]	manganese ion binding [GO:0030145]; metalloaminopeptidase activity [GO:0070006]	AAEGRRPR	0.98947	-1.8596	0	0	0	0	0	0	0	0	0	0	0	0	0	0	0	0	0	0	0	0	0	0	0	0	0	0	0	0	0	0	0	0	0	0	0	0	0	0	0
A0A8C0NVU1	A0A8C0NVU1_CANLF	Zinc finger and BTB domain containing 18	ZBTB18	Canis lupus familiaris (Dog) (Canis familiaris)				LPSDSAGIPPAGGEAEPHATAAGK	0.87518	0.40809	0	0	0	0	0	0	0	0	0	0	0	0	0	0	0	0	0	0	0	0	0	0	0	0	0	0	0	0	0	0	0	0	0	0	0	0	0	0	0
A0A8C0NVY5	A0A8C0NVY5_CANLF	RP1 axonemal microtubule associated	RP1	Canis lupus familiaris (Dog) (Canis familiaris)	intracellular signal transduction [GO:0035556]	cell projection [GO:0042995]; cytoplasm [GO:0005737]		DLNEGETEMRVK	0.98811	-1.0658	0	0	0	0	0	0	0	0	0	0	0	0	0	0	0	0	10.2321	0	0	0	9.35396	10.3962	0	9.8981	0	0	0	0	11.5202	11.3415	0	0	14.1187	0	0	0	0	0	0
A0A8C0NVY8	A0A8C0NVY8_CANLF	Testis specific 10		Canis lupus familiaris (Dog) (Canis familiaris)				LRREMMK	0.98719	-1.3954	0	0	0	0	0	0	0	0	0	0	0	0	0	0	0	0	0	0	0	0	0	0	0	0	0	0	0	0	0	0	0	0	8.85981	0	0	0	0	0	0
A0A8C0NW60	A0A8C0NW60_CANLF	Bax inhibitor 1		Canis lupus familiaris (Dog) (Canis familiaris)		membrane [GO:0016020]		KINFDALLK	0.98696	-0.4379	0	0	0	0	0	0	0	0	0	0	0	0	0	0	0	0	0	0	0	0	0	0	0	0	0	0	0	0	0	0	0	0	0	0	0	0	0	0	0
A0A8C0NWC5	A0A8C0NWC5_CANLF	Ankyrin 1	ANK1	Canis lupus familiaris (Dog) (Canis familiaris)	localization [GO:0051179]; signal transduction [GO:0007165]	cytoskeleton [GO:0005856]; membrane [GO:0016020]		ELQFSVEDINRIR	0.98529	-2.3728	0	0	0	0	0	0	0	0	0	0	0	0	0	0	0	0	0	0	0	0	0	0	0	0	0	0	0	0	0	0	0	0	0	0	0	0	0	0	0
A0A8C0NX55	A0A8C0NX55_CANLF	Basic proline-rich protein-like		Canis lupus familiaris (Dog) (Canis familiaris)				ARPGVAVPSRGGRSAR	0.98805	-3.5443	0	0	0	0	0	0	0	0	0	0	0	0	0	0	0	0	0	0	0	0	0	0	0	0	0	0	0	0	0	0	0	0	0	0	0	0	0	10.2951	0
A0A8C0NXH9	A0A8C0NXH9_CANLF	Ig-like domain-containing protein		Canis lupus familiaris (Dog) (Canis familiaris)				GCFHLPFYPQVTHNNPF	0.83195	0.44978	0	0	0	0	0	0	0	0	0	0	0	0	0	0	0	0	0	0	0	0	0	0	0	0	0	0	0	11.2081	0	0	0	0	0	0	0	0	0	0	0
A0A8C0NXN8	A0A8C0NXN8_CANLF	MOB kinase activator 2	MOB2	Canis lupus familiaris (Dog) (Canis familiaris)				EFPSSFESLVKKICK	0.98909	-1.7093	0	0	0	0	0	0	0	0	0	0	0	0	0	0	0	0	0	0	0	0	0	0	0	0	0	0	0	0	0	0	0	0	0	0	0	0	0	0	0
A0A8C0NXP3	A0A8C0NXP3_CANLF	Keratin 14		Canis lupus familiaris (Dog) (Canis familiaris)		intermediate filament [GO:0005882]	structural molecule activity [GO:0005198]	ALEEANADLEVK	0	4.7829	0	0	0	10.3845	0	8.80155	0	0	0	0	0	9.11567	0	0	0	0	0	0	0	0	8.49785	8.8233	0	0	0	10.0475	11.0092	0	0	0	8.66747	0	10.2644	0	0	0	0	0	0
A0A8C0NXQ4	A0A8C0NXQ4_CANLF	TGF-beta propeptide domain-containing protein		Canis lupus familiaris (Dog) (Canis familiaris)		extracellular region [GO:0005576]	growth factor activity [GO:0008083]	NKDLGLRLYVETEDGR	0.95455	-0.22007	0	0	0	0	0	0	0	0	0	0	0	0	0	0	0	0	0	0	0	0	0	0	0	0	0	0	0	0	0	0	0	0	0	0	0	0	0	0	0
A0A8C0NXS0	A0A8C0NXS0_CANLF	DNA ligase (EC 6.5.1.1)	LIG3	Canis lupus familiaris (Dog) (Canis familiaris)	DNA biosynthetic process [GO:0071897]; DNA recombination [GO:0006310]; DNA repair [GO:0006281]; DNA replication [GO:0006260]	nucleus [GO:0005634]	ATP binding [GO:0005524]; DNA binding [GO:0003677]; DNA ligase (ATP) activity [GO:0003910]; zinc ion binding [GO:0008270]	CDPKHKDCLLR	0.98949	-0.63542	0	0	0	0	0	0	0	0	0	0	0	9.38329	0	0	0	0	0	0	0	0	0	0	0	0	0	0	0	0	0	0	0	0	0	0	0	0	0	0	0
A0A8C0NXZ7	A0A8C0NXZ7_CANLF	Cytochrome b-245 light chain (Cytochrome b(558) alpha chain) (Cytochrome b558 subunit alpha) (Neutrophil cytochrome b 22 kDa polypeptide) (Superoxide-generating NADPH oxidase light chain subunit) (p22 phagocyte B-cytochrome) (p22-phox)		Canis lupus familiaris (Dog) (Canis familiaris)		plasma membrane [GO:0005886]	heme binding [GO:0020037]	GAGGGALGAGRR	0.98763	-1.4274	0	0	0	0	0	0	0	0	0	0	0	0	0	0	0	0	0	0	10.9787	11.0539	10.6789	9.2165	0	0	9.59692	0	0	0	0	0	0	0	0	0	0	0	0	0	0
A0A8C0NY17	A0A8C0NY17_CANLF	Ig-like domain-containing protein		Canis lupus familiaris (Dog) (Canis familiaris)				APSLLIYGDDNR	0	5.1622	0	0	0	0	0	0	0	0	0	0	0	0	0	0	0	0	0	0	0	0	0	0	0	0	0	0	0	0	0	0	0	0	0	0	0	0	9.63256	0	0
A0A8C0NY37	A0A8C0NY37_CANLF	Fetuin B	FETUB	Canis lupus familiaris (Dog) (Canis familiaris)		extracellular space [GO:0005615]	cysteine-type endopeptidase inhibitor activity [GO:0004869]	ADLSYDIEVSDLESPK	0	62.712	0	0	0	11.5664	8.70598	8.67705	0	8.98037	8.92579	11.4965	11.242	11.2414	0	9.36599	8.108	0	0	0	13.4029	12.6255	13.2548	13.1166	12.1983	12.389	13.2705	12.9928	13.9614	11.5107	11.59	11.2461	13.4336	12.461	13.937	10.8551	10.519	11.3409	12.4379	11.3591	11.1943
A0A8C0NYD2	A0A8C0NYD2_CANLF	Family with sequence similarity 117 member B		Canis lupus familiaris (Dog) (Canis familiaris)				ATQTESAWAEEYSEKK	0.9445	-0.019688	0	0	0	0	0	0	0	0	0	0	0	0	0	0	0	0	0	0	0	0	0	0	0	0	0	0	0	0	0	0	0	0	0	0	0	0	0	0	0
A0A8C0NYG0	A0A8C0NYG0_CANLF	Phospholipid-transporting ATPase (EC 7.6.2.1)	ATP11C	Canis lupus familiaris (Dog) (Canis familiaris)	phospholipid transport [GO:0015914]	membrane [GO:0016020]	ATP binding [GO:0005524]; ATP hydrolysis activity [GO:0016887]; ATPase-coupled intramembrane lipid transporter activity [GO:0140326]; magnesium ion binding [GO:0000287]	ISIYSNSLEADAR	0.98914	-0.85081	0	0	0	0	0	0	0	0	0	0	0	0	0	0	0	0	0	0	0	0	0	0	0	0	0	0	0	0	0	0	0	0	0	0	0	0	0	0	0
A0A8C0NYG5	A0A8C0NYG5_CANLF	Myosin IXA		Canis lupus familiaris (Dog) (Canis familiaris)	intracellular signal transduction [GO:0035556]; positive regulation of GTPase activity [GO:0043547]	myosin complex [GO:0016459]	actin binding [GO:0003779]; ATP binding [GO:0005524]; GTPase activator activity [GO:0005096]; metal ion binding [GO:0046872]; microfilament motor activity [GO:0000146]	ASVCKLCK	0.98643	-4.8677	8.82671	0	0	0	0	0	0	0	0	0	0	0	0	0	0	0	0	0	0	0	0	0	0	0	0	0	0	0	0	0	0	0	0	0	0	0	0	0	0
A0A8C0NYJ3	A0A8C0NYJ3_CANLF	Integrator complex subunit 3		Canis lupus familiaris (Dog) (Canis familiaris)				LCWYDDAKCLDLIYPLK	0.96441	-0.30776	0	0	0	0	0	0	0	0	0	0	0	0	0	0	0	0	0	0	0	0	0	0	0	0	0	0	0	0	0	0	0	0	0	0	0	0	0	0	0
A0A8C0NYP7	A0A8C0NYP7_CANLF	Junction plakoglobin	JUP	Canis lupus familiaris (Dog) (Canis familiaris)	cell adhesion [GO:0007155]	adherens junction [GO:0005912]; membrane [GO:0016020]	cadherin binding [GO:0045296]	LAEPSQLLK	0.15068	1.2427	0	0	0	8.55834	0	0	0	0	0	0	0	0	0	0	0	0	0	0	0	0	0	0	0	0	0	0	0	0	0	0	0	0	0	0	0	0	0	0	0
A0A8C0NYX0	A0A8C0NYX0_CANLF	Ig-like domain-containing protein		Canis lupus familiaris (Dog) (Canis familiaris)				ADGSPVTQGVETTKPSK	0	180.87	12.7843	13.3386	13.0323	13.282	11.9179	11.7031	13.3879	13.4139	13.7651	15.0493	15.1049	15.009	11.8443	12.3292	12.332	13.0294	13.3232	13.4148	16.3762	16.4447	16.7838	14.2119	13.5434	13.6361	15.3794	15.3781	15.7106	15.3662	15.432	15.0766	16.9474	16.8056	17.4003	14.4491	14.3701	14.5337	16.1545	15.2086	15.1588
A0A8C0NYY4	A0A8C0NYY4_CANLF	Uveal autoantigen with coiled-coil domains and ankyrin repeats	UACA	Canis lupus familiaris (Dog) (Canis familiaris)			actin binding [GO:0003779]	MYESEVSEEMKK	0.9354	0.033312	0	0	0	0	0	0	0	0	0	0	0	0	0	0	0	0	0	0	0	0	0	0	0	0	0	0	0	0	0	0	0	0	0	0	0	0	0	0	0
A0A8C0NZ35	A0A8C0NZ35_CANLF	UBC core domain-containing protein		Canis lupus familiaris (Dog) (Canis familiaris)			ATP binding [GO:0005524]; transferase activity [GO:0016740]	IYHPNVGK	0.98664	-2.1029	0	0	0	0	0	0	0	0	0	0	0	0	0	0	0	0	0	0	0	0	0	0	0	0	10.0463	0	0	0	0	0	0	0	0	0	0	0	0	0	0
A0A8C0NZ48	A0A8C0NZ48_CANLF	Transmembrane protein 14A		Canis lupus familiaris (Dog) (Canis familiaris)		membrane [GO:0016020]		GVCPGGR	0.72727	0.51661	0	0	0	0	0	0	0	0	0	0	0	0	0	0	0	0	0	0	0	0	0	0	0	0	0	0	0	0	0	0	0	0	0	0	0	0	8.32026	0	0
A0A8C0NZC1	A0A8C0NZC1_CANLF	RNA-directed DNA polymerase (EC 2.7.7.49)		Canis lupus familiaris (Dog) (Canis familiaris)				KCSASLAIREIQIK	0.82597	0.47405	0	0	0	0	0	0	0	0	0	0	0	0	0	0	0	0	0	0	0	10.121	0	0	0	0	0	0	0	0	0	0	0	0	0	0	0	0	0	0	0
A0A8C0NZC6	A0A8C0NZC6_CANLF	Conserved oligomeric Golgi complex subunit 7 (Component of oligomeric Golgi complex 7)		Canis lupus familiaris (Dog) (Canis familiaris)	intracellular protein transport [GO:0006886]	Golgi membrane [GO:0000139]; Golgi transport complex [GO:0017119]		LATTVAAMR	0.98868	-0.72172	0	0	0	0	0	0	0	0	0	0	0	0	0	0	0	0	0	0	0	0	0	0	0	0	0	0	0	0	0	0	0	0	0	0	0	0	0	0	0
A0A8C0NZU6	A0A8C0NZU6_CANLF	Myosin VA		Canis lupus familiaris (Dog) (Canis familiaris)		myosin complex [GO:0016459]	actin binding [GO:0003779]; ATP binding [GO:0005524]; cytoskeletal motor activity [GO:0003774]	LEERYDDLK	0.98823	-1.052	0	0	0	0	0	0	0	0	0	0	0	0	0	0	0	0	0	0	0	0	0	0	11.0298	0	0	0	0	0	0	0	0	0	0	0	0	0	0	0	0
A0A8C0NZX3	A0A8C0NZX3_CANLF	PWI domain-containing protein		Canis lupus familiaris (Dog) (Canis familiaris)	mRNA processing [GO:0006397]	nucleus [GO:0005634]		KHSPSRSASPSPR	0.98878	-1.6836	0	0	0	0	0	0	0	0	0	0	0	0	0	0	0	0	0	0	0	0	0	0	0	0	0	0	0	0	0	0	0	0	0	0	0	0	0	0	0
A0A8C0NZY7	A0A8C0NZY7_CANLF	Protein Wnt		Canis lupus familiaris (Dog) (Canis familiaris)	Wnt signaling pathway [GO:0016055]	extracellular region [GO:0005576]	signaling receptor binding [GO:0005102]	CHGMSGSCTVR	0.97079	-0.36093	0	0	0	0	0	0	0	0	0	0	0	0	0	0	0	0	0	0	11.0918	0	0	0	0	0	0	0	0	0	0	0	0	0	0	0	0	0	0	0	0
A0A8C0P027	A0A8C0P027_CANLF	Thyroid hormone receptor associated protein 3	THRAP3	Canis lupus familiaris (Dog) (Canis familiaris)				DDMDDQDKDKAK	0.98791	-3.4934	0	0	0	0	0	0	0	0	0	0	0	0	0	10.3166	9.74143	0	0	0	9.25198	0	0	0	0	0	0	0	0	0	0	0	0	0	0	0	0	0	0	0	0
A0A8C0P048	A0A8C0P048_CANLF	Chromosome X CXorf21 homolog	CXHXorf21	Canis lupus familiaris (Dog) (Canis familiaris)	regulation of toll-like receptor signaling pathway [GO:0034121]			SLYVNCKSSDK	0.98795	-1.9271	0	0	0	0	0	0	0	0	0	0	0	0	0	0	0	0	0	0	0	0	0	0	0	0	0	0	0	0	0	0	0	0	0	0	0	0	0	0	0
A0A8C0P077	A0A8C0P077_CANLF	ADAM metallopeptidase domain 28		Canis lupus familiaris (Dog) (Canis familiaris)	proteolysis [GO:0006508]	membrane [GO:0016020]	metal ion binding [GO:0046872]; metalloendopeptidase activity [GO:0004222]	ANFQCAIGECCEK	0.91322	0.20745	0	0	0	0	0	0	0	0	0	0	0	0	0	0	0	9.99676	0	0	8.83469	0	0	0	0	0	0	0	0	0	0	0	0	0	0	0	0	0	0	0	0
A0A8C0P0B5	A0A8C0P0B5_CANLF	START domain-containing protein		Canis lupus familiaris (Dog) (Canis familiaris)			ATP binding [GO:0005524]; lipid binding [GO:0008289]	FQSVTCSQEK	0.98914	-0.66397	0	0	9.24926	0	0	0	0	0	0	0	0	0	0	0	0	9.65333	0	0	0	0	0	0	0	0	0	0	0	0	0	0	0	0	0	0	0	0	0	0	0
A0A8C0P0B9	A0A8C0P0B9_CANLF	VPS35 endosomal protein sorting factor like	VPS35L	Canis lupus familiaris (Dog) (Canis familiaris)	centriole replication [GO:0007099]; regulation of cytokinesis [GO:0032465]	centriole [GO:0005814]		GFLTRRLMQTDK	0.98905	-1.1505	8.7949	0	0	0	9.36665	0	0	0	0	0	0	0	0	0	0	0	8.54901	0	0	0	0	0	0	0	0	0	0	0	9.42015	0	0	0	0	0	0	0	0	0	0
A0A8C0P0M3	A0A8C0P0M3_CANLF	protein-tyrosine-phosphatase (EC 3.1.3.48)		Canis lupus familiaris (Dog) (Canis familiaris)	protein dephosphorylation [GO:0006470]	membrane [GO:0016020]	protein tyrosine phosphatase activity [GO:0004725]	CLEWDSEECVEYQK	0.99019	-1.1865	0	0	0	0	0	0	0	0	0	0	0	0	0	0	0	0	0	0	0	0	0	0	9.01767	0	0	0	10.1443	0	0	0	0	0	0	0	0	0	0	0	0
A0A8C0P0P8	A0A8C0P0P8_CANLF	Albumin	ALB	Canis lupus familiaris (Dog) (Canis familiaris)		extracellular space [GO:0005615]	metal ion binding [GO:0046872]	AACLGPK	0	323.31	16.1691	16.4524	16.4446	19.2605	18.3156	18.1502	18.7429	18.833	19.0439	20.8783	20.6392	20.6505	17.3822	17.7299	17.5413	16.7756	16.7666	16.6254	20.4042	20.5445	20.6687	20.1097	19.3641	19.7674	20.5047	20.6093	20.8534	19.5379	19.5558	19.4007	19.907	19.5136	20.2131	18.7145	19.058	19.1727	20.4719	19.957	19.6591
A0A8C0P0U3	A0A8C0P0U3_CANLF	Neuronal tyrosine phosphorylated phosphoinositide-3-kinase adaptor 1		Canis lupus familiaris (Dog) (Canis familiaris)	neuron projection morphogenesis [GO:0048812]; phosphatidylinositol 3-kinase signaling [GO:0014065]			HGGAGAR	0.71857	0.51842	0	0	0	0	0	0	0	0	0	0	0	0	0	0	0	0	0	0	0	0	0	0	0	0	0	0	0	0	0	0	0	0	0	0	0	0	0	0	0
A0A8C0P0X2	A0A8C0P0X2_CANLF	Palladin, cytoskeletal associated protein		Canis lupus familiaris (Dog) (Canis familiaris)				ISSSPSKR	0.98827	-0.73404	0	0	0	0	0	0	0	0	0	10.1606	0	0	0	0	0	0	0	0	0	0	0	0	0	8.7878	0	0	0	0	0	0	0	0	8.61625	0	0	0	0	0	0
A0A8C0P126	A0A8C0P126_CANLF	Ajuba LIM protein	AJUBA	Canis lupus familiaris (Dog) (Canis familiaris)	centrosome cycle [GO:0007098]; spindle assembly [GO:0051225]	HAUS complex [GO:0070652]	metal ion binding [GO:0046872]	CCVCGHLILEK	0.95641	-0.23408	0	0	0	10.8077	0	0	0	0	0	0	0	0	0	0	0	0	0	0	0	11.524	0	0	0	0	0	0	0	0	0	0	0	0	0	0	8.71764	0	0	0	0
A0A8C0P155	A0A8C0P155_CANLF	Opsin 3		Canis lupus familiaris (Dog) (Canis familiaris)	phototransduction [GO:0007602]	membrane [GO:0016020]	G protein-coupled receptor activity [GO:0004930]; photoreceptor activity [GO:0009881]	AGPGDASRSWRAQWPER	0.9888	-1.7539	0	0	0	0	0	0	0	0	0	0	0	0	0	0	0	0	0	0	0	0	0	0	0	9.15959	0	0	0	0	0	0	0	0	0	0	0	0	0	9.20014	0
A0A8C0P1C7	A0A8C0P1C7_CANLF	Annexin A2 (Annexin-2)		Canis lupus familiaris (Dog) (Canis familiaris)		basement membrane [GO:0005604]; extracellular region [GO:0005576]; membrane [GO:0016020]	calcium ion binding [GO:0005509]; calcium-dependent phospholipid binding [GO:0005544]; cytoskeletal protein binding [GO:0008092]; phospholipase inhibitor activity [GO:0004859]	DIISDTPGDFR	0.95519	-0.27769	0	0	0	0	0	0	0	0	0	0	0	0	0	0	0	0	0	0	0	0	0	0	0	0	0	9.85201	0	0	0	0	0	0	0	0	0	0	0	0	0
A0A8C0P1E9	A0A8C0P1E9_CANLF	Ig-like domain-containing protein		Canis lupus familiaris (Dog) (Canis familiaris)				YLMKVKSDGSHSR	0.98876	-1.0992	0	0	0	0	0	0	0	0	0	0	0	0	0	0	0	0	0	0	0	0	0	0	0	0	0	0	0	0	0	0	0	0	0	0	0	0	0	0	0
A0A8C0P1F8	A0A8C0P1F8_CANLF	Uncharacterized protein		Canis lupus familiaris (Dog) (Canis familiaris)				FAHDPGNHYR	0.98648	-2.1655	0	0	0	0	0	0	0	0	0	0	0	0	0	0	0	0	0	0	0	0	0	0	0	0	0	0	0	0	0	0	0	0	0	0	0	0	0	0	0
A0A8C0P206	A0A8C0P206_CANLF	non-specific serine/threonine protein kinase (EC 2.7.11.1)	LRRK2	Canis lupus familiaris (Dog) (Canis familiaris)	cell communication [GO:0007154]; cell differentiation [GO:0030154]; cellular response to stimulus [GO:0051716]; protein phosphorylation [GO:0006468]; regulation of signal transduction [GO:0009966]	cytosol [GO:0005829]; membrane [GO:0016020]	ATP binding [GO:0005524]; GTP binding [GO:0005525]; protein serine/threonine kinase activity [GO:0004674]	KAVPYNRMK	0.98597	-2.4546	0	0	0	0	0	0	0	0	0	0	0	0	0	0	0	0	0	0	0	0	0	0	0	0	0	0	10.9632	0	0	0	0	0	0	0	0	0	0	0	0
A0A8C0P216	A0A8C0P216_CANLF	Keratin, type II cytoskeletal 1	KRT1	Canis lupus familiaris (Dog) (Canis familiaris)		keratin filament [GO:0045095]		FLEQQNQVLQTK	0	117.9	0	0	0	14.1332	12.4754	12.8397	10.2141	10.3595	10.7602	13.257	13.1169	13.1278	0	8.60459	8.56974	0	0	0	11.7847	11.7779	11.6463	13.1081	12.0485	11.8348	12.859	13.0578	13.6017	10.9419	10.1478	10.9101	12.8805	12.7897	12.8084	10.6617	10.6423	11.5073	11.3067	10.3036	9.54276
A0A8C0P230	A0A8C0P230_CANLF	Long-chain-fatty-acid--CoA ligase ACSBG2-like	LOC485024	Canis lupus familiaris (Dog) (Canis familiaris)				INPNPIEARVK	0.98738	-3.0896	0	0	0	0	0	0	0	0	0	0	0	0	0	0	0	0	0	0	0	0	0	0	0	0	0	0	0	0	0	0	0	0	0	0	0	0	0	0	0
A0A8C0P272	A0A8C0P272_CANLF	T cell receptor alpha variable 19		Canis lupus familiaris (Dog) (Canis familiaris)				HPPSVEWEQIATEGR	0.75448	0.5146	0	0	0	0	0	0	0	0	0	0	0	0	0	0	0	0	0	0	0	0	0	0	0	0	0	0	0	0	0	0	0	0	0	0	0	0	0	0	0
A0A8C0P2A8	A0A8C0P2A8_CANLF	Ribosomal RNA-processing protein 14/surfeit locus protein 6 C-terminal domain-containing protein		Canis lupus familiaris (Dog) (Canis familiaris)		nucleus [GO:0005634]		LDELRDQDERK	0.98871	-1.757	0	0	0	0	0	0	0	0	0	0	0	0	0	0	0	0	0	0	0	0	0	0	0	0	0	0	0	0	0	0	0	0	0	0	0	0	0	0	0
A0A8C0P342	A0A8C0P342_CANLF	palmitoyl-protein hydrolase (EC 3.1.2.22)	TCEA1	Canis lupus familiaris (Dog) (Canis familiaris)			hydrolase activity [GO:0016787]	TGGPRGPTR	0.98822	-1.9335	0	0	0	0	0	0	0	0	0	0	0	0	0	0	0	0	0	0	0	0	0	0	0	0	0	0	0	0	0	0	0	0	0	0	0	0	0	0	0
A0A8C0P384	A0A8C0P384_CANLF	N-terminal EF-hand calcium binding protein 3	NECAB3	Canis lupus familiaris (Dog) (Canis familiaris)				TNLETER	0.76572	0.51236	0	0	0	0	0	0	0	0	0	0	0	0	0	0	0	0	0	0	0	0	0	0	0	0	0	0	0	0	0	0	0	0	0	0	0	0	0	0	0
A0A8C0P3A7	A0A8C0P3A7_CANLF	Myogenic factor	MYF5	Canis lupus familiaris (Dog) (Canis familiaris)	cell differentiation [GO:0030154]; muscle organ development [GO:0007517]; regulation of DNA-templated transcription [GO:0006355]	nucleus [GO:0005634]	DNA binding [GO:0003677]; protein dimerization activity [GO:0046983]	GAAFGAR	0.75472	0.51432	0	0	0	0	0	0	0	0	0	0	0	0	0	0	0	0	0	0	0	0	0	0	0	0	0	0	0	0	0	0	0	0	0	0	0	0	0	0	0
A0A8C0P3H4	A0A8C0P3H4_CANLF	Microtubule-associated protein	MAP4	Canis lupus familiaris (Dog) (Canis familiaris)		cytoplasm [GO:0005737]; microtubule [GO:0005874]	microtubule binding [GO:0008017]	ATKLVAENFVSESVSIPSCPLEEPLK	0.98774	-3.0089	0	0	0	0	0	0	0	0	0	0	0	0	0	0	0	0	0	0	0	0	9.52395	0	0	0	0	8.93142	0	0	0	0	0	0	11.4454	0	0	0	0	0	9.11769
A0A8C0P3J3	A0A8C0P3J3_CANLF	Utrophin	UTRN	Canis lupus familiaris (Dog) (Canis familiaris)		plasma membrane [GO:0005886]; synapse [GO:0045202]	zinc ion binding [GO:0008270]	LCKDIQAEIDAHNDIFK	0.96391	-0.30805	0	0	0	0	0	0	0	0	0	0	0	0	0	0	0	0	0	0	0	0	0	0	0	0	0	0	0	0	0	0	0	0	0	0	0	0	0	0	0
A0A8C0P3N2	A0A8C0P3N2_CANLF	Keratin, type II cytoskeletal 2 epidermal	KRT2	Canis lupus familiaris (Dog) (Canis familiaris)		keratin filament [GO:0045095]		DYQELMNVK	0	11.937	0	0	0	13.3098	12.6172	12.6012	0	0	0	10.7152	11.1702	10.6634	0	0	0	0	0	0	9.28469	0	0	11.0336	10.85	10.4075	10.5821	10.5185	9.53827	0	9.28485	0	9.65276	10.4646	10.8972	10.5672	10.0222	10.6019	8.82934	9.03664	0
A0A8C0P3X2	A0A8C0P3X2_CANLF	ANTXR cell adhesion molecule 1		Canis lupus familiaris (Dog) (Canis familiaris)		membrane [GO:0016020]	signaling receptor activity [GO:0038023]	DLGAIVYCVGVK	0.83245	0.44912	0	0	0	0	0	0	0	0	0	0	0	0	0	0	0	0	0	0	0	0	0	0	0	0	0	0	0	0	0	0	0	0	0	0	0	0	0	0	0
A0A8C0P460	A0A8C0P460_CANLF	Sin3A associated protein 25		Canis lupus familiaris (Dog) (Canis familiaris)	regulation of DNA-templated transcription [GO:0006355]	cytoplasm [GO:0005737]; nucleus [GO:0005634]		DPGGSAR	0.69375	0.5337	0	0	0	0	0	8.35922	0	0	0	0	0	0	8.20638	8.51708	0	0	8.80945	0	10.9743	11.1685	10.8119	0	0	0	11.4189	0	0	10.8024	0	0	0	10.7334	0	0	0	0	0	11.2641	0
A0A8C0P4A8	A0A8C0P4A8_CANLF	NME/NM23 family member 8		Canis lupus familiaris (Dog) (Canis familiaris)				LLSPDSIR	0.96578	-0.3488	0	0	0	0	0	0	0	0	0	0	0	0	0	0	0	0	0	0	0	0	0	0	0	0	0	0	0	0	0	0	0	0	0	0	0	0	0	0	0
A0A8C0P4J8	A0A8C0P4J8_CANLF	Prolyl 3-hydroxylase family member 4 (inactive)		Canis lupus familiaris (Dog) (Canis familiaris)				GPDASGR	0.95434	-0.22053	0	0	0	0	0	0	0	0	0	0	0	0	0	0	0	0	0	8.46316	0	0	0	0	0	0	0	0	0	0	0	0	0	0	0	0	0	0	0	0	0
A0A8C0P4P0	A0A8C0P4P0_CANLF	Keratin, type II cytoskeletal 1	KRT1	Canis lupus familiaris (Dog) (Canis familiaris)		keratin filament [GO:0045095]		FASFIDK	0	57.644	0	0	0	12.7527	11.5088	10.95	0	0	0	9.56056	0	0	9.17739	10.2936	9.93973	0	0	0	8.54179	8.95155	9.61453	0	0	10.3297	10.0684	10.4383	10.5834	0	0	0	11.4029	11.1401	11.7493	0	0	0	10.1134	0	0
A0A8C0P4W5	A0A8C0P4W5_CANLF	RNA helicase (EC 3.6.4.13)		Canis lupus familiaris (Dog) (Canis familiaris)	maturation of SSU-rRNA [GO:0030490]		ATP binding [GO:0005524]; hydrolase activity [GO:0016787]; nucleic acid binding [GO:0003676]; RNA helicase activity [GO:0003724]	ISEGTGFRIHMIHK	0.98942	-1.2026	0	10.9483	0	0	0	0	0	0	0	0	0	0	0	0	0	0	0	0	0	0	0	0	0	0	0	0	9.6961	0	0	0	0	0	0	0	0	0	10.4936	0	0
A0A8C0P547	A0A8C0P547_CANLF	Integrator complex subunit 10	INTS10	Canis lupus familiaris (Dog) (Canis familiaris)	snRNA processing [GO:0016180]	integrator complex [GO:0032039]		EKTMSSDDEDCSAK	0.98949	-1.6091	0	0	0	0	0	0	0	0	0	9.84306	9.72588	9.55601	0	0	0	0	0	0	0	9.07714	9.82047	9.57325	0	9.45218	8.76172	0	0	9.1291	8.9998	9.07103	9.57353	0	0	8.81131	0	0	9.06499	9.04783	9.15505
A0A8C0P5D0	A0A8C0P5D0_CANLF	SWI/SNF related, matrix associated, actin dependent regulator of chromatin subfamily c member 1	SMARCC1	Canis lupus familiaris (Dog) (Canis familiaris)		chromosome [GO:0005694]		AKCFMDFK	0.98645	-4.8362	0	9.03722	0	0	0	0	0	0	0	0	0	0	0	0	0	0	0	0	0	0	0	0	0	0	0	0	0	0	0	0	0	0	0	0	0	0	0	0	0
A0A8C0P5E5	A0A8C0P5E5_CANLF	5-aminolevulinate synthase (EC 2.3.1.37) (5-aminolevulinic acid synthase) (Delta-ALA synthase) (Delta-aminolevulinate synthase)		Canis lupus familiaris (Dog) (Canis familiaris)	protoporphyrinogen IX biosynthetic process [GO:0006782]	mitochondrial inner membrane [GO:0005743]; mitochondrial matrix [GO:0005759]	5-aminolevulinate synthase activity [GO:0003870]; pyridoxal phosphate binding [GO:0030170]	NISGTSK	0.81272	0.4841	0	0	0	0	0	0	0	0	0	0	0	9.1109	0	0	0	0	0	0	0	0	0	0	0	0	0	0	0	0	0	0	0	0	0	0	0	0	0	0	0
A0A8C0P5L1	A0A8C0P5L1_CANLF	MARVEL domain-containing protein		Canis lupus familiaris (Dog) (Canis familiaris)		membrane [GO:0016020]; synaptic vesicle [GO:0008021]		AVPQQLSNMLLR	0.70905	0.52819	0	0	0	0	0	0	0	0	0	0	0	0	0	0	0	0	0	0	0	0	0	0	0	0	0	0	0	0	0	0	0	0	0	0	9.9287	0	0	0	0
A0A8C0P5P7	A0A8C0P5P7_CANLF	DNA topoisomerase 2 (EC 5.6.2.2)		Canis lupus familiaris (Dog) (Canis familiaris)	DNA topological change [GO:0006265]	nucleolus [GO:0005730]; nucleoplasm [GO:0005654]	ATP binding [GO:0005524]; DNA binding [GO:0003677]; DNA topoisomerase type II (double strand cut, ATP-hydrolyzing) activity [GO:0003918]; metal ion binding [GO:0046872]	FILEKIQGK	0.98939	-1.1055	0	0	0	0	0	0	0	0	0	0	0	0	0	0	0	0	0	0	0	0	0	0	0	0	0	0	0	0	0	0	0	0	0	0	0	0	0	0	0
A0A8C0P5R7	A0A8C0P5R7_CANLF	Collagen type V alpha 1 chain		Canis lupus familiaris (Dog) (Canis familiaris)			extracellular matrix structural constituent [GO:0005201]	GVKGADGIRGLK	0.94872	-0.12464	0	0	0	0	0	0	0	0	0	0	0	0	0	0	9.90435	0	0	0	0	0	0	0	0	0	0	0	0	0	0	0	0	0	0	0	0	0	0	0	0
A0A8C0P5V1	A0A8C0P5V1_CANLF	mitogen-activated protein kinase (EC 2.7.11.24)	MAPK6	Canis lupus familiaris (Dog) (Canis familiaris)	protein phosphorylation [GO:0006468]		ATP binding [GO:0005524]; MAP kinase activity [GO:0004707]	YLDGDREK	0.98901	-0.87021	0	0	0	0	0	0	0	0	0	0	0	0	0	0	0	0	0	0	0	0	0	0	0	0	0	0	0	0	0	0	0	0	0	0	0	0	0	0	0
A0A8C0P5X2	A0A8C0P5X2_CANLF	Zonadhesin (gene/pseudogene)		Canis lupus familiaris (Dog) (Canis familiaris)		membrane [GO:0016020]		HTVPTEK	0.99016	-0.81195	0	0	0	0	0	0	0	0	0	0	0	0	0	10.1741	0	0	0	0	0	0	0	0	0	0	0	0	0	0	0	0	0	0	0	0	0	0	0	0	0
A0A8C0P6H1	A0A8C0P6H1_CANLF	ATP/GTP binding protein like 4	AGBL4	Canis lupus familiaris (Dog) (Canis familiaris)	negative regulation of DNA-templated transcription [GO:0045892]		DNA binding [GO:0003677]	HLQQELERTRR	0.98684	-2.5519	0	0	0	0	0	0	0	0	0	0	0	0	0	9.87477	0	0	0	0	0	0	9.55896	0	0	0	0	0	0	0	0	0	0	0	0	0	0	0	0	0	0
A0A8C0P6L1	A0A8C0P6L1_CANLF	receptor protein serine/threonine kinase (EC 2.7.11.30)		Canis lupus familiaris (Dog) (Canis familiaris)	protein phosphorylation [GO:0006468]	membrane [GO:0016020]	ATP binding [GO:0005524]; transmembrane receptor protein serine/threonine kinase activity [GO:0004675]	SALLRCQER	0.98859	-1.8787	0	0	0	0	0	14.9011	0	0	0	0	0	0	0	0	0	0	0	0	0	0	0	0	0	0	0	0	0	0	0	0	0	0	0	0	0	0	0	0	0
A0A8C0P6N9	A0A8C0P6N9_CANLF	Cytochrome c oxidase assembly factor 8		Canis lupus familiaris (Dog) (Canis familiaris)	intrinsic apoptotic signaling pathway [GO:0097193]	mitochondrial inner membrane [GO:0005743]		VALERVWNK	0.98866	-1.3284	0	0	0	0	0	0	0	0	0	0	0	0	0	0	0	0	0	0	0	0	0	0	0	0	0	0	0	0	0	0	0	0	0	0	0	0	0	0	8.19741
A0A8C0P6V1	A0A8C0P6V1_CANLF	Pre-mRNA-processing factor 6 (PRP6 homolog) (U5 snRNP-associated 102 kDa protein)	PRPF6	Canis lupus familiaris (Dog) (Canis familiaris)	mRNA splicing, via spliceosome [GO:0000398]			AAELETDIRAK	0.98505	-2.2814	0	0	0	0	0	0	0	0	0	0	0	0	0	0	0	0	0	0	0	0	0	0	0	0	0	0	0	0	0	0	0	0	0	0	0	0	0	0	0
A0A8C0P780	A0A8C0P780_CANLF	Protocadherin 19		Canis lupus familiaris (Dog) (Canis familiaris)	homophilic cell adhesion via plasma membrane adhesion molecules [GO:0007156]	plasma membrane [GO:0005886]	calcium ion binding [GO:0005509]	DNKEIRTYNCR	0.9889	-1.7641	0	0	0	0	0	0	0	0	0	0	0	0	0	0	0	0	0	0	0	0	0	8.63216	0	0	0	0	0	0	8.62029	0	0	0	0	0	0	0	0	8.3112	0
A0A8C0P7F3	A0A8C0P7F3_CANLF	Complement C3	LOC484960	Canis lupus familiaris (Dog) (Canis familiaris)	complement activation, alternative pathway [GO:0006957]; complement activation, classical pathway [GO:0006958]; inflammatory response [GO:0006954]	extracellular space [GO:0005615]	endopeptidase inhibitor activity [GO:0004866]	SFFVDLKLPSSVVR	0.96107	-0.29805	0	0	0	0	0	0	0	0	0	0	0	0	0	0	0	0	0	0	0	0	0	0	0	0	0	0	0	0	0	0	0	0	0	0	0	0	0	0	0
A0A8C0P7K9	A0A8C0P7K9_CANLF	Gastrokine 1		Canis lupus familiaris (Dog) (Canis familiaris)				CIVHRMNK	0.98508	-2.3429	0	0	0	0	0	0	0	0	0	0	0	0	0	0	0	0	0	0	0	0	0	0	0	0	0	0	0	0	0	0	0	0	0	0	0	0	0	0	0
A0A8C0P7R9	A0A8C0P7R9_CANLF	Poly [ADP-ribose] polymerase (PARP) (EC 2.4.2.-)	TNKS	Canis lupus familiaris (Dog) (Canis familiaris)			NAD+ ADP-ribosyltransferase activity [GO:0003950]	KSTPLHLAAGYNRVR	0.98873	-1.7085	0	0	0	0	0	0	0	0	0	0	0	0	0	0	0	0	0	0	0	0	0	0	0	0	0	0	0	0	0	0	0	13.4019	0	0	0	0	0	0	0
A0A8C0P7S0	A0A8C0P7S0_CANLF	Ig-like domain-containing protein		Canis lupus familiaris (Dog) (Canis familiaris)				AGQAPVLVIYK	0	21.968	0	0	0	0	0	0	0	0	0	0	9.14769	8.71363	0	0	0	0	0	0	10.8156	10.8587	10.6441	0	0	0	9.12836	9.62394	10.0554	8.50557	8.40642	8.7922	9.26971	10.7136	10.9878	0	0	0	0	0	0
A0A8C0P7V2	A0A8C0P7V2_CANLF	Transmembrane serine protease 3		Canis lupus familiaris (Dog) (Canis familiaris)	proteolysis [GO:0006508]	membrane [GO:0016020]	scavenger receptor activity [GO:0005044]; serine-type endopeptidase activity [GO:0004252]	QRPVASGRRSEPHR	0.95612	-0.22882	0	0	0	0	0	0	0	0	0	0	0	0	0	0	0	0	0	0	0	0	0	0	0	0	0	0	0	0	0	0	0	0	0	0	0	0	0	0	0
A0A8C0P7Y4	A0A8C0P7Y4_CANLF	Chromosome 12 open reading frame 40		Canis lupus familiaris (Dog) (Canis familiaris)				YQPSKYQK	0.98781	-1.9308	0	0	0	0	0	0	0	0	0	0	0	0	0	0	0	0	0	0	0	0	0	0	0	0	0	0	0	0	0	0	0	0	0	0	0	0	0	0	0
A0A8C0P847	A0A8C0P847_CANLF	Chondroitin sulfate proteoglycan 5		Canis lupus familiaris (Dog) (Canis familiaris)	nervous system development [GO:0007399]	membrane [GO:0016020]		HKISKEPEQNR	0.88652	0.32745	0	0	0	0	0	0	0	0	0	0	0	0	0	0	0	0	0	0	0	0	0	9.16865	0	0	0	0	0	0	0	0	0	0	0	0	0	0	0	0	0
A0A8C0P884	A0A8C0P884_CANLF	Beta 3-glucosyltransferase		Canis lupus familiaris (Dog) (Canis familiaris)		membrane [GO:0016020]	glycosyltransferase activity [GO:0016757]	NLEKSGVSR	0.98733	-2.7314	0	0	0	0	0	0	0	0	0	0	0	0	0	0	0	0	0	0	0	0	0	0	0	0	0	0	0	0	0	10.0233	0	0	0	0	0	0	0	0	0
A0A8C0P8A7	A0A8C0P8A7_CANLF	Collagen type XVI alpha 1 chain	COL16A1	Canis lupus familiaris (Dog) (Canis familiaris)				GEKGDQGIPGVPGLDSCAR	0.97422	-0.37264	0	0	0	0	0	0	0	0	0	0	0	0	0	0	0	0	0	0	0	0	0	0	0	0	0	0	0	0	0	0	0	0	0	0	0	0	0	0	0
A0A8C0P8C1	A0A8C0P8C1_CANLF	RNA-directed DNA polymerase (EC 2.7.7.49)		Canis lupus familiaris (Dog) (Canis familiaris)				NLTEQDIDMANMHMR	0.76143	0.5117	0	0	0	0	0	0	0	0	0	0	0	0	0	0	0	0	0	0	0	0	0	0	0	0	0	0	0	0	0	0	0	0	0	0	0	0	0	0	0
A0A8C0P8D6	A0A8C0P8D6_CANLF	ATP binding cassette subfamily F member 2	ABCF2	Canis lupus familiaris (Dog) (Canis familiaris)			ATP binding [GO:0005524]; ATP hydrolysis activity [GO:0016887]	ELEDFEMKKAAAR	0.98877	-1.7028	0	0	0	0	0	0	0	0	0	0	0	0	0	0	0	0	0	0	0	0	0	0	0	0	0	0	0	0	0	0	0	0	0	0	0	0	0	0	0
A0A8C0P8I5	A0A8C0P8I5_CANLF	AF4/FMR2 family member 3		Canis lupus familiaris (Dog) (Canis familiaris)	regulation of gene expression [GO:0010468]	nucleus [GO:0005634]		SNGNFTSASSNK	0.96145	-0.33586	0	0	0	0	0	0	0	0	0	0	0	0	0	0	0	0	0	0	0	0	0	10.1017	0	0	0	0	0	0	0	0	0	0	0	0	0	0	0	0	0
A0A8C0P8X1	A0A8C0P8X1_CANLF	Ran GTPase activating protein 1	RANGAP1	Canis lupus familiaris (Dog) (Canis familiaris)	signal transduction [GO:0007165]		GTPase activator activity [GO:0005096]	ELNLSFCEIK	0.95298	-0.20668	0	0	0	0	0	0	0	0	0	0	0	0	0	0	0	0	0	0	0	0	0	0	0	0	0	0	0	0	0	0	0	0	0	0	0	0	0	0	0
A0A8C0P8Y0	A0A8C0P8Y0_CANLF	Bile salt export pump	ABCB11	Canis lupus familiaris (Dog) (Canis familiaris)		membrane [GO:0016020]	ABC-type transporter activity [GO:0140359]; ATP binding [GO:0005524]; ATP hydrolysis activity [GO:0016887]	YEKNLVFAQR	0.99044	-1.5855	0	0	0	0	0	0	0	0	0	0	0	0	0	0	0	0	0	0	0	0	0	0	0	0	0	0	0	0	0	0	0	0	0	0	0	0	0	0	0
A0A8C0P8Z4	A0A8C0P8Z4_CANLF	Mucin-5AC		Canis lupus familiaris (Dog) (Canis familiaris)		cellular anatomical entity [GO:0110165]		GTGMTGTPR	0.9872	-2.959	0	0	0	0	0	0	0	0	0	0	0	0	0	0	0	0	0	0	0	0	0	0	0	0	0	0	0	0	0	0	0	0	0	0	0	0	0	0	0
A0A8C0P8Z9	A0A8C0P8Z9_CANLF	Secretogranin-3 (Secretogranin III)		Canis lupus familiaris (Dog) (Canis familiaris)		extracellular region [GO:0005576]; transport vesicle membrane [GO:0030658]		CDVMDSQNR	0.95358	-0.28463	0	0	0	0	0	0	0	0	0	0	0	0	0	0	0	0	0	0	0	0	0	0	0	0	0	0	0	0	0	0	0	0	0	0	0	0	0	0	0
A0A8C0P917	A0A8C0P917_CANLF	Ankyrin repeat domain 13A	ANKRD13A	Canis lupus familiaris (Dog) (Canis familiaris)		late endosome [GO:0005770]; membrane [GO:0016020]		YKYYFLFFYTK	0.95435	-0.27453	0	0	0	0	0	0	0	0	0	0	0	0	0	0	0	0	0	0	0	0	0	0	0	0	0	0	0	0	0	0	0	0	0	0	0	0	0	0	0
A0A8C0P9A5	A0A8C0P9A5_CANLF	G protein-coupled receptor 26		Canis lupus familiaris (Dog) (Canis familiaris)		membrane [GO:0016020]	G protein-coupled receptor activity [GO:0004930]	CLEEQKR	0.98712	-2.8422	0	0	0	0	0	0	0	0	0	0	0	0	0	0	0	0	0	0	0	0	0	0	0	0	0	0	0	0	0	0	0	0	0	0	0	0	0	0	0
A0A8C0P9B6	A0A8C0P9B6_CANLF	Protein AMBP		Canis lupus familiaris (Dog) (Canis familiaris)		extracellular region [GO:0005576]; mitochondrial inner membrane [GO:0005743]; nuclear membrane [GO:0031965]	serine-type endopeptidase inhibitor activity [GO:0004867]	AGASASCTGAAK	0.96489	-0.3109	0	0	0	0	0	0	0	0	0	0	0	0	0	0	0	0	0	0	0	0	0	0	0	0	0	0	0	0	0	0	0	0	0	0	0	0	0	0	0
A0A8C0P9Q2	A0A8C0P9Q2_CANLF	Heat shock protein family A (Hsp70) member 2		Canis lupus familiaris (Dog) (Canis familiaris)			ATP binding [GO:0005524]; ATP-dependent protein folding chaperone [GO:0140662]	HKKDIGPNK	0.98793	-1.3861	0	0	9.03755	0	0	0	0	0	0	0	0	0	0	0	0	0	0	0	0	0	0	0	0	0	0	0	0	0	0	0	0	0	0	0	0	0	0	0	0
A0A8C0P9Z3	A0A8C0P9Z3_CANLF	Uncharacterized protein		Canis lupus familiaris (Dog) (Canis familiaris)				ELPAQVRSK	0.98685	-4.0756	0	0	0	0	0	0	0	0	0	0	0	0	0	0	0	0	0	0	0	9.09587	0	0	0	0	0	0	0	0	0	0	0	0	0	0	0	0	0	0	0
A0A8C0PA29	A0A8C0PA29_CANLF	Regulating synaptic membrane exocytosis 2	RIMS2	Canis lupus familiaris (Dog) (Canis familiaris)	exocytosis [GO:0006887]	membrane [GO:0016020]	small GTPase binding [GO:0031267]	MWVCNLCR	0.98929	-0.68141	0	0	0	0	0	0	0	0	0	0	0	0	0	0	0	0	0	0	0	0	0	0	0	0	0	0	0	0	0	0	0	0	0	0	0	0	0	0	0
A0A8C0PAC7	A0A8C0PAC7_CANLF	Protein-L-isoaspartate (D-aspartate) O-methyltransferase domain containing 1	PCMTD1	Canis lupus familiaris (Dog) (Canis familiaris)	protein modification process [GO:0036211]		protein-L-isoaspartate (D-aspartate) O-methyltransferase activity [GO:0004719]	DLAWFGVGAERSPWGRSGPR	0.57581	0.65369	0	0	0	0	0	0	0	0	0	0	0	0	0	0	0	0	0	0	0	0	0	0	0	0	0	0	0	0	0	0	0	0	0	0	0	0	0	0	0
A0A8C0PAI0	A0A8C0PAI0_CANLF	BCL6 corepressor like 1		Canis lupus familiaris (Dog) (Canis familiaris)				ADGHEEGSLEKK	0.95145	-0.033208	0	0	0	0	0	0	0	0	0	0	0	0	0	0	0	0	0	0	0	0	0	0	0	0	0	0	0	0	0	0	0	0	0	0	0	0	0	0	0
A0A8C0PAM6	A0A8C0PAM6_CANLF	Pro-apoptotic WT1 regulator		Canis lupus familiaris (Dog) (Canis familiaris)	apoptotic process [GO:0006915]			TGGTAAG	0.71328	0.51842	0	0	0	0	0	0	0	0	0	0	0	0	0	0	0	0	0	0	0	0	0	0	0	0	0	0	10.2783	0	0	0	0	0	0	0	0	0	0	0	0
A0A8C0PAQ2	A0A8C0PAQ2_CANLF	Alpha-type protein kinase domain-containing protein		Canis lupus familiaris (Dog) (Canis familiaris)	protein phosphorylation [GO:0006468]		ATP binding [GO:0005524]; protein serine/threonine kinase activity [GO:0004674]	AAFGLTTVHQR	0.99202	-0.42652	0	0	0	0	0	0	0	0	0	0	0	0	0	0	0	0	0	0	0	0	0	0	0	0	0	0	0	0	0	0	0	0	0	0	0	0	0	0	0
A0A8C0PAU1	A0A8C0PAU1_CANLF	E2F transcription factor 7		Canis lupus familiaris (Dog) (Canis familiaris)	regulation of transcription by RNA polymerase II [GO:0006357]	nucleus [GO:0005634]; transcription regulator complex [GO:0005667]	RNA polymerase II cis-regulatory region sequence-specific DNA binding [GO:0000978]	KPSEATDLTSAK	0.98856	-0.6985	0	0	0	0	0	0	0	0	0	0	0	0	0	0	0	0	0	0	0	0	0	0	0	0	0	0	0	0	0	0	0	0	0	0	0	0	0	0	0
A0A8C0PB56	A0A8C0PB56_CANLF	FAM21/CAPZIP domain-containing protein		Canis lupus familiaris (Dog) (Canis familiaris)				TVLSLFDEEENK	0.83109	0.45556	0	0	0	0	0	0	0	0	0	0	0	0	0	0	0	0	0	0	0	10.1047	0	0	0	0	0	0	0	0	0	0	0	0	0	0	0	0	0	0	0
A0A8C0PBC5	A0A8C0PBC5_CANLF	RNA-directed DNA polymerase (EC 2.7.7.49)		Canis lupus familiaris (Dog) (Canis familiaris)			catalytic activity [GO:0003824]	KCSASLAIREIQIK	0.5	0.68188	0	0	0	0	0	0	0	0	0	0	0	0	0	0	0	0	0	0	0	0	0	0	0	0	0	0	0	0	0	0	0	0	0	0	0	0	0	0	0
A0A8C0PBI1	A0A8C0PBI1_CANLF	Perilipin		Canis lupus familiaris (Dog) (Canis familiaris)				GSMQGPSVVER	0.67571	0.5649	0	0	0	0	0	0	0	0	0	0	0	10.458	0	0	0	0	0	0	10.8357	0	0	0	9.52532	9.48204	10.0218	9.83564	0	0	0	0	0	0	0	0	0	0	0	0	0
A0A8C0PBW1	A0A8C0PBW1_CANLF	Fibrosin like 1		Canis lupus familiaris (Dog) (Canis familiaris)				EPHDYSPER	0.95357	-0.26292	0	0	0	0	0	0	0	0	0	0	0	0	0	0	0	0	0	0	0	0	0	0	0	0	0	0	0	0	0	0	0	0	0	0	0	0	0	0	0
A0A8C0PBY8	A0A8C0PBY8_CANLF	Dpy-19 like 4		Canis lupus familiaris (Dog) (Canis familiaris)		membrane [GO:0016020]		GPTVELR	0.98647	-2.0136	0	0	0	0	0	0	0	0	0	0	0	0	0	0	0	0	0	0	0	0	0	0	0	0	0	0	0	0	0	0	0	0	0	0	0	0	0	0	0
A0A8C0PCB5	A0A8C0PCB5_CANLF	Solute carrier family 38 member 6		Canis lupus familiaris (Dog) (Canis familiaris)		membrane [GO:0016020]		CKPLLLPR	0.98749	-1.9647	0	0	0	0	0	0	0	0	0	0	0	0	0	0	0	0	0	0	0	0	0	0	0	0	0	0	0	0	0	0	0	0	0	0	0	0	0	0	0
A0A8C0PCK7	A0A8C0PCK7_CANLF	Bridging integrator 2		Canis lupus familiaris (Dog) (Canis familiaris)		cytoplasm [GO:0005737]; intracellular organelle [GO:0043229]		VLLQAFPGWRPGPR	0.84055	0.442	0	0	0	0	0	0	0	0	0	0	0	0	0	0	0	0	0	0	10.682	0	0	0	0	0	0	0	0	0	0	0	0	0	0	0	0	0	0	0	0
A0A8C0PCR4	A0A8C0PCR4_CANLF	RAD9 checkpoint clamp component B		Canis lupus familiaris (Dog) (Canis familiaris)	DNA damage checkpoint signaling [GO:0000077]; DNA repair [GO:0006281]	checkpoint clamp complex [GO:0030896]		CKIFTRSDK	0.89802	0.27672	0	0	0	0	0	0	0	0	0	0	0	0	0	0	0	0	0	0	0	0	0	0	0	0	0	0	0	0	8.64447	0	0	0	0	0	0	0	0	0	0
A0A8C0PCW8	A0A8C0PCW8_CANLF	Complement factor H	CFH	Canis lupus familiaris (Dog) (Canis familiaris)				ATCTDVGWVPLPR	0	68.275	0	0	0	0	0	0	0	0	8.90698	10.6294	11.0553	11.2587	0	0	0	9.32391	0	0	12.5233	11.9447	12.6532	10.5453	10.0539	8.92098	11.7582	12.0815	12.3684	10.0941	0	9.24136	12.3634	12.5702	13.1375	8.33976	0	8.4135	11.8043	10.5728	8.82123
A0A8C0PD42	A0A8C0PD42_CANLF	Neurobeachin like 1	NBEAL1	Canis lupus familiaris (Dog) (Canis familiaris)				LSAEEAVQR	0.92634	0.109	0	0	0	0	0	0	0	0	0	0	0	0	9.002	0	0	0	0	0	9.43775	0	10.1618	0	0	0	0	0	0	0	0	0	0	0	9.51134	0	0	0	13.094	11.8097	11.6031
A0A8C0PDN0	A0A8C0PDN0_CANLF	IF rod domain-containing protein	KRT85	Canis lupus familiaris (Dog) (Canis familiaris)		keratin filament [GO:0045095]		FLEQQNK	0.96137	-0.31859	0	0	0	0	0	0	0	0	0	0	0	0	0	0	0	0	0	0	0	0	0	0	0	0	0	0	0	0	0	0	0	0	0	0	0	0	0	0	0
A0A8C0PE11	A0A8C0PE11_CANLF	protein-tyrosine-phosphatase (EC 3.1.3.48)	PTPRA	Canis lupus familiaris (Dog) (Canis familiaris)	protein dephosphorylation [GO:0006470]	plasma membrane [GO:0005886]	protein tyrosine phosphatase activity [GO:0004725]	DTKPLKLLLRALSSVPSLAHPL	0.98874	-1.6203	0	0	0	0	0	0	0	0	0	0	0	0	0	0	0	0	0	0	0	0	0	0	0	0	0	0	0	0	0	0	0	0	0	0	0	0	0	0	0
A0A8C0PE47	A0A8C0PE47_CANLF	DDB1 and CUL4 associated factor 6	DCAF6	Canis lupus familiaris (Dog) (Canis familiaris)		nucleus [GO:0005634]		DDTARELKTPSAEER	0.98765	-3.0581	0	0	0	0	0	0	0	0	0	0	0	0	0	0	0	0	0	0	0	0	0	9.92976	0	0	0	0	0	0	10.8969	0	0	0	0	0	0	0	0	0	0
A0A8C0PE58	A0A8C0PE58_CANLF	Estrogen related receptor gamma	ESRRG	Canis lupus familiaris (Dog) (Canis familiaris)		nucleus [GO:0005634]	DNA-binding transcription factor activity [GO:0003700]; sequence-specific DNA binding [GO:0043565]; zinc ion binding [GO:0008270]	LFLEMLEAK	0.94917	-0.12017	0	0	0	0	0	0	0	0	0	0	0	0	0	0	0	0	0	0	0	0	0	0	0	0	10.0146	0	0	0	0	0	0	0	0	0	0	0	0	0	0
A0A8C0PE84	A0A8C0PE84_CANLF	RB transcriptional corepressor 1		Canis lupus familiaris (Dog) (Canis familiaris)	cell cycle [GO:0007049]; chromatin organization [GO:0006325]; regulation of cell cycle [GO:0051726]; regulation of transcription by RNA polymerase II [GO:0006357]	nucleus [GO:0005634]		GGGGDAGEARR	0.98657	-2.0109	0	0	0	0	0	0	0	0	0	0	0	0	0	0	0	0	0	0	0	0	0	0	0	0	0	0	0	0	0	0	0	0	0	10.0482	0	0	0	12.03	0
A0A8C0PED3	A0A8C0PED3_CANLF	Sarcoplasmic/endoplasmic reticulum calcium ATPase 2	ATP2A2	Canis lupus familiaris (Dog) (Canis familiaris)		membrane [GO:0016020]	ATP binding [GO:0005524]; ATP hydrolysis activity [GO:0016887]; metal ion binding [GO:0046872]	LTSIKSTTLR	0.98843	-1.8817	0	0	0	0	0	0	0	0	0	0	0	0	0	0	0	0	0	0	0	0	0	0	0	0	0	0	0	0	0	0	0	0	0	0	0	0	0	0	0
A0A8C0PEP0	A0A8C0PEP0_CANLF	Transcription factor like 5		Canis lupus familiaris (Dog) (Canis familiaris)	spermatogenesis [GO:0007283]	nucleus [GO:0005634]	DNA-binding transcription factor activity [GO:0003700]; protein dimerization activity [GO:0046983]	VGEALCKQAINK	0.98907	-1.8672	0	0	0	0	0	0	0	0	0	0	0	0	0	0	0	0	0	0	0	0	0	0	0	0	0	0	0	0	0	0	0	0	0	0	0	0	0	0	0
A0A8C0PEQ7	A0A8C0PEQ7_CANLF	Nuclear factor kappa B subunit 2		Canis lupus familiaris (Dog) (Canis familiaris)	signal transduction [GO:0007165]	cytoplasm [GO:0005737]; nucleus [GO:0005634]	DNA binding [GO:0003677]; DNA-binding transcription factor activity [GO:0003700]	ICNYEGPAK	0.96536	-0.34847	0	0	0	0	0	0	0	10.6074	0	0	0	0	0	0	0	0	0	0	0	0	0	0	0	0	0	0	0	0	0	0	0	0	0	0	0	0	0	0	0
A0A8C0PET5	A0A8C0PET5_CANLF	Mediator of RNA polymerase II transcription subunit 13		Canis lupus familiaris (Dog) (Canis familiaris)	regulation of transcription by RNA polymerase II [GO:0006357]	mediator complex [GO:0016592]	transcription coregulator activity [GO:0003712]	AVHNLLER	0.9879	-1.4197	0	0	0	0	0	0	0	0	0	0	0	0	0	0	0	0	0	0	0	0	0	0	0	0	0	0	0	0	0	0	0	0	0	0	0	0	0	0	0
A0A8C0PEV8	A0A8C0PEV8_CANLF	ATP-grasp domain-containing protein		Canis lupus familiaris (Dog) (Canis familiaris)	tricarboxylic acid cycle [GO:0006099]	cytoplasm [GO:0005737]	ATP binding [GO:0005524]; ligase activity [GO:0016874]; metal ion binding [GO:0046872]	APATGHPRPRAPR	0.9161	0.21579	0	0	0	0	0	0	0	0	0	10.8934	0	0	0	0	0	0	0	0	0	0	0	0	0	0	0	0	0	0	0	0	0	0	0	0	0	0	0	0	0
A0A8C0PF98	A0A8C0PF98_CANLF	Triacylglycerol lipase (EC 3.1.1.3) (Pancreatic lipase)		Canis lupus familiaris (Dog) (Canis familiaris)	lipid catabolic process [GO:0016042]	extracellular region [GO:0005576]	metal ion binding [GO:0046872]; triglyceride lipase activity [GO:0004806]	VGGTAGK	0.93127	0.016154	0	0	0	0	0	0	0	9.39708	9.1251	0	0	11.5942	0	0	0	0	0	0	0	11.5336	0	0	9.95704	0	0	11.3063	0	0	0	0	10.929	0	10.9256	0	10.0816	0	0	0	0
A0A8C0PFG8	A0A8C0PFG8_CANLF	Uncharacterized protein		Canis lupus familiaris (Dog) (Canis familiaris)				SIHRVHLYSQDAKK	0.98745	-3.1114	0	0	0	0	10.5736	0	0	0	0	0	0	0	0	0	0	0	0	0	0	0	0	0	0	0	0	0	0	0	0	0	0	0	0	0	0	0	0	0	0
A0A8C0PFT5	A0A8C0PFT5_CANLF	Acyl-CoA synthetase short chain family member 1		Canis lupus familiaris (Dog) (Canis familiaris)				AGAGWPGSLTGSPSR	0.98755	-0.45518	0	0	0	0	0	0	0	0	0	0	0	0	0	0	0	0	0	0	0	0	0	0	0	0	0	0	0	0	0	0	0	0	0	0	0	0	0	0	0
A0A8C0PFU5	A0A8C0PFU5_CANLF	Dynein axonemal light chain 1		Canis lupus familiaris (Dog) (Canis familiaris)				EEEEEEN	0.97436	-0.36852	0	0	0	0	0	0	0	0	0	0	0	0	0	0	0	0	0	0	0	0	0	0	0	0	0	0	0	0	0	0	0	0	0	0	0	0	0	0	0
A0A8C0PG33	A0A8C0PG33_CANLF	AT-rich interaction domain 2		Canis lupus familiaris (Dog) (Canis familiaris)	regulation of DNA-templated transcription [GO:0006355]		DNA binding [GO:0003677]	DIVDDNEVRDLISDRNK	0.98882	-1.7602	0	0	0	0	0	0	0	0	0	0	0	10.7218	0	0	0	0	0	0	0	0	0	0	0	0	0	0	0	0	0	0	0	0	0	0	0	0	0	0	0
A0A8C0PG49	A0A8C0PG49_CANLF	Contactin-1		Canis lupus familiaris (Dog) (Canis familiaris)		membrane [GO:0016020]		TAPNVAPSDVGGGGGSNR	0.8666	0.41955	0	0	0	0	0	0	0	0	0	0	0	0	0	0	0	0	0	0	0	0	0	0	0	0	0	0	0	0	0	0	0	0	0	0	0	0	0	0	0
A0A8C0PGL0	A0A8C0PGL0_CANLF	BUB1 mitotic checkpoint serine/threonine kinase B	BUB1B	Canis lupus familiaris (Dog) (Canis familiaris)	mitotic spindle assembly checkpoint signaling [GO:0007094]	kinetochore [GO:0000776]		AVEALQGEK	0.93741	0.0046687	0	0	0	0	0	0	0	0	0	0	0	0	0	0	0	0	0	0	0	0	0	10.1131	0	0	0	0	0	0	0	0	0	0	0	0	0	0	0	0	0
A0A8C0PGL4	A0A8C0PGL4_CANLF	V-set and immunoglobulin domain containing 10		Canis lupus familiaris (Dog) (Canis familiaris)		membrane [GO:0016020]		PGGFLQPGLR	0.98824	-0.74041	0	0	0	0	0	0	0	0	0	0	0	0	0	0	0	0	0	0	0	0	0	0	0	0	0	0	0	0	0	0	0	0	9.22509	0	0	0	0	0	0
A0A8C0PGT0	A0A8C0PGT0_CANLF	ES1 protein homolog, mitochondrial		Canis lupus familiaris (Dog) (Canis familiaris)				NLSTFAVDGK	0.95071	-0.17548	0	0	0	0	0	0	0	0	0	0	0	0	0	0	0	0	0	0	10.9524	0	10.8545	0	0	0	8.92591	0	9.50966	0	0	0	0	0	0	0	0	0	0	0	0
A0A8C0PGT6	A0A8C0PGT6_CANLF	Chromosome 12 open reading frame 60		Canis lupus familiaris (Dog) (Canis familiaris)				YYGNQDTTVRSPGKC	0.98856	-1.6955	0	0	0	0	0	0	0	0	0	0	0	0	0	0	0	0	0	0	0	0	0	0	0	0	0	0	0	0	0	0	8.76089	0	0	0	0	0	0	0	0
A0A8C0PH19	A0A8C0PH19_CANLF	F-box protein 16	FBXO16	Canis lupus familiaris (Dog) (Canis familiaris)				GSIDGDWTTGR	0.98262	-0.39942	0	0	0	0	0	0	0	0	0	0	0	0	0	0	0	0	0	0	0	0	0	0	0	0	0	0	0	0	0	0	0	0	0	0	0	0	0	0	0
A0A8C0PH27	A0A8C0PH27_CANLF	DNA polymerase epsilon catalytic subunit (EC 2.7.7.7)		Canis lupus familiaris (Dog) (Canis familiaris)	DNA repair [GO:0006281]; DNA replication [GO:0006260]	epsilon DNA polymerase complex [GO:0008622]	4 iron, 4 sulfur cluster binding [GO:0051539]; DNA binding [GO:0003677]; DNA-directed DNA polymerase activity [GO:0003887]; nucleotide binding [GO:0000166]; zinc ion binding [GO:0008270]	TLHNMMKK	0.97681	-0.37957	0	0	0	0	0	0	0	0	0	0	0	0	0	0	0	0	0	0	0	0	0	0	0	0	0	0	0	0	0	0	0	0	8.63499	0	0	0	0	0	0
A0A8C0PH43	A0A8C0PH43_CANLF	Programmed cell death 11	PDCD11	Canis lupus familiaris (Dog) (Canis familiaris)	rRNA processing [GO:0006364]	nucleolus [GO:0005730]	nucleic acid binding [GO:0003676]	AVQYNEPLK	0.98837	-1.2863	0	0	0	0	0	0	0	0	0	0	0	0	0	0	0	0	0	0	0	0	0	0	0	0	0	0	0	0	0	0	0	0	0	0	0	0	0	0	0
A0A8C0PH68	A0A8C0PH68_CANLF	Lysine demethylase 2B		Canis lupus familiaris (Dog) (Canis familiaris)	chromatin organization [GO:0006325]; protein metabolic process [GO:0019538]	nucleus [GO:0005634]	dioxygenase activity [GO:0051213]; DNA binding [GO:0003677]; zinc ion binding [GO:0008270]	EGKDFNYEYVQR	0.9896	-1.8562	0	0	0	0	0	0	0	0	0	0	0	0	0	0	0	0	0	0	0	0	0	0	0	0	0	0	0	0	0	0	0	0	0	0	0	0	0	0	0
A0A8C0PHD8	A0A8C0PHD8_CANLF	1-phosphatidylinositol 4-kinase (EC 2.7.1.67)	PI4KA	Canis lupus familiaris (Dog) (Canis familiaris)	phosphatidylinositol phosphate biosynthetic process [GO:0046854]; phosphatidylinositol-mediated signaling [GO:0048015]; phosphorylation [GO:0016310]		kinase activity [GO:0016301]	IVEEPVLK	0.98613	-2.4558	0	0	0	0	0	0	0	0	0	0	0	0	0	0	0	0	0	0	0	0	0	0	0	0	0	0	0	0	0	0	0	0	0	0	0	0	0	0	0
A0A8C0PHH5	A0A8C0PHH5_CANLF	Zinc finger protein (EC 2.1.1.-)		Canis lupus familiaris (Dog) (Canis familiaris)	methylation [GO:0032259]	nucleus [GO:0005634]	metal ion binding [GO:0046872]; methyltransferase activity [GO:0008168]; transcription cis-regulatory region binding [GO:0000976]	EFKCKNCGK	0.98761	-3.1177	0	0	0	0	0	8.58022	0	0	0	0	0	0	0	0	0	0	0	0	0	0	0	0	0	0	0	0	0	0	0	0	0	0	0	0	0	0	0	0	0
A0A8C0PHT2	A0A8C0PHT2_CANLF	Cyclin dependent kinase like 5	CDKL5	Canis lupus familiaris (Dog) (Canis familiaris)	protein phosphorylation [GO:0006468]		ATP binding [GO:0005524]; protein kinase activity [GO:0004672]	HKETHEIVAIKK	0.98919	-1.7365	0	0	0	0	0	0	0	0	0	0	0	0	0	0	0	0	0	0	0	0	0	0	0	0	0	0	0	0	0	0	0	0	0	0	0	0	0	0	0
A0A8C0PHT6	A0A8C0PHT6_CANLF	Methylcytosine dioxygenase TET (EC 1.14.11.n2)		Canis lupus familiaris (Dog) (Canis familiaris)	5-methylcytosine catabolic process [GO:0006211]; DNA demethylation [GO:0080111]	nucleus [GO:0005634]	methylcytosine dioxygenase activity [GO:0070579]; zinc ion binding [GO:0008270]	RSCSEEKLLCLVR	0.98518	-2.4104	0	0	0	0	0	0	0	0	0	0	0	0	0	0	0	0	0	0	0	0	0	0	0	0	0	0	0	0	0	0	0	0	0	0	0	0	0	0	0
A0A8C0PHV9	A0A8C0PHV9_CANLF	Voltage-dependent L-type calcium channel subunit alpha	CACNA1D	Canis lupus familiaris (Dog) (Canis familiaris)	regulation of monoatomic ion transmembrane transport [GO:0034765]	voltage-gated calcium channel complex [GO:0005891]	metal ion binding [GO:0046872]; voltage-gated calcium channel activity [GO:0005245]	GKFYRCTDEAK	0.98847	-1.8838	0	0	0	0	0	0	0	0	0	0	0	0	0	0	0	0	0	0	10.0741	10.3865	0	0	0	0	10.5267	10.4863	0	0	9.28323	0	10.2322	10.0623	10.0221	0	0	0	10.3541	10.1186	10.2559
A0A8C0PIB8	A0A8C0PIB8_CANLF	GDP-fucose protein O-fucosyltransferase 2 (EC 2.4.1.221) (Peptide-O-fucosyltransferase 2)		Canis lupus familiaris (Dog) (Canis familiaris)	fucose metabolic process [GO:0006004]		peptide-O-fucosyltransferase activity [GO:0046922]	EDVPSLDGAVRK	0.96083	-0.31952	0	0	0	0	0	0	0	0	0	0	0	0	0	0	0	0	0	0	0	0	0	0	0	0	0	0	0	0	0	0	0	0	0	0	0	0	0	0	0
A0A8C0PIJ2	A0A8C0PIJ2_CANLF	RNA-directed DNA polymerase (EC 2.7.7.49)		Canis lupus familiaris (Dog) (Canis familiaris)			catalytic activity [GO:0003824]	LELNDNKK	0.92939	0.075039	0	0	0	0	12.3889	12.379	0	0	0	0	12.9722	0	9.03296	9.22605	9.4359	8.97318	10.0091	8.97464	0	11.4391	0	12.9878	0	0	0	0	0	0	0	11.2801	0	12.7963	0	0	0	0	0	11.0256	11.0058
A0A8C0PIQ8	A0A8C0PIQ8_CANLF	Neuronal cell adhesion molecule		Canis lupus familiaris (Dog) (Canis familiaris)	cell adhesion [GO:0007155]	plasma membrane [GO:0005886]		INQTVYCK	0.98682	-4.084	0	0	0	0	0	0	0	0	0	0	0	0	0	0	0	0	0	0	9.35246	0	0	0	0	0	0	0	0	0	0	0	0	0	0	0	0	0	0	0	0
A0A8C0PJ37	A0A8C0PJ37_CANLF	Phospholipase B-like (EC 3.1.1.-)		Canis lupus familiaris (Dog) (Canis familiaris)	lipid catabolic process [GO:0016042]		phospholipase activity [GO:0004620]	RNQSLVHDLDSMLR	0.95399	-0.073049	0	0	0	0	0	0	0	0	0	0	0	0	0	0	0	0	0	0	0	0	0	0	0	0	0	0	0	0	0	0	0	0	0	0	0	0	0	0	0
A0A8C0PJL1	A0A8C0PJL1_CANLF	Calpain 7		Canis lupus familiaris (Dog) (Canis familiaris)	proteolysis [GO:0006508]		calcium-dependent cysteine-type endopeptidase activity [GO:0004198]	GSGAMDATALER	0.98789	-3.6121	0	0	0	0	0	0	0	0	0	0	0	0	0	0	0	0	0	0	0	0	0	0	0	0	0	0	0	0	0	0	0	0	0	0	0	0	0	0	0
A0A8C0PK63	A0A8C0PK63_CANLF	Dynein regulatory complex protein 10 (IQ domain-containing protein D)		Canis lupus familiaris (Dog) (Canis familiaris)		cytoplasm [GO:0005737]; cytoskeleton [GO:0005856]; motile cilium [GO:0031514]		EEMNFCENSYPTCFK	0.98964	-0.62459	0	0	0	10.9385	0	0	0	0	0	0	0	0	0	0	0	0	0	0	0	0	0	0	0	0	0	0	0	0	0	0	0	0	0	0	0	0	0	0	0
A0A8C0PKI5	A0A8C0PKI5_CANLF	Oxysterol-binding protein		Canis lupus familiaris (Dog) (Canis familiaris)	lipid transport [GO:0006869]		lipid binding [GO:0008289]	KDGFCFK	0.98892	-0.88268	0	0	0	0	0	0	0	0	0	0	0	0	0	0	0	0	8.74221	0	0	0	0	0	0	0	0	0	0	0	0	0	0	0	0	0	0	0	0	0	0
A0A8C0PL16	A0A8C0PL16_CANLF	VRK serine/threonine kinase 1	VRK1	Canis lupus familiaris (Dog) (Canis familiaris)	protein phosphorylation [GO:0006468]		ATP binding [GO:0005524]; protein serine/threonine kinase activity [GO:0004674]	NINFFMK	0.98529	-2.2753	0	0	0	0	0	0	0	0	0	0	0	0	0	0	0	0	0	0	0	0	0	0	0	0	0	0	0	0	0	0	0	0	0	0	0	0	0	0	0
A0A8C0PL31	A0A8C0PL31_CANLF	Vav guanine nucleotide exchange factor 3		Canis lupus familiaris (Dog) (Canis familiaris)	cell surface receptor signaling pathway [GO:0007166]; intracellular signal transduction [GO:0035556]		guanyl-nucleotide exchange factor activity [GO:0005085]; metal ion binding [GO:0046872]	GEVNGRVSR	0.98782	-3.484	0	0	0	0	0	0	0	0	0	0	0	0	0	0	0	0	0	0	0	0	0	0	0	0	0	0	0	0	0	0	0	0	0	0	0	0	0	0	0
A0A8C0PLG5	A0A8C0PLG5_CANLF	Ubiquitin-like domain-containing protein		Canis lupus familiaris (Dog) (Canis familiaris)				GSADHWDTLLHR	0.96187	-0.33485	0	0	0	0	0	0	0	0	0	0	0	0	0	0	0	0	0	0	0	0	0	0	0	0	0	0	0	0	0	0	0	0	0	0	0	0	0	0	0
A0A8C0PLI1	A0A8C0PLI1_CANLF	Centromere protein E		Canis lupus familiaris (Dog) (Canis familiaris)	microtubule-based movement [GO:0007018]		ATP binding [GO:0005524]; microtubule binding [GO:0008017]; microtubule motor activity [GO:0003777]	ANLSLPHSQIK	0.98788	-3.5636	0	0	0	0	0	0	0	0	0	0	0	0	0	0	0	0	0	0	0	0	0	0	0	0	0	0	0	0	0	0	0	0	0	0	0	0	0	0	0
A0A8C0PLK0	A0A8C0PLK0_CANLF	Abhydrolase domain containing 3		Canis lupus familiaris (Dog) (Canis familiaris)		membrane [GO:0016020]		QIDMDHVMK	0.98425	-0.40467	0	0	0	0	0	0	0	0	0	0	0	0	0	0	0	0	0	0	0	0	0	0	0	0	0	0	0	0	0	0	0	0	0	0	0	0	0	0	0
A0A8C0PMA8	A0A8C0PMA8_CANLF	Zinc finger AN1-type containing 6	ZFAND6	Canis lupus familiaris (Dog) (Canis familiaris)			DNA binding [GO:0003677]; zinc ion binding [GO:0008270]	EHLQRQNSSNGR	0.98846	-1.8802	0	0	0	0	8.9163	0	0	0	0	0	0	0	0	0	0	0	0	0	0	0	0	0	0	0	0	0	0	0	0	0	0	0	0	0	0	0	0	0	0
A0A8C0PMC7	A0A8C0PMC7_CANLF	Sodium/calcium exchanger membrane region domain-containing protein		Canis lupus familiaris (Dog) (Canis familiaris)	calcium ion transport [GO:0006816]	membrane [GO:0016020]	antiporter activity [GO:0015297]	AARTHDLK	0.99003	-1.5952	0	0	0	0	0	0	0	0	0	0	0	0	0	9.80692	0	0	0	0	0	0	0	0	0	0	0	0	0	0	0	0	0	0	0	0	0	0	0	0	0
A0A8C0PMJ7	A0A8C0PMJ7_CANLF	Fibrosin like 1		Canis lupus familiaris (Dog) (Canis familiaris)				EPHDYSPER	0.91931	0.17478	0	0	0	0	0	0	0	0	0	0	0	0	0	0	0	0	0	0	0	0	0	0	0	0	0	0	9.63739	0	0	9.37428	0	0	0	0	0	0	0	0	10.0997
A0A8C0PML1	A0A8C0PML1_CANLF	Zinc finger protein 623		Canis lupus familiaris (Dog) (Canis familiaris)				AFFLSSYLIR	0.95375	-0.28266	0	0	0	0	0	0	0	0	0	0	0	0	0	0	0	0	0	0	0	0	0	0	0	0	0	0	0	0	0	0	0	0	0	0	0	0	0	0	0
A0A8C0PMM2	A0A8C0PMM2_CANLF	Fibroblast growth factor (FGF)	FGF18	Canis lupus familiaris (Dog) (Canis familiaris)		extracellular region [GO:0005576]	growth factor activity [GO:0008083]	LHLPVSARAR	0.9869	-2.0203	0	0	0	0	0	0	0	0	0	0	0	0	0	0	0	0	0	0	0	0	0	0	0	0	0	0	0	9.36153	0	0	0	0	0	0	0	0	0	0	0
A0A8C0PMN9	A0A8C0PMN9_CANLF	Integrator complex subunit 2		Canis lupus familiaris (Dog) (Canis familiaris)	snRNA processing [GO:0016180]	integrator complex [GO:0032039]		TDALRFLCK	0.98922	-1.2107	0	0	0	0	0	0	0	0	0	0	0	0	0	0	0	0	0	0	0	0	0	0	0	0	0	0	0	0	0	0	0	0	0	0	0	0	0	0	0
A0A8C0PMP1	A0A8C0PMP1_CANLF	Tripartite motif containing 37	TRIM37	Canis lupus familiaris (Dog) (Canis familiaris)	protein ubiquitination [GO:0016567]		zinc ion binding [GO:0008270]	DEQSVERWLTEQR	0.98855	-0.89067	0	0	0	0	0	0	0	0	0	0	0	0	0	0	0	0	0	0	0	9.67943	0	0	0	0	0	0	0	0	0	0	0	0	0	0	0	0	0	0	0
A0A8C0PMQ5	A0A8C0PMQ5_CANLF	Mitochondrial ribosomal protein L37	MRPL37	Canis lupus familiaris (Dog) (Canis familiaris)	translation [GO:0006412]	mitochondrion [GO:0005739]; ribosome [GO:0005840]	structural constituent of ribosome [GO:0003735]	AASGRGREGDR	0.98926	-1.207	0	0	0	0	0	0	0	0	0	0	8.45791	0	0	0	0	0	0	0	0	0	0	0	0	0	0	0	0	0	0	0	0	0	0	0	0	0	0	0	0
A0A8C0PMQ6	A0A8C0PMQ6_CANLF	Stromal interaction molecule 2	STIM2	Canis lupus familiaris (Dog) (Canis familiaris)	calcium ion transport [GO:0006816]; intracellular calcium ion homeostasis [GO:0006874]; positive regulation of transport [GO:0051050]	endoplasmic reticulum membrane [GO:0005789]	calcium channel regulator activity [GO:0005246]	ISDRSHRQK	0.99014	-1.1861	0	0	0	0	0	0	0	0	0	0	0	0	0	0	0	0	0	0	0	0	0	0	0	0	0	0	0	0	0	0	0	0	0	0	0	0	0	0	0
A0A8C0PMX0	A0A8C0PMX0_CANLF	Family with sequence similarity 126 member A	FAM126A	Canis lupus familiaris (Dog) (Canis familiaris)		cytosol [GO:0005829]; plasma membrane [GO:0005886]		EKETTGESCK	0.98974	-1.5838	0	0	0	0	0	0	0	0	0	0	0	0	0	0	0	0	0	0	0	0	0	0	0	0	10.8252	0	10.8897	0	0	0	0	0	0	0	0	0	0	0	0
A0A8C0PMX5	A0A8C0PMX5_CANLF	RPA interacting protein	RPAIN	Canis lupus familiaris (Dog) (Canis familiaris)		nucleus [GO:0005634]	metal ion binding [GO:0046872]	AGLADGTAVPR	0.98773	-1.9581	0	0	0	0	0	0	0	0	0	0	0	0	0	0	0	0	0	0	0	0	0	0	0	0	0	0	0	0	0	0	0	0	9.82888	0	0	0	0	0	0
A0A8C0PN31	A0A8C0PN31_CANLF	Serine/threonine-protein phosphatase 2A 55 kDa regulatory subunit B		Canis lupus familiaris (Dog) (Canis familiaris)		protein phosphatase type 2A complex [GO:0000159]	protein phosphatase regulator activity [GO:0019888]	HTGAAPSISRSPTCQCK	0.96476	-0.30749	0	0	0	0	0	0	0	0	0	0	0	0	0	0	0	0	0	0	0	0	0	0	0	0	0	0	0	0	0	0	0	0	0	0	0	0	0	0	0
A0A8C0PND8	A0A8C0PND8_CANLF	Coagulation factor V		Canis lupus familiaris (Dog) (Canis familiaris)	blood coagulation [GO:0007596]	extracellular region [GO:0005576]	copper ion binding [GO:0005507]	LLPLDAEGFRNQEHARHK	0.98667	-3.8424	0	0	0	0	0	0	0	0	0	0	0	0	0	0	0	0	0	0	0	0	0	0	9.00237	0	0	0	0	0	0	0	0	0	0	0	0	0	0	0	0
A0A8C0PNI9	A0A8C0PNI9_CANLF	Uncharacterized protein		Canis lupus familiaris (Dog) (Canis familiaris)				GWEAAVSRER	0.9887	-1.0785	0	0	0	0	0	0	0	0	0	0	0	0	0	0	0	0	0	0	0	0	0	9.68916	0	0	0	0	0	0	0	0	0	0	0	0	0	0	0	0	0
A0A8C0PNJ2	A0A8C0PNJ2_CANLF	Abelson helper integration site 1		Canis lupus familiaris (Dog) (Canis familiaris)				LKSDFMISHPMVK	0.98886	-1.776	0	0	0	0	0	0	0	0	0	0	0	0	0	0	0	0	0	0	0	0	0	0	0	0	0	0	0	0	0	0	0	0	0	0	0	0	0	0	0
A0A8C0PNQ6	A0A8C0PNQ6_CANLF	MYB binding protein 1a		Canis lupus familiaris (Dog) (Canis familiaris)	regulation of DNA-templated transcription [GO:0006355]	nucleolus [GO:0005730]	DNA binding [GO:0003677]	EEDVIEEVAR	0.95086	-0.25939	0	0	0	0	0	0	0	0	0	0	0	0	0	0	0	0	0	0	0	0	0	0	0	0	0	0	0	0	0	0	0	0	0	0	0	0	0	0	0
A0A8C0PNV1	A0A8C0PNV1_CANLF	GIT ArfGAP 1		Canis lupus familiaris (Dog) (Canis familiaris)	brain development [GO:0007420]; regulation of ARF protein signal transduction [GO:0032012]	cellular anatomical entity [GO:0110165]	GTPase activator activity [GO:0005096]	LFEELAMDVYDEVDR	0.76858	0.50922	0	0	0	0	0	0	0	0	0	0	0	0	0	0	0	0	0	0	0	0	0	0	0	0	0	0	0	0	0	0	0	0	0	0	0	0	0	0	0
A0A8C0PNV8	A0A8C0PNV8_CANLF	Fibronectin leucine rich transmembrane protein 2		Canis lupus familiaris (Dog) (Canis familiaris)		membrane [GO:0016020]		KLERLDISNNQLR	0.95338	-0.20628	0	0	0	0	0	0	0	0	0	0	0	0	0	0	0	0	0	0	0	0	0	0	0	0	0	0	0	0	0	0	9.68501	0	0	0	0	0	0	0	0
A0A8C0PP16	A0A8C0PP16_CANLF	Ras association domain family member 10		Canis lupus familiaris (Dog) (Canis familiaris)	signal transduction [GO:0007165]			ELDREIDRYEAK	0.98603	-6.0021	0	0	0	0	0	0	0	0	0	0	0	0	0	0	0	0	0	0	0	0	0	0	0	0	0	0	0	0	0	0	0	0	0	8.87147	0	0	0	0	0
A0A8C0PPE2	A0A8C0PPE2_CANLF	Kinesin family member 24		Canis lupus familiaris (Dog) (Canis familiaris)				GECSSGDLDTR	0.97302	-0.37175	0	0	0	0	0	0	0	0	0	9.58592	0	0	0	0	0	0	0	0	0	0	0	0	0	0	0	0	0	0	0	0	0	0	0	0	0	0	0	0	0
A0A8C0PPW4	A0A8C0PPW4_CANLF	Uncharacterized protein		Canis lupus familiaris (Dog) (Canis familiaris)				VGTAGSF	0.7226	0.51704	0	8.21199	8.71874	0	0	0	0	0	0	0	0	0	0	0	0	0	0	0	0	0	9.24565	0	0	0	0	0	9.26655	0	0	0	0	0	11.3943	0	0	0	10.6734	0	0
A0A8C0PQ11	A0A8C0PQ11_CANLF	THO complex 1		Canis lupus familiaris (Dog) (Canis familiaris)	signal transduction [GO:0007165]			HSPSFPRAGK	0.98593	-2.1949	0	0	0	0	0	0	0	0	0	0	0	0	0	0	0	0	0	0	0	0	0	0	0	0	0	0	0	0	0	0	0	0	0	0	0	0	0	0	0
A0A8C0PQ38	A0A8C0PQ38_CANLF	Dynein axonemal heavy chain 11		Canis lupus familiaris (Dog) (Canis familiaris)	microtubule-based movement [GO:0007018]	axoneme [GO:0005930]; dynein complex [GO:0030286]; membrane [GO:0016020]; microtubule [GO:0005874]; motile cilium [GO:0031514]	ATP binding [GO:0005524]; dynein intermediate chain binding [GO:0045505]; dynein light intermediate chain binding [GO:0051959]; minus-end-directed microtubule motor activity [GO:0008569]	ERFRLYAPLGFNAK	0.98612	-6.0928	0	0	0	0	0	0	0	0	0	0	0	0	0	0	0	0	0	0	0	0	0	0	0	0	0	0	0	0	0	0	0	0	0	0	0	0	0	0	0
A0A8C0PQ66	A0A8C0PQ66_CANLF	Calcium-transporting ATPase (EC 7.2.2.10)	ATP2A1	Canis lupus familiaris (Dog) (Canis familiaris)		sarcoplasmic reticulum membrane [GO:0033017]	ATP binding [GO:0005524]; ATP hydrolysis activity [GO:0016887]; metal ion binding [GO:0046872]; P-type calcium transporter activity [GO:0005388]	GVYEKVER	0.98677	-4.0857	0	9.56071	0	0	0	0	0	0	0	0	0	0	0	0	0	0	0	0	0	0	0	0	0	0	0	0	0	0	0	0	0	0	0	0	0	0	0	0	0
A0A8C0PQL9	A0A8C0PQL9_CANLF	ATP receptor (Purinergic receptor)		Canis lupus familiaris (Dog) (Canis familiaris)	response to ATP [GO:0033198]	plasma membrane [GO:0005886]; postsynapse [GO:0098794]	ATP binding [GO:0005524]; extracellularly ATP-gated monoatomic cation channel activity [GO:0004931]; purinergic nucleotide receptor activity [GO:0001614]	HVPASSGYNFR	0.98194	-0.3963	0	0	0	0	0	0	0	0	0	0	0	0	0	0	0	0	0	0	0	0	0	0	0	0	0	0	0	0	0	0	0	0	0	0	0	0	0	0	0
A0A8C0PR91	A0A8C0PR91_CANLF	Membrane associated ring-CH-type finger 3	MARCHF3	Canis lupus familiaris (Dog) (Canis familiaris)		membrane [GO:0016020]		GNLGFGDPQRGR	0.98926	-1.0157	0	0	0	0	0	0	0	0	0	0	0	0	0	0	0	0	0	0	0	0	0	0	0	0	0	0	0	0	0	0	0	0	0	0	0	0	0	0	0
A0A8C0PRM7	A0A8C0PRM7_CANLF	Collagen type IV alpha 1 chain		Canis lupus familiaris (Dog) (Canis familiaris)		basement membrane [GO:0005604]; collagen trimer [GO:0005581]; membrane [GO:0016020]	extracellular matrix structural constituent [GO:0005201]	AGASFPGNIQTK	0.96312	-0.31427	0	0	0	0	0	0	0	0	0	0	0	0	0	0	0	0	0	0	0	0	0	0	0	0	0	0	0	0	0	0	0	0	0	0	0	0	0	0	0
A0A8C0PRQ3	A0A8C0PRQ3_CANLF	Endoplasmic reticulum-Golgi intermediate compartment protein	ERGIC1	Canis lupus familiaris (Dog) (Canis familiaris)	endoplasmic reticulum to Golgi vesicle-mediated transport [GO:0006888]; retrograde vesicle-mediated transport, Golgi to endoplasmic reticulum [GO:0006890]	COPII-coated ER to Golgi transport vesicle [GO:0030134]; endoplasmic reticulum membrane [GO:0005789]; endoplasmic reticulum-Golgi intermediate compartment membrane [GO:0033116]; Golgi membrane [GO:0000139]		YDLSPITVK	0.9617	-0.32374	0	0	0	0	0	0	0	0	0	0	0	0	0	0	0	0	0	0	0	0	0	0	0	0	0	0	0	0	0	0	0	0	10.2592	0	0	0	0	0	0
A0A8C0PRS8	A0A8C0PRS8_CANLF	Apoptotic chromatin condensation inducer 1	ACIN1	Canis lupus familiaris (Dog) (Canis familiaris)			nucleic acid binding [GO:0003676]	EQWAEREREMER	0.98701	-2.8607	0	0	0	0	0	0	0	0	0	0	0	0	0	0	0	0	0	0	0	0	0	0	0	9.34713	0	0	0	9.09286	0	0	0	0	0	0	0	0	0	0	0
A0A8C0PSB4	A0A8C0PSB4_CANLF	Lysine-specific demethylase (EC 1.14.11.65)	JMJD1C	Canis lupus familiaris (Dog) (Canis familiaris)	histone H3-K9 demethylation [GO:0033169]	histone deacetylase complex [GO:0000118]	histone H3K9 demethylase activity [GO:0032454]; metal ion binding [GO:0046872]	IPDHLPHQIASHSVTTFRNDCK	0.98751	-3.3708	0	0	0	0	0	0	0	0	0	0	0	0	0	0	0	0	0	0	10.3114	0	0	0	0	0	0	0	0	0	0	0	0	0	0	0	0	0	0	0	0
A0A8C0PSJ3	A0A8C0PSJ3_CANLF	T-box transcription factor TBX4	TBX4	Canis lupus familiaris (Dog) (Canis familiaris)	negative regulation of transcription by RNA polymerase II [GO:0000122]; positive regulation of DNA-templated transcription [GO:0045893]	nucleus [GO:0005634]	DNA-binding transcription factor activity [GO:0003700]; RNA polymerase II cis-regulatory region sequence-specific DNA binding [GO:0000978]	DDGRKEAGEGK	0.98902	-0.88045	0	0	0	0	0	0	0	0	0	0	0	0	0	0	0	0	0	0	0	0	0	0	0	0	0	0	0	0	0	0	0	0	8.76527	0	0	0	0	0	0
A0A8C0PSU8	A0A8C0PSU8_CANLF	Chloride intracellular channel protein		Canis lupus familiaris (Dog) (Canis familiaris)	regulation of monoatomic ion transmembrane transport [GO:0034765]	chloride channel complex [GO:0034707]; cytoplasm [GO:0005737]	chloride channel activity [GO:0005254]; voltage-gated monoatomic ion channel activity [GO:0005244]	EAWPGAPPTR	0.96477	-0.32536	0	0	0	0	0	0	0	0	0	0	0	0	0	0	0	0	0	0	0	0	0	0	0	0	0	0	0	0	0	0	0	0	0	0	0	0	0	0	0
A0A8C0PT72	A0A8C0PT72_CANLF	Double C2 domain beta		Canis lupus familiaris (Dog) (Canis familiaris)			metal ion binding [GO:0046872]	ANHTKTFSICLEK	0.9514	-0.15249	0	0	0	0	0	0	0	0	0	0	9.93437	0	0	0	0	0	0	0	0	0	0	0	0	0	0	0	0	0	0	0	0	0	0	0	0	0	0	0	0
A0A8C0PT87	A0A8C0PT87_CANLF	Mannose receptor C-type 1		Canis lupus familiaris (Dog) (Canis familiaris)	endocytosis [GO:0006897]	membrane [GO:0016020]	carbohydrate binding [GO:0030246]	MMESEFDHK	0.98382	-0.40121	0	0	0	0	0	0	0	0	0	0	0	0	0	0	0	0	0	0	0	0	0	0	0	0	0	0	0	0	0	0	0	0	0	0	0	0	0	0	0
A0A8C0PT98	A0A8C0PT98_CANLF	Centrosomal protein 164		Canis lupus familiaris (Dog) (Canis familiaris)				AELDRLSSSLEAKHR	0.97683	-0.38112	0	0	0	0	0	0	0	0	0	9.09284	0	0	0	0	0	0	0	0	0	0	0	0	0	0	0	9.17353	0	0	0	0	0	0	0	0	0	0	8.45319	0	0
A0A8C0PTG5	A0A8C0PTG5_CANLF	RNA helicase (EC 3.6.4.13)		Canis lupus familiaris (Dog) (Canis familiaris)			ATP binding [GO:0005524]; hydrolase activity [GO:0016787]; nucleic acid binding [GO:0003676]; RNA helicase activity [GO:0003724]	ISTTSIHGDR	0.98795	-0.46449	0	0	0	0	0	0	0	0	0	0	0	0	0	0	0	0	0	0	0	0	0	0	0	0	0	0	0	0	0	0	0	0	0	0	0	0	0	0	0
A0A8C0PTG7	A0A8C0PTG7_CANLF	Zinc finger and BTB domain containing 40		Canis lupus familiaris (Dog) (Canis familiaris)				LPVTCDLCGR	0.96418	-0.31122	0	0	0	0	0	0	0	0	0	9.45859	0	0	0	0	0	0	0	0	0	0	0	0	0	0	0	0	0	0	0	0	0	0	0	0	0	0	0	0	0
A0A8C0PTN6	A0A8C0PTN6_CANLF	Cadherin 7		Canis lupus familiaris (Dog) (Canis familiaris)	homophilic cell adhesion via plasma membrane adhesion molecules [GO:0007156]	plasma membrane [GO:0005886]	calcium ion binding [GO:0005509]	AEAAEAAEAAAAGPGAPAAR	0.9501	-0.028393	0	0	0	0	0	0	0	0	0	0	0	0	0	0	0	0	0	0	0	0	0	0	0	0	0	0	0	0	0	0	0	0	0	0	0	0	0	0	0
A0A8C0PU23	A0A8C0PU23_CANLF	Inter-alpha-trypsin inhibitor heavy chain 2		Canis lupus familiaris (Dog) (Canis familiaris)	hyaluronan metabolic process [GO:0030212]; negative regulation of peptidase activity [GO:0010466]	extracellular region [GO:0005576]	serine-type endopeptidase inhibitor activity [GO:0004867]	ALDMENFQTEVNILPGAK	0	38.241	0	0	0	8.30756	0	0	0	0	0	9.27144	10.1464	9.90087	0	0	0	0	0	0	10.4759	11.1293	11.0322	8.6865	8.89112	9.06523	10.8899	10.8972	11.3253	0	0	0	9.12223	9.09753	11.6709	0	0	0	10.9081	8.97398	0
A0A8C0PU55	A0A8C0PU55_CANLF	Probable RNA-binding protein 18 (RNA-binding motif protein 18)	RBM18	Canis lupus familiaris (Dog) (Canis familiaris)			RNA binding [GO:0003723]	LALSKKLVVR	0.9895	-0.83259	15.872	0	0	15.1205	16.0452	0	0	0	15.248	0	15.9398	15.7752	16.0822	15.8019	9.99619	0	0	0	9.46481	0	16.0002	15.6187	0	0	0	15.7294	15.8967	0	15.9387	0	0	15.5862	0	0	0	0	15.4673	0	11.1742
A0A8C0PUF0	A0A8C0PUF0_CANLF	RING-type E3 ubiquitin transferase (EC 2.3.2.27)		Canis lupus familiaris (Dog) (Canis familiaris)	rescue of stalled ribosome [GO:0072344]		metal ion binding [GO:0046872]; ubiquitin protein ligase activity [GO:0061630]	AALEAAAAPER	0.9053	0.23214	0	0	0	11.2041	0	0	0	0	10.6804	12.5975	12.1771	12.4999	0	0	0	0	0	0	11.5022	11.6991	11.946	12.1878	0	11.7607	0	11.6771	11.57	11.6142	11.7638	11.7083	11.1735	11.1381	11.1061	0	0	0	11.9978	12.0657	11.9079
A0A8C0PV96	A0A8C0PV96_CANLF	hyaluronoglucosaminidase (EC 3.2.1.35)	CEMIP2	Canis lupus familiaris (Dog) (Canis familiaris)		plasma membrane [GO:0005886]		ENCPDQNPR	0.80285	0.49574	0	0	0	0	0	0	0	0	0	0	0	0	0	0	0	0	0	0	0	0	0	0	0	0	0	0	0	0	0	0	0	0	0	0	0	0	0	0	0
A0A8C0PVC2	A0A8C0PVC2_CANLF	Serpin family F member 2		Canis lupus familiaris (Dog) (Canis familiaris)	negative regulation of fibrinolysis [GO:0051918]	extracellular space [GO:0005615]	serine-type endopeptidase inhibitor activity [GO:0004867]	GAPTPEQTRR	0	8.5888	0	0	0	0	0	0	0	0	0	9.23649	9.23883	9.4528	0	0	0	0	0	0	0	0	9.43684	8.81775	0	0	9.53197	9.3226	9.20107	0	8.52615	0	9.12208	9.04437	8.94845	0	0	0	9.18339	8.82314	8.6837
A0A8C0PVW7	A0A8C0PVW7_CANLF	Protein tyrosine phosphatase receptor type E		Canis lupus familiaris (Dog) (Canis familiaris)	protein dephosphorylation [GO:0006470]		protein tyrosine phosphatase activity [GO:0004725]	EENREKNR	0.98877	-0.71412	0	0	0	0	0	0	0	0	0	0	9.68732	0	0	0	0	0	0	0	0	0	0	0	0	0	0	0	0	0	0	0	0	0	0	0	0	0	0	0	0
A0A8C0PVW8	A0A8C0PVW8_CANLF	RNA-directed DNA polymerase (EC 2.7.7.49)		Canis lupus familiaris (Dog) (Canis familiaris)				YPPFASTWVELEGIMLSEVSQSEK	0.97937	-0.39093	0	0	0	0	0	0	0	0	0	0	0	0	0	9.12008	9.54344	0	0	0	0	0	0	0	0	0	0	0	0	0	0	0	0	0	0	0	0	0	0	0	0
A0A8C0PW12	A0A8C0PW12_CANLF	Par-6 family cell polarity regulator gamma		Canis lupus familiaris (Dog) (Canis familiaris)	cell cycle [GO:0007049]; cell division [GO:0051301]	bicellular tight junction [GO:0005923]; cytoplasm [GO:0005737]; membrane [GO:0016020]		YRCYFYR	0.98937	-0.81495	0	0	0	0	0	0	0	0	0	0	0	0	0	0	0	0	0	0	0	0	0	0	0	0	0	0	0	0	0	0	0	0	0	0	0	0	0	0	0
A0A8C0PW55	A0A8C0PW55_CANLF	RAS and EF-hand domain containing		Canis lupus familiaris (Dog) (Canis familiaris)			calcium ion binding [GO:0005509]; GTP binding [GO:0005525]; GTPase activity [GO:0003924]	GEGEGEGDGDAR	0.97946	-0.38392	0	0	0	0	0	0	0	0	0	0	9.23678	0	0	0	0	0	0	0	0	0	0	0	0	0	0	0	0	0	0	0	0	0	0	0	0	0	0	0	0
A0A8C0PW80	A0A8C0PW80_CANLF	14-3-3 domain-containing protein		Canis lupus familiaris (Dog) (Canis familiaris)				GAYRDAVGMSK	0.98574	-2.2143	0	0	0	0	0	0	0	10.3703	0	0	0	0	0	0	0	0	0	0	0	0	0	0	9.88586	0	0	0	0	0	0	0	0	0	0	9.08108	0	0	0	0	0
A0A8C0PWE4	A0A8C0PWE4_CANLF	Senataxin		Canis lupus familiaris (Dog) (Canis familiaris)			helicase activity [GO:0004386]	RESRAFSEGDQESWSPNSK	0.98817	-1.0467	0	0	0	0	0	0	0	0	0	0	0	0	0	0	0	0	0	0	0	0	0	0	0	0	0	0	0	0	0	0	0	0	0	0	0	0	0	0	0
A0A8C0PWF5	A0A8C0PWF5_CANLF	Inactive rhomboid protein (iRhom) (Rhomboid family member) (Rhomboid veinlet-like protein)		Canis lupus familiaris (Dog) (Canis familiaris)	negative regulation of protein secretion [GO:0050709]; regulation of epidermal growth factor receptor signaling pathway [GO:0042058]	endoplasmic reticulum membrane [GO:0005789]	serine-type endopeptidase activity [GO:0004252]	IVDPLAR	0.98412	-0.40421	0	0	0	0	0	0	0	0	0	0	0	0	0	0	0	0	0	0	0	0	0	0	0	0	0	0	0	0	0	0	0	0	0	0	0	0	0	0	0
A0A8C0PWH3	A0A8C0PWH3_CANLF	Phospholipid-transporting ATPase (EC 7.6.2.1)	ATP10B	Canis lupus familiaris (Dog) (Canis familiaris)	phospholipid transport [GO:0015914]	membrane [GO:0016020]	ATP binding [GO:0005524]; ATP hydrolysis activity [GO:0016887]; ATPase-coupled intramembrane lipid transporter activity [GO:0140326]; magnesium ion binding [GO:0000287]	TWVQGLGWSCPLK	0.77273	0.50631	0	0	0	0	0	0	0	0	0	0	0	0	0	0	0	0	0	0	0	0	0	0	0	0	0	0	0	0	0	0	0	0	0	0	0	0	0	0	0
A0A8C0PWH7	A0A8C0PWH7_CANLF	PBX homeobox interacting protein 1		Canis lupus familiaris (Dog) (Canis familiaris)				FQSAREWSGKEK	0.98825	-1.3586	0	0	0	0	0	0	0	0	0	0	0	0	0	0	0	0	0	0	0	0	0	0	0	0	0	0	0	0	0	0	0	0	0	0	8.46813	0	0	0	0
A0A8C0PWL0	A0A8C0PWL0_CANLF	protein-tyrosine-phosphatase (EC 3.1.3.48)		Canis lupus familiaris (Dog) (Canis familiaris)	protein dephosphorylation [GO:0006470]	membrane [GO:0016020]	protein tyrosine phosphatase activity [GO:0004725]	APGFVRARPRR	0.98826	-1.5063	0	0	0	0	0	0	0	0	0	0	0	0	0	0	0	0	0	0	0	0	0	0	0	0	0	0	0	0	0	0	0	0	0	0	0	0	0	0	0
A0A8C0PWS4	A0A8C0PWS4_CANLF	Calcium-transporting ATPase (EC 7.2.2.10)		Canis lupus familiaris (Dog) (Canis familiaris)		membrane [GO:0016020]	ATP binding [GO:0005524]; ATP hydrolysis activity [GO:0016887]; metal ion binding [GO:0046872]; P-type calcium transporter activity [GO:0005388]	GYIYNWLR	0.92497	0.086413	0	0	0	0	0	0	0	0	0	0	0	0	0	0	0	0	0	0	0	0	0	0	0	0	0	0	0	0	0	0	0	0	0	0	0	0	0	0	0
A0A8C0PWV3	A0A8C0PWV3_CANLF	Beta-1,4-galactosyltransferase (Beta-1,4-GalTase) (EC 2.4.1.-)		Canis lupus familiaris (Dog) (Canis familiaris)	carbohydrate metabolic process [GO:0005975]; protein glycosylation [GO:0006486]	Golgi cisterna membrane [GO:0032580]; Golgi membrane [GO:0000139]	glycosyltransferase activity [GO:0016757]; metal ion binding [GO:0046872]	EVFSHSSGSQKSK	0.98882	-1.4499	0	0	0	0	0	0	0	0	0	0	0	0	0	0	0	0	0	0	0	0	0	0	0	0	0	0	0	0	0	0	0	0	0	0	0	0	0	0	0
A0A8C0PWV7	A0A8C0PWV7_CANLF	Zinc finger protein 541		Canis lupus familiaris (Dog) (Canis familiaris)		nucleus [GO:0005634]		SLRRHYEVQHGLCILK	0.98894	-1.7082	0	0	0	0	0	0	0	0	0	0	0	0	0	0	0	0	0	0	0	0	0	0	0	0	0	0	0	0	0	0	0	0	0	0	0	0	0	0	0
A0A8C0PWZ4	A0A8C0PWZ4_CANLF	Protein-tyrosine-phosphatase		Canis lupus familiaris (Dog) (Canis familiaris)	cellular response to chemical stimulus [GO:0070887]; protein dephosphorylation [GO:0006470]		protein tyrosine phosphatase activity [GO:0004725]	EVERGRNK	0.98824	-1.0298	0	0	0	9.63693	0	0	9.16126	9.144	0	10.6731	10.5239	10.7627	0	0	0	0	0	0	10.5553	11.0133	10.6478	9.7447	9.61899	0	10.2396	10.2097	10.6723	9.41181	9.41593	9.73674	10.354	10.6033	10.4175	9.36477	9.34272	9.17345	11.6694	10.1264	10.008
A0A8C0PX02	A0A8C0PX02_CANLF	Interleukin 15 receptor subunit alpha		Canis lupus familiaris (Dog) (Canis familiaris)		membrane [GO:0016020]	interleukin-15 receptor activity [GO:0042010]	ERYTCNSGFK	0.9905	-1.5984	0	0	0	0	0	0	0	0	0	0	0	0	0	0	0	0	0	0	9.00834	0	0	0	0	0	0	0	0	0	0	0	0	0	0	0	0	0	0	0	0
A0A8C0PX32	A0A8C0PX32_CANLF	Aftiphilin clathrin-binding box domain-containing protein		Canis lupus familiaris (Dog) (Canis familiaris)	intracellular transport [GO:0046907]	trans-Golgi network membrane [GO:0032588]	clathrin binding [GO:0030276]	ARPRPRCK	0.98819	-1.3705	0	0	0	0	0	0	0	0	0	0	0	0	0	0	0	0	0	0	0	0	0	0	0	0	0	0	0	0	0	0	0	0	0	0	0	0	0	0	0
A0A8C0PXF2	A0A8C0PXF2_CANLF	Putative homeodomain transcription factor 1		Canis lupus familiaris (Dog) (Canis familiaris)		endoplasmic reticulum [GO:0005783]; membrane [GO:0016020]		DAISWYQKK	0.98592	-2.1777	0	0	0	0	0	0	0	0	0	0	0	0	0	0	0	0	0	0	0	0	0	0	0	0	0	0	0	0	0	0	0	0	0	0	0	0	0	0	0
A0A8C0PXK8	A0A8C0PXK8_CANLF	Acetyl-CoA carboxylase 1 (EC 6.4.1.2)	ACACA	Canis lupus familiaris (Dog) (Canis familiaris)	fatty acid biosynthetic process [GO:0006633]; malonyl-CoA biosynthetic process [GO:2001295]		acetyl-CoA carboxylase activity [GO:0003989]; ATP binding [GO:0005524]; metal ion binding [GO:0046872]	DLVEWLEK	0.96135	-0.33296	0	0	0	0	0	0	0	0	0	0	0	0	0	0	0	0	0	0	0	0	0	0	0	0	0	0	0	0	0	0	0	0	0	0	0	0	0	0	0
A0A8C0PXN7	A0A8C0PXN7_CANLF	Myomesin 3		Canis lupus familiaris (Dog) (Canis familiaris)				DAYVVLSWEEPRPR	0.98803	-1.3881	0	0	0	0	0	0	0	0	0	0	0	0	0	0	0	0	0	0	0	0	0	0	0	0	0	0	0	0	0	0	0	0	0	0	0	0	0	0	0
A0A8C0PXP0	A0A8C0PXP0_CANLF	Actin filament associated protein 1		Canis lupus familiaris (Dog) (Canis familiaris)				DLRAAIEVNAGR	0.98731	-3.2505	0	0	0	0	0	0	0	0	0	0	0	0	0	0	0	0	0	0	0	0	0	0	0	0	0	0	0	0	0	0	0	0	0	0	0	0	0	0	0
A0A8C0PXP8	A0A8C0PXP8_CANLF	Arginine and serine rich coiled-coil 2	RSRC2	Canis lupus familiaris (Dog) (Canis familiaris)				LQEQREKEMVEK	0.69448	0.53804	0	10.9163	11.6885	10.5765	0	0	8.25866	9.82445	0	13.3613	0	0	10.806	11.4826	11.4809	10.513	10.6642	10.713	13.4597	0	13.2782	12.1625	11.9661	11.4178	13.3288	0	0	10.6009	0	10.4496	12.9469	12.6388	13.5159	9.10512	10.1759	11.0358	0	0	9.38795
A0A8C0PXW0	A0A8C0PXW0_CANLF	RAB11 binding and LisH domain, coiled-coil and HEAT repeat containing		Canis lupus familiaris (Dog) (Canis familiaris)	intracellular cholesterol transport [GO:0032367]	trans-Golgi network [GO:0005802]		LLREGEHGLDEHK	0.89031	0.38381	0	0	0	0	0	0	0	0	0	0	0	0	0	0	0	0	0	0	0	0	9.43923	0	0	0	0	0	0	0	0	0	0	0	0	0	0	0	0	0	0
A0A8C0PXX2	A0A8C0PXX2_CANLF	AT-rich interaction domain 5B		Canis lupus familiaris (Dog) (Canis familiaris)				AVAKLTFGLCFK	0.98761	-1.434	0	0	0	0	0	0	0	0	0	0	0	0	0	0	0	0	0	0	0	0	0	0	0	0	0	0	0	0	0	0	0	0	0	0	0	0	0	0	0
A0A8C0PXZ2	A0A8C0PXZ2_CANLF	Solute carrier family 7 member 10		Canis lupus familiaris (Dog) (Canis familiaris)		membrane [GO:0016020]	transmembrane transporter activity [GO:0022857]	GAGRRHPQVWWR	0.98578	-2.2239	0	0	0	0	0	0	0	0	0	0	0	0	0	0	0	0	0	0	0	0	0	0	0	0	0	0	0	0	0	0	0	0	0	0	0	0	0	0	0
A0A8C0PY41	A0A8C0PY41_CANLF	EGF like repeats and discoidin domains 3	EDIL3	Canis lupus familiaris (Dog) (Canis familiaris)			calcium ion binding [GO:0005509]	GFNGIHCQHNINECEAEPCK	0.97563	-0.37659	0	0	0	0	0	0	0	0	0	0	0	0	0	0	0	0	0	0	0	0	0	0	0	0	0	0	0	0	0	0	0	0	12.0237	0	0	0	0	0	0
A0A8C0PYI7	A0A8C0PYI7_CANLF	TAO kinase 1	TAOK1	Canis lupus familiaris (Dog) (Canis familiaris)	protein phosphorylation [GO:0006468]		ATP binding [GO:0005524]; protein kinase activity [GO:0004672]	AGSLKDPEIAELFFK	0.52008	0.67346	0	0	0	0	0	0	0	0	0	0	0	0	0	0	0	0	0	0	9.54295	9.53933	9.53619	0	0	0	9.54458	0	10.5361	0	0	0	9.3267	9.03205	10.57	0	0	0	0	0	0
A0A8C0PYT5	A0A8C0PYT5_CANLF	Protein S100 (S100 calcium-binding protein)	S100A6	Canis lupus familiaris (Dog) (Canis familiaris)		nuclear envelope [GO:0005635]	calcium ion binding [GO:0005509]	ELTIGPK	0.9878	-1.9501	0	0	0	0	0	0	0	0	0	0	0	0	0	0	0	0	0	0	0	0	0	0	0	0	0	0	0	0	0	0	0	0	0	0	0	0	0	0	0
A0A8C0PZ55	A0A8C0PZ55_CANLF	Cystathionine gamma-lyase (EC 4.4.1.1) (Cysteine-protein sulfhydrase) (Gamma-cystathionase)		Canis lupus familiaris (Dog) (Canis familiaris)	cysteine biosynthetic process [GO:0019344]; transsulfuration [GO:0019346]		catalytic activity [GO:0003824]; pyridoxal phosphate binding [GO:0030170]	CRPQQLCR	0.95486	-0.2725	0	0	0	0	0	0	0	0	0	0	0	0	0	0	0	0	0	0	0	0	0	0	0	0	0	0	0	0	0	0	0	0	0	0	0	0	0	0	0
A0A8C0PZ67	A0A8C0PZ67_CANLF	Actin binding LIM protein family member 2		Canis lupus familiaris (Dog) (Canis familiaris)	cytoskeleton organization [GO:0007010]	cytoplasm [GO:0005737]	actin binding [GO:0003779]	YTPTSRSPQHYSRPDTGVK	0.98782	-1.966	0	0	0	0	0	0	0	0	0	0	0	0	0	0	0	0	0	0	0	0	0	0	0	0	0	0	0	0	0	0	0	0	9.23199	0	0	0	0	0	0
A0A8C0PZ91	A0A8C0PZ91_CANLF	FIIND domain-containing protein		Canis lupus familiaris (Dog) (Canis familiaris)		cytoplasm [GO:0005737]		MVLEPPSR	0.99003	-0.43177	0	0	0	0	0	0	0	0	0	0	0	0	0	0	0	0	0	0	0	0	0	0	0	0	0	0	0	0	0	0	0	0	0	0	0	0	0	0	0
A0A8C0PZA5	A0A8C0PZA5_CANLF	RNA helicase (EC 3.6.4.13) (DEAH box protein 9) (Nuclear DNA helicase II)		Canis lupus familiaris (Dog) (Canis familiaris)	DNA-templated transcription termination [GO:0006353]	nucleus [GO:0005634]	3'-5' DNA/RNA helicase activity [GO:0033679]; ATP binding [GO:0005524]; double-stranded RNA binding [GO:0003725]; hydrolase activity [GO:0016787]	AVGNKNR	0.9868	-3.8962	0	0	0	0	0	0	0	0	0	0	0	0	0	0	0	0	0	0	0	0	0	0	0	0	0	0	0	0	0	0	0	0	0	0	8.91976	0	0	0	0
A0A8C0PZF6	A0A8C0PZF6_CANLF	Apoptosis associated tyrosine kinase		Canis lupus familiaris (Dog) (Canis familiaris)	protein phosphorylation [GO:0006468]		ATP binding [GO:0005524]; protein tyrosine kinase activity [GO:0004713]	AGAGFVG	0.90805	0.24112	0	0	0	0	0	0	0	0	0	8.15674	0	0	0	0	0	0	0	0	0	0	0	0	0	0	0	0	9.07095	0	0	9.03843	0	0	0	0	0	0	0	0	0
A0A8C0PZM7	A0A8C0PZM7_CANLF	Microtubule associated protein 10	MAP10	Canis lupus familiaris (Dog) (Canis familiaris)	microtubule cytoskeleton organization [GO:0000226]		microtubule binding [GO:0008017]	ATAPTDTDCLKPTK	0.93102	0.070609	0	0	0	0	0	0	0	0	0	0	0	0	0	0	0	0	0	0	0	0	0	0	0	0	0	0	0	0	0	0	0	0	0	0	0	0	0	0	0
A0A8C0PZT2	A0A8C0PZT2_CANLF	Ubiquitin protein ligase E3 component n-recognin 4	UBR4	Canis lupus familiaris (Dog) (Canis familiaris)			calmodulin binding [GO:0005516]; zinc ion binding [GO:0008270]	CCFSLWPR	0.95498	-0.2808	0	0	0	0	0	0	0	0	0	0	0	0	0	0	0	0	0	0	0	0	0	0	0	0	0	0	0	0	0	0	0	0	0	0	0	0	0	0	0
A0A8C0PZT3	A0A8C0PZT3_CANLF	Apoptosis antagonizing transcription factor	AATF	Canis lupus familiaris (Dog) (Canis familiaris)		nucleus [GO:0005634]		IHVDTWTR	0.98892	-0.86359	0	0	0	0	0	0	0	0	0	0	0	0	0	0	0	0	0	0	0	0	0	0	0	0	0	0	8.87578	0	0	0	0	0	0	0	0	0	0	0	0
A0A8C0Q0A2	A0A8C0Q0A2_CANLF	Teneurin transmembrane protein 2	TENM2	Canis lupus familiaris (Dog) (Canis familiaris)	signal transduction [GO:0007165]	cell projection [GO:0042995]; plasma membrane [GO:0005886]		WSVVESPR	0.98999	-0.95127	0	0	0	0	0	0	0	0	0	0	0	0	0	0	0	0	0	0	0	0	0	0	0	0	0	0	0	0	0	0	0	7.56742	0	0	0	0	0	0	0
A0A8C0Q0R4	A0A8C0Q0R4_CANLF	Centrosomal protein 170		Canis lupus familiaris (Dog) (Canis familiaris)				AFKSNGK	0.98671	-2.016	0	0	0	0	0	0	0	0	0	0	0	0	0	0	0	0	0	0	0	0	0	0	0	0	0	0	0	0	0	0	0	0	0	0	0	0	0	0	0
A0A8C0Q0Y5	A0A8C0Q0Y5_CANLF	FAD/NAD(P)-binding domain-containing protein		Canis lupus familiaris (Dog) (Canis familiaris)			oxidoreductase activity [GO:0016491]	WSPSTQATGRAEGGCPAR	0.9646	-0.34617	0	0	0	0	0	0	0	0	0	0	0	0	0	0	0	0	0	0	0	0	0	0	0	0	0	0	0	0	0	0	0	0	0	0	0	0	0	0	0
A0A8C0Q100	A0A8C0Q100_CANLF	MIS18 binding protein 1	MIS18BP1	Canis lupus familiaris (Dog) (Canis familiaris)				QLFFSDEER	0.98908	-0.66421	0	0	0	0	0	0	0	0	0	0	0	0	0	0	0	0	0	0	0	0	0	0	0	0	0	0	0	0	0	0	0	0	0	0	0	0	0	0	0
A0A8C0Q109	A0A8C0Q109_CANLF	Uncharacterized protein		Canis lupus familiaris (Dog) (Canis familiaris)				GSAHAGK	0.72467	0.51641	0	0	0	8.65048	0	0	0	0	0	0	0	0	0	0	0	0	0	0	0	0	0	0	0	0	0	0	0	0	0	0	0	0	0	0	0	0	0	0	0
A0A8C0Q153	A0A8C0Q153_CANLF	KRR1 small subunit processome component (KRR-R motif-containing protein 1)		Canis lupus familiaris (Dog) (Canis familiaris)	rRNA processing [GO:0006364]	nucleolus [GO:0005730]; ribonucleoprotein complex [GO:1990904]	RNA binding [GO:0003723]	ADRNVISRTNHDLK	0.98771	-3.0066	0	0	0	0	0	0	0	0	0	0	0	0	0	0	0	0	0	0	0	0	0	0	0	0	0	0	0	0	0	0	0	0	0	0	0	0	0	0	0
A0A8C0Q163	A0A8C0Q163_CANLF	Elongation of very long chain fatty acids protein (EC 2.3.1.199) (Very-long-chain 3-oxoacyl-CoA synthase)		Canis lupus familiaris (Dog) (Canis familiaris)	fatty acid biosynthetic process [GO:0006633]	membrane [GO:0016020]	fatty acid elongase activity [GO:0009922]	TVKNGICK	0.98903	-1.5766	0	0	0	0	0	0	0	0	0	0	0	0	0	0	0	0	0	0	0	0	0	0	0	0	0	0	0	0	0	0	0	0	0	0	0	0	0	0	0
A0A8C0Q197	A0A8C0Q197_CANLF	Influenza virus NS1A binding protein		Canis lupus familiaris (Dog) (Canis familiaris)				FDDLNPEAVEVLLNYAYTAQLKADKELVK	0.9903	-0.57831	0	0	0	0	0	0	0	0	0	0	0	0	0	0	0	0	0	0	0	0	0	0	0	0	0	0	0	0	0	0	9.96386	0	0	0	0	0	0	0	0
A0A8C0Q1A3	A0A8C0Q1A3_CANLF	Family with sequence similarity 184 member A		Canis lupus familiaris (Dog) (Canis familiaris)				GLGPAGLPRPR	0.98914	-1.3261	0	0	0	0	0	0	0	0	0	0	0	0	0	0	0	0	0	0	9.67587	0	10.032	0	0	0	0	0	0	0	0	0	0	0	0	0	0	0	0	0	0
A0A8C0Q1E9	A0A8C0Q1E9_CANLF	Coiled-coil domain containing 88C		Canis lupus familiaris (Dog) (Canis familiaris)	cytoskeleton-dependent intracellular transport [GO:0030705]	cytoplasm [GO:0005737]		GTGPQGK	0.98885	-1.2083	0	0	0	0	0	0	0	0	0	0	0	0	0	0	0	0	0	0	0	0	0	0	0	0	0	0	0	0	0	0	0	0	0	0	0	0	0	0	0
A0A8C0Q1J1	A0A8C0Q1J1_CANLF	Ankyrin repeat and kinase domain containing 1	ANKK1	Canis lupus familiaris (Dog) (Canis familiaris)	protein phosphorylation [GO:0006468]		ATP binding [GO:0005524]; protein kinase activity [GO:0004672]	LASGGFGQVFQVR	0.89876	0.27702	0	0	0	0	0	0	0	0	0	12.4973	12.155	0	0	0	0	0	0	0	0	0	0	0	0	0	0	0	0	0	10.5118	0	0	11.8391	0	0	0	0	0	0	10.4873
A0A8C0Q1P7	A0A8C0Q1P7_CANLF	riboflavin kinase (EC 2.7.1.26)		Canis lupus familiaris (Dog) (Canis familiaris)	FMN biosynthetic process [GO:0009398]; riboflavin biosynthetic process [GO:0009231]		ATP binding [GO:0005524]; riboflavin kinase activity [GO:0008531]	EDNFFQVPK	0.95366	-0.20626	0	0	0	0	0	0	0	0	0	0	0	0	0	0	0	0	0	0	0	0	0	0	0	0	0	0	0	0	0	0	0	0	0	0	0	0	0	0	0
A0A8C0Q1Z0	A0A8C0Q1Z0_CANLF	Septin 9		Canis lupus familiaris (Dog) (Canis familiaris)		cytoskeleton [GO:0005856]	GTP binding [GO:0005525]	EPDPRAAGR	0.92914	0.075038	0	0	0	0	0	0	0	0	0	0	0	0	0	0	0	0	0	0	0	0	0	0	0	0	0	0	0	0	0	0	0	0	9.47577	0	0	0	0	0	0
A0A8C0Q243	A0A8C0Q243_CANLF	Zinc finger protein 438		Canis lupus familiaris (Dog) (Canis familiaris)				EDLLLHWEQR	0.88205	0.39513	0	0	0	0	0	0	0	0	0	0	0	0	0	0	0	0	0	0	0	0	9.06593	0	0	0	0	0	0	0	0	14.2132	0	0	0	0	0	0	0	0	0
A0A8C0Q264	A0A8C0Q264_CANLF	Immunoglobulin heavy constant mu		Canis lupus familiaris (Dog) (Canis familiaris)		membrane [GO:0016020]		DFLPGSITFSWK	0	128.47	0	9.68296	8.79526	12.0721	11.134	11.2364	12.245	12.4618	12.3541	14.0044	13.7207	13.7439	8.29536	9.71311	0	10.141	9.96239	10.6327	13.7529	13.7914	13.9724	13.0734	12.5677	12.6928	13.5001	13.2329	13.3768	13.3174	13.1874	13.0679	13.9519	13.8826	14.0967	12.0085	12.1701	12.245	13.0414	12.8367	12.8167
A0A8C0Q2B0	A0A8C0Q2B0_CANLF	Immunoglobulin V-set domain-containing protein		Canis lupus familiaris (Dog) (Canis familiaris)				NTLYLQMNS	0.95336	-0.26298	0	0	0	0	0	0	0	0	0	9.36267	0	0	0	0	0	0	0	0	0	0	0	0	0	0	0	0	0	0	0	0	0	0	0	0	0	0	0	0	0
A0A8C0Q2B3	A0A8C0Q2B3_CANLF	Phosphatase and actin regulator		Canis lupus familiaris (Dog) (Canis familiaris)			actin binding [GO:0003779]; protein phosphatase inhibitor activity [GO:0004864]	LSQRPTTEELEQRNILK	0.95366	-0.26674	0	0	0	0	0	10.0122	0	0	0	0	0	0	0	0	0	0	0	0	0	0	0	0	0	0	0	0	0	0	0	0	0	0	0	0	0	0	0	0	0
A0A8C0Q2C8	A0A8C0Q2C8_CANLF	RNA-directed DNA polymerase (EC 2.7.7.49)		Canis lupus familiaris (Dog) (Canis familiaris)				GLYPQNYR	0.98864	-1.3148	0	0	0	0	0	0	0	0	0	0	0	0	0	0	0	0	0	0	0	0	0	0	0	0	0	0	0	0	0	0	0	0	0	0	0	0	0	0	0
A0A8C0Q2V2	A0A8C0Q2V2_CANLF	Potassium voltage-gated channel subfamily H member 2	KCNH2	Canis lupus familiaris (Dog) (Canis familiaris)	regulation of monoatomic ion transmembrane transport [GO:0034765]	membrane [GO:0016020]	voltage-gated potassium channel activity [GO:0005249]	SRESCASVR	0.9885	-1.8973	0	0	0	0	0	0	0	0	0	0	0	0	0	0	0	0	0	0	0	0	0	0	0	0	0	0	0	0	0	0	0	0	0	0	0	0	0	0	0
A0A8C0Q302	A0A8C0Q302_CANLF	DnaJ homolog subfamily C member 16	DNAJC16	Canis lupus familiaris (Dog) (Canis familiaris)		membrane [GO:0016020]		AGKTEPSFAKENSR	0.98945	-1.8712	0	0	0	0	0	0	9.09379	9.48079	8.96061	0	0	10.6782	0	0	0	0	0	0	10.7663	10.7148	10.9021	0	0	0	10.6815	11.0989	11.3372	0	0	0	10.511	10.296	10.9485	0	9.75287	0	10.553	0	10.2475
A0A8C0Q394	A0A8C0Q394_CANLF	Ubiquitin specific peptidase 36	USP36	Canis lupus familiaris (Dog) (Canis familiaris)	protein deubiquitination [GO:0016579]; ubiquitin-dependent protein catabolic process [GO:0006511]		cysteine-type deubiquitinase activity [GO:0004843]	LSLKWER	0.9864	-4.8613	0	0	0	0	0	0	0	0	0	0	0	0	0	0	0	0	0	0	0	0	0	0	0	0	0	0	0	0	0	0	0	0	0	0	0	0	0	0	0
A0A8C0Q3A6	A0A8C0Q3A6_CANLF	Netrin G2		Canis lupus familiaris (Dog) (Canis familiaris)		cellular anatomical entity [GO:0110165]		CNETGFCECR	0.9657	-0.3443	0	0	0	0	0	0	0	0	0	0	0	0	0	0	0	0	0	0	0	0	0	0	0	0	9.14891	0	0	0	0	0	0	0	0	0	0	0	0	0	0
A0A8C0Q3F8	A0A8C0Q3F8_CANLF	Rho GTPase activating protein 29		Canis lupus familiaris (Dog) (Canis familiaris)	signal transduction [GO:0007165]			VCVTNVEER	0.98905	-1.8184	0	0	0	0	0	0	0	0	0	0	0	0	0	0	0	0	0	0	0	0	0	0	0	0	0	0	0	0	0	0	0	0	0	0	0	0	0	0	0
A0A8C0Q3H6	A0A8C0Q3H6_CANLF	FYVE, RhoGEF and PH domain containing 6	FGD6	Canis lupus familiaris (Dog) (Canis familiaris)	regulation of GTPase activity [GO:0043087]	cytoplasm [GO:0005737]; cytoskeleton [GO:0005856]	guanyl-nucleotide exchange factor activity [GO:0005085]; metal ion binding [GO:0046872]	IDESSSAIK	0.98761	-1.9606	0	0	0	0	0	0	0	0	0	0	0	0	0	0	0	0	0	0	0	0	0	0	0	0	0	0	0	0	0	0	0	0	0	0	0	0	0	0	0
A0A8C0Q3S2	A0A8C0Q3S2_CANLF	High mobility group nucleosome binding domain 1		Canis lupus familiaris (Dog) (Canis familiaris)		chromatin [GO:0000785]; nucleus [GO:0005634]	nucleosomal DNA binding [GO:0031492]	EERQRPRR	0.98755	-2.9165	0	0	0	0	0	0	0	0	0	0	0	0	0	0	10.2445	0	0	0	0	0	0	0	0	0	0	0	0	0	0	0	0	0	0	0	0	0	0	0	0
A0A8C0Q4A1	A0A8C0Q4A1_CANLF	cysteine--tRNA ligase (EC 6.1.1.16) (Cysteinyl-tRNA synthetase)	CARS1	Canis lupus familiaris (Dog) (Canis familiaris)	cysteinyl-tRNA aminoacylation [GO:0006423]		ATP binding [GO:0005524]; cysteine-tRNA ligase activity [GO:0004817]; metal ion binding [GO:0046872]	VPEVLQLSDALR	0.69641	0.53199	0	0	0	0	0	0	0	0	0	0	0	0	0	0	0	0	0	0	0	0	0	0	0	0	0	0	9.4794	0	0	0	0	0	0	0	0	0	0	0	0
A0A8C0Q4F9	A0A8C0Q4F9_CANLF	Thioredoxin domain containing 11	TXNDC11	Canis lupus familiaris (Dog) (Canis familiaris)				TPPSTGP	0.90211	0.22483	0	0	0	0	0	0	0	0	0	0	0	0	0	0	0	0	0	0	0	0	0	0	0	0	0	0	0	0	0	0	0	0	0	0	0	0	0	0	0
A0A8C0Q4G8	A0A8C0Q4G8_CANLF	GCS light chain (Gamma-ECS regulatory subunit) (Gamma-glutamylcysteine synthetase regulatory subunit) (Glutamate--cysteine ligase modifier subunit)		Canis lupus familiaris (Dog) (Canis familiaris)	glutathione biosynthetic process [GO:0006750]		glutamate-cysteine ligase catalytic subunit binding [GO:0035226]	INPDEREEMK	0.90656	0.22888	0	0	0	0	0	0	0	0	0	0	0	0	0	0	0	0	0	0	0	0	0	0	0	0	0	0	0	0	0	0	0	0	0	0	0	0	0	0	0
A0A8C0Q4H0	A0A8C0Q4H0_CANLF	NIPA magnesium transporter 1	NIPA1	Canis lupus familiaris (Dog) (Canis familiaris)		membrane [GO:0016020]	magnesium ion transmembrane transporter activity [GO:0015095]	EFNFNLGEMNKSNMK	0.98899	-1.7718	0	0	9.31922	10.4941	9.64118	9.58511	0	0	0	0	10.1558	0	9.49304	10.1962	0	0	9.57003	0	10.6761	10.9452	11.2033	10.5428	10.2264	10.2271	0	0	0	0	0	0	0	0	10.9775	0	10.0466	10.3026	11.4667	10.237	9.98527
A0A8C0Q4P0	A0A8C0Q4P0_CANLF	Actinin alpha 2	ACTN2	Canis lupus familiaris (Dog) (Canis familiaris)			actin binding [GO:0003779]; calcium ion binding [GO:0005509]	DLLLDPAWEK	0.9891	-1.7249	0	0	0	0	0	0	0	0	0	0	0	0	0	0	0	0	0	0	0	0	0	0	0	0	0	0	0	0	0	0	0	0	0	0	0	0	0	0	0
A0A8C0Q4T3	A0A8C0Q4T3_CANLF	Erythrocyte membrane protein band 4.1 like 2	EPB41L2	Canis lupus familiaris (Dog) (Canis familiaris)	cortical actin cytoskeleton organization [GO:0030866]	cytoskeleton [GO:0005856]	actin binding [GO:0003779]; structural molecule activity [GO:0005198]	AEKAAQK	0.98759	-2.9385	0	0	0	0	0	0	0	0	0	0	0	0	0	0	0	0	0	0	0	0	0	0	0	0	0	0	0	0	0	0	0	0	0	0	0	0	0	0	0
A0A8C0Q4U3	A0A8C0Q4U3_CANLF	RAMA domain-containing protein		Canis lupus familiaris (Dog) (Canis familiaris)				AVSSSRR	0.9861	-6.4599	0	0	0	0	0	0	0	0	0	0	0	0	0	0	0	0	0	0	0	0	0	0	0	0	0	0	0	0	0	0	0	0	0	0	0	0	0	0	0
A0A8C0Q4W8	A0A8C0Q4W8_CANLF	Centrosomal protein 68	CEP68	Canis lupus familiaris (Dog) (Canis familiaris)				TSLDASDSDGPASLPSDAGRGR	0.97083	-0.3585	0	0	0	0	0	0	0	0	0	0	0	0	0	0	0	0	0	0	0	0	0	0	0	0	0	0	0	0	0	0	0	0	0	0	0	0	0	0	0
A0A8C0Q4X1	A0A8C0Q4X1_CANLF	Cytoplasmic FMR1 interacting protein 2	CYFIP2	Canis lupus familiaris (Dog) (Canis familiaris)	regulation of actin filament polymerization [GO:0030833]		small GTPase binding [GO:0031267]	EPPNDPCLR	0.98836	-1.3695	0	0	0	0	0	0	0	0	0	0	0	0	0	0	0	0	0	0	0	0	0	0	0	0	0	0	0	10.2452	0	0	10.3302	0	0	0	0	0	0	0	0
A0A8C0Q4Z3	A0A8C0Q4Z3_CANLF	Wiskott-Aldrich syndrome protein family member (WASP family protein member)	WASF2	Canis lupus familiaris (Dog) (Canis familiaris)	actin cytoskeleton organization [GO:0030036]	cytoplasm [GO:0005737]; cytoskeleton [GO:0005856]	actin binding [GO:0003779]	GPGLAGPK	0.95526	-0.28098	0	0	0	0	0	0	0	0	0	0	0	0	0	0	0	0	0	0	0	0	0	0	0	0	0	0	0	0	0	0	0	0	0	0	0	0	0	0	0
A0A8C0Q539	A0A8C0Q539_CANLF	Ankyrin 3		Canis lupus familiaris (Dog) (Canis familiaris)	localization [GO:0051179]; signal transduction [GO:0007165]	cytoskeleton [GO:0005856]; membrane [GO:0016020]		DCVSFTTNVSAR	0.89777	0.27438	0	0	0	0	0	0	0	0	0	9.46066	0	0	0	0	0	0	0	0	0	0	0	0	0	0	0	0	0	0	0	0	0	0	0	0	0	0	0	0	0
A0A8C0Q5M6	A0A8C0Q5M6_CANLF	ATP synthase subunit d, mitochondrial		Canis lupus familiaris (Dog) (Canis familiaris)	proton motive force-driven ATP synthesis [GO:0015986]	mitochondrial proton-transporting ATP synthase complex, coupling factor F(o) [GO:0000276]	proton transmembrane transporter activity [GO:0015078]	AGLVDDFEKK	0.96142	-0.30334	0	0	0	0	0	0	0	0	0	0	0	0	0	0	0	0	0	0	0	0	0	0	0	0	0	0	0	0	0	9.94111	0	0	0	0	0	0	0	0	0
A0A8C0Q5N4	A0A8C0Q5N4_CANLF	Nucleoprotein TPR	TPR	Canis lupus familiaris (Dog) (Canis familiaris)	protein import into nucleus [GO:0006606]	nuclear periphery [GO:0034399]; nuclear pore [GO:0005643]		DEVSKCMSRCEDLEK	0.98735	-2.7707	0	0	0	0	0	0	0	0	0	0	0	0	0	0	0	0	0	0	0	0	0	0	0	0	0	0	0	0	0	0	0	0	0	0	0	0	0	0	0
A0A8C0Q5Y8	A0A8C0Q5Y8_CANLF	Nuclear receptor coactivator 1	NCOA1	Canis lupus familiaris (Dog) (Canis familiaris)	positive regulation of transcription by RNA polymerase II [GO:0045944]	nucleus [GO:0005634]	nuclear receptor binding [GO:0016922]; nuclear receptor coactivator activity [GO:0030374]	LNIQPAK	0.98898	-1.3098	0	0	0	0	0	0	0	0	0	0	0	0	0	0	0	0	0	0	0	0	8.75131	0	0	0	0	0	0	0	0	0	0	0	0	0	0	0	0	0	0
A0A8C0Q5Z4	A0A8C0Q5Z4_CANLF	Protein phosphatase 1 regulatory subunit 32		Canis lupus familiaris (Dog) (Canis familiaris)				YPLPWNMHQTNSGYSR	0.87799	0.40438	0	0	0	0	0	0	0	0	0	0	0	0	0	0	0	0	0	0	0	0	0	0	0	0	0	0	0	0	0	0	0	0	0	0	0	0	0	0	0
A0A8C0Q632	A0A8C0Q632_CANLF	Calponin	CNN3	Canis lupus familiaris (Dog) (Canis familiaris)	actomyosin structure organization [GO:0031032]		actin binding [GO:0003779]; calmodulin binding [GO:0005516]	GLGGGSPRTPTPGRAR	0.98974	-1.1137	0	0	0	0	0	0	0	0	0	0	0	0	0	0	0	0	0	0	0	0	0	0	0	0	0	0	0	0	0	0	0	0	0	0	0	0	0	0	0
A0A8C0Q667	A0A8C0Q667_CANLF	PPIase cyclophilin-type domain-containing protein		Canis lupus familiaris (Dog) (Canis familiaris)	protein peptidyl-prolyl isomerization [GO:0000413]		peptidyl-prolyl cis-trans isomerase activity [GO:0003755]	GRWAERGR	0.988	-1.058	0	0	0	0	0	0	0	0	0	0	0	0	0	0	0	0	0	0	0	0	0	0	0	0	0	0	0	0	0	0	0	0	0	0	0	0	0	0	0
A0A8C0Q6L9	A0A8C0Q6L9_CANLF	S1 motif domain-containing protein		Canis lupus familiaris (Dog) (Canis familiaris)			nucleic acid binding [GO:0003676]	CGCKRPLCK	0.98766	-3.4421	0	0	0	0	0	0	0	0	0	0	0	0	0	0	0	0	0	0	0	0	0	0	0	0	0	0	0	0	0	0	0	0	0	0	0	0	0	0	0
A0A8C0Q6T3	A0A8C0Q6T3_CANLF	Receptor-type tyrosine-protein phosphatase V-like		Canis lupus familiaris (Dog) (Canis familiaris)	protein dephosphorylation [GO:0006470]		protein tyrosine phosphatase activity [GO:0004725]	AGRGGAGRASPPR	0.98872	-0.88396	0	0	0	0	0	0	0	0	0	0	0	0	0	0	0	0	0	0	0	0	0	0	0	0	0	0	0	0	0	0	0	0	0	0	0	0	0	0	0
A0A8C0Q6X1	A0A8C0Q6X1_CANLF	Bms1-type G domain-containing protein		Canis lupus familiaris (Dog) (Canis familiaris)	ribosome biogenesis [GO:0042254]	nucleolus [GO:0005730]		ENLPQDYAR	0.96526	-0.34384	0	0	0	0	0	0	0	0	0	0	0	0	0	0	0	0	0	0	0	0	0	0	0	0	0	0	0	0	0	0	0	0	0	0	0	0	0	0	0
A0A8C0Q745	A0A8C0Q745_CANLF	Zinc finger homeobox 2	ZFHX2	Canis lupus familiaris (Dog) (Canis familiaris)		nucleus [GO:0005634]	DNA binding [GO:0003677]; DNA-binding transcription factor activity, RNA polymerase II-specific [GO:0000981]; zinc ion binding [GO:0008270]	APPATTSASMPLGAAPALPR	0.98752	-3.0798	0	0	0	0	0	0	0	0	0	0	11.2081	0	0	0	0	0	0	0	0	0	0	0	0	0	0	0	0	0	0	0	0	0	0	0	0	0	0	0	0
A0A8C0Q789	A0A8C0Q789_CANLF	Cytoplasmic linker associated protein 1	CLASP1	Canis lupus familiaris (Dog) (Canis familiaris)	regulation of cellular component organization [GO:0051128]	cytoplasm [GO:0005737]; kinetochore [GO:0000776]		SGNMIQSANDK	0.98981	-0.43025	0	0	0	0	0	0	0	0	0	0	0	0	0	0	0	0	0	0	0	0	0	8.82829	0	0	0	0	0	0	0	0	0	0	0	0	0	0	0	0	0
A0A8C0Q7C9	A0A8C0Q7C9_CANLF	PR/SET domain 16		Canis lupus familiaris (Dog) (Canis familiaris)	methylation [GO:0032259]	nucleus [GO:0005634]	histone H3K9 methyltransferase activity [GO:0046974]	EYKCDQCPK	0.98901	-1.7298	0	0	0	0	0	0	0	0	0	0	0	0	0	0	0	0	0	0	0	0	0	0	0	0	0	0	0	0	0	0	0	0	0	0	0	0	0	0	0
A0A8C0Q7I6	A0A8C0Q7I6_CANLF	HDGF like 2	HDGFL2	Canis lupus familiaris (Dog) (Canis familiaris)		nucleus [GO:0005634]		AEVEKAEEALAGEEAPMER	0.98647	-2.1638	0	0	0	0	0	0	0	0	0	0	0	0	0	0	0	0	0	0	0	0	0	0	0	9.23331	0	0	0	0	0	0	0	0	0	0	0	0	0	0	0
A0A8C0Q7K0	A0A8C0Q7K0_CANLF	ubiquitinyl hydrolase 1 (EC 3.4.19.12)		Canis lupus familiaris (Dog) (Canis familiaris)	protein deubiquitination [GO:0016579]; ubiquitin-dependent protein catabolic process [GO:0006511]	nucleus [GO:0005634]	cysteine-type deubiquitinase activity [GO:0004843]; cysteine-type endopeptidase activity [GO:0004197]	EEKLEGDNRYFCENCQSK	0.92301	0.14192	0	0	0	0	0	0	0	0	0	0	0	0	0	0	0	0	0	0	0	0	0	0	0	0	0	11.1532	0	0	0	0	0	0	0	0	0	0	0	0	0
A0A8C0Q7N0	A0A8C0Q7N0_CANLF	DNA-(apurinic or apyrimidinic site) lyase (EC 4.2.99.18)	NEIL3	Canis lupus familiaris (Dog) (Canis familiaris)	base-excision repair [GO:0006284]		damaged DNA binding [GO:0003684]; DNA N-glycosylase activity [GO:0019104]; DNA-(apurinic or apyrimidinic site) endonuclease activity [GO:0003906]; lyase activity [GO:0016829]; zinc ion binding [GO:0008270]	HYKVYKRPNCCQCCCK	0.98929	-1.1061	0	0	0	0	0	0	0	0	0	0	0	0	0	0	0	0	0	0	0	0	0	0	0	0	0	0	0	0	0	0	0	0	0	0	0	0	0	0	0
A0A8C0Q7P0	A0A8C0Q7P0_CANLF	Guanylate cyclase domain-containing protein		Canis lupus familiaris (Dog) (Canis familiaris)	cyclic nucleotide biosynthetic process [GO:0009190]; intracellular signal transduction [GO:0035556]		lyase activity [GO:0016829]	HIMKNLLK	0.98811	-1.4942	0	0	0	0	0	0	0	0	0	0	0	0	0	0	0	0	0	0	0	0	0	0	0	0	0	0	0	0	0	0	0	0	0	0	0	0	0	0	0
A0A8C0Q7W3	A0A8C0Q7W3_CANLF	Olfactory receptor		Canis lupus familiaris (Dog) (Canis familiaris)		plasma membrane [GO:0005886]	G protein-coupled receptor activity [GO:0004930]; olfactory receptor activity [GO:0004984]	LMAKMHWFS	0.98837	-1.8839	0	0	0	0	0	0	0	0	0	0	0	0	0	0	0	0	0	0	0	0	0	0	8.87323	0	0	0	0	0	0	0	0	0	0	0	0	0	0	0	0
A0A8C0Q7Z0	A0A8C0Q7Z0_CANLF	Zinc finger and BTB domain containing 46		Canis lupus familiaris (Dog) (Canis familiaris)				SRPQPGPSAAR	0.96258	-0.33677	0	0	0	0	0	0	0	0	0	0	0	0	0	0	0	0	0	0	0	0	0	0	0	0	0	0	0	0	0	0	0	0	0	0	0	0	0	0	0
A0A8C0Q838	A0A8C0Q838_CANLF	C2H2-type domain-containing protein		Canis lupus familiaris (Dog) (Canis familiaris)				RVHTGTRPYECSECGK	0.9454	-0.01879	0	0	0	0	0	0	0	0	0	0	0	0	0	0	0	0	0	0	0	0	0	0	0	0	0	0	0	0	0	0	0	0	0	0	0	0	0	0	0
A0A8C0Q854	A0A8C0Q854_CANLF	Niban apoptosis regulator 1		Canis lupus familiaris (Dog) (Canis familiaris)				VGSANFFCKWSENK	0.96262	-0.33027	0	0	0	0	0	0	0	0	0	0	0	0	0	0	0	0	0	0	0	8.83766	0	0	0	0	0	0	0	0	0	0	0	0	0	0	0	0	0	0	0
A0A8C0Q8A0	A0A8C0Q8A0_CANLF	RNA polymerase III subunit E		Canis lupus familiaris (Dog) (Canis familiaris)	DNA-templated transcription [GO:0006351]	nucleus [GO:0005634]		EVAAVTKLCTEDVK	0.98682	-4.0814	0	0	0	10.3572	0	0	0	0	0	0	0	0	0	0	0	0	0	9.25375	0	10.5208	0	0	0	0	0	0	0	9.2605	0	0	0	0	0	0	0	0	0	0	0
A0A8C0Q8E0	A0A8C0Q8E0_CANLF	Filensin (Beaded filament structural protein 1)		Canis lupus familiaris (Dog) (Canis familiaris)		cell cortex [GO:0005938]; intermediate filament [GO:0005882]; plasma membrane [GO:0005886]	structural constituent of eye lens [GO:0005212]	LGGKDLAR	0.98686	-3.9598	0	0	0	0	0	0	0	0	0	11.5359	0	0	0	0	0	0	0	0	0	0	0	0	0	0	0	0	11.3815	0	0	0	0	0	11.0923	0	0	0	0	0	0
A0A8C0Q8H1	A0A8C0Q8H1_CANLF	PH domain and leucine rich repeat protein phosphatase 1		Canis lupus familiaris (Dog) (Canis familiaris)				ASRASPAPSDSSPGEPGARR	0.9865	-4.5963	0	0	0	0	0	0	0	0	0	0	0	0	0	0	0	0	0	0	9.36739	0	0	0	0	0	9.71783	0	0	0	10.6169	10.3571	0	0	12.1662	0	0	10.2504	11.3903	0	0
A0A8C0Q8P5	A0A8C0Q8P5_CANLF	BCAS3 microtubule associated cell migration factor	BCAS3	Canis lupus familiaris (Dog) (Canis familiaris)	autophagy [GO:0006914]; cellular response to estrogen stimulus [GO:0071391]; positive regulation of catalytic activity [GO:0043085]; positive regulation of transcription by RNA polymerase II [GO:0045944]	euchromatin [GO:0000791]; nucleus [GO:0005634]; phagophore assembly site [GO:0000407]	acetyltransferase activator activity [GO:0010698]; beta-tubulin binding [GO:0048487]; chromatin binding [GO:0003682]; histone acetyltransferase binding [GO:0035035]; histone binding [GO:0042393]; nuclear receptor binding [GO:0016922]; phosphatidylinositol binding [GO:0035091]	FFVTSCYPCPGPNMNPIALGSR	0.95073	-0.11067	0	0	0	0	0	0	0	0	0	0	0	0	0	0	0	0	0	0	0	0	0	0	0	0	0	0	0	0	0	0	0	0	0	0	0	0	0	0	0
A0A8C0Q8S1	A0A8C0Q8S1_CANLF	Laminin subunit gamma 3		Canis lupus familiaris (Dog) (Canis familiaris)		basement membrane [GO:0005604]; extracellular region [GO:0005576]		CNGHASECSPDGAGR	0.93916	0.00023145	0	0	0	0	10.1047	0	0	0	0	0	0	0	0	0	0	0	0	0	10.2075	0	0	0	0	0	0	0	0	0	0	0	0	0	0	0	0	0	0	0	0
A0A8C0Q8V2	A0A8C0Q8V2_CANLF	Actin like 10	ACTL10	Canis lupus familiaris (Dog) (Canis familiaris)				AMYQEYGSRLVHEVFN	0.953	-0.2623	0	0	0	0	0	0	0	0	0	0	0	0	0	0	0	0	0	0	0	0	0	0	0	0	0	0	0	0	0	0	0	0	0	0	0	0	0	0	0
A0A8C0Q916	A0A8C0Q916_CANLF	Cortactin-binding protein 2		Canis lupus familiaris (Dog) (Canis familiaris)		cell cortex [GO:0005938]; dendritic spine [GO:0043197]		APSAGAK	0.19318	1.0522	0	0	0	12.7845	11.384	0	0	0	0	0	0	0	0	0	0	0	0	0	0	0	0	0	10.3619	0	0	0	0	0	0	0	10.1515	0	0	0	0	0	0	0	0
A0A8C0Q917	A0A8C0Q917_CANLF	Serine/threonine-protein kinase mTOR (EC 2.7.11.1)	MTOR	Canis lupus familiaris (Dog) (Canis familiaris)	positive regulation of protein metabolic process [GO:0051247]; protein phosphorylation [GO:0006468]; regulation of cellular component organization [GO:0051128]; response to chemical [GO:0042221]; response to stress [GO:0006950]	TORC1 complex [GO:0031931]	ATP binding [GO:0005524]; protein serine/threonine kinase activity [GO:0004674]; protein-containing complex binding [GO:0044877]	ALHYKELEFQK	0.98519	-2.3624	0	0	0	0	0	0	0	0	0	11.7296	11.6155	0	0	0	0	0	0	0	0	0	0	0	0	11.2585	0	0	0	0	0	0	0	0	0	0	0	0	0	0	0
A0A8C0Q940	A0A8C0Q940_CANLF	Transmembrane protein 185B		Canis lupus familiaris (Dog) (Canis familiaris)		membrane [GO:0016020]		NPRGLFQDFNPSK	0.90777	0.22595	0	0	0	0	0	0	0	0	0	0	0	0	0	0	0	0	0	0	0	0	0	0	0	0	0	0	0	0	0	0	0	0	0	0	0	0	0	0	0
A0A8C0Q978	A0A8C0Q978_CANLF	Ig-like domain-containing protein		Canis lupus familiaris (Dog) (Canis familiaris)				AEDTAVYYCMR	0.0066667	2.2149	0	0	0	0	0	0	0	0	0	0	0	0	0	0	0	0	0	0	10.0757	0	0	0	0	0	0	0	0	0	0	0	0	0	0	0	0	0	0	0	0
A0A8C0Q988	A0A8C0Q988_CANLF	UTP--glucose-1-phosphate uridylyltransferase (EC 2.7.7.9)	UGP2	Canis lupus familiaris (Dog) (Canis familiaris)	glycogen biosynthetic process [GO:0005978]; UDP-glucose metabolic process [GO:0006011]		UTP:glucose-1-phosphate uridylyltransferase activity [GO:0003983]	LVEIAQVPK	0.95086	-0.1071	0	0	0	0	0	0	0	0	0	0	0	0	0	0	0	0	0	0	0	0	0	0	0	0	0	0	0	0	0	0	0	0	0	0	0	0	0	0	0
A0A8C0Q9F6	A0A8C0Q9F6_CANLF	POU domain protein		Canis lupus familiaris (Dog) (Canis familiaris)		nucleus [GO:0005634]	DNA binding [GO:0003677]; DNA-binding transcription factor activity, RNA polymerase II-specific [GO:0000981]	SGSRREEER	0.98934	-0.68034	0	0	0	0	0	0	0	0	0	0	0	0	0	0	0	0	0	0	0	0	0	0	0	0	0	0	0	0	0	0	0	0	0	0	0	0	0	0	0
A0A8C0Q9Z8	A0A8C0Q9Z8_CANLF	Kelch like family member 29		Canis lupus familiaris (Dog) (Canis familiaris)				ELNQQRR	0.98907	-0.47307	0	0	0	0	0	0	0	0	0	0	0	0	0	0	0	0	0	0	0	0	0	0	0	0	0	0	0	0	0	0	0	0	0	0	0	0	0	0	0
A0A8C0QAD3	A0A8C0QAD3_CANLF	Uncharacterized protein		Canis lupus familiaris (Dog) (Canis familiaris)				KCSASLAIREIQIK	0.96221	-0.33229	0	0	0	0	0	0	0	0	0	0	0	0	0	0	0	0	0	0	0	0	0	0	0	0	0	0	0	0	0	0	0	0	0	0	0	0	0	0	0
A0A8C0QAE3	A0A8C0QAE3_CANLF	Coatomer protein complex subunit gamma 2	COPG2	Canis lupus familiaris (Dog) (Canis familiaris)				EGGPSPRVTGR	0.98715	-2.8435	0	0	0	0	0	0	0	0	0	0	0	0	0	0	0	0	0	0	0	0	0	0	0	0	0	0	0	0	0	0	0	0	0	0	0	0	0	0	0
A0A8C0QAK8	A0A8C0QAK8_CANLF	Ovule protein		Canis lupus familiaris (Dog) (Canis familiaris)		membrane [GO:0016020]		SFHTIFQSGR	0.96495	-0.30906	0	0	0	0	0	0	0	0	0	0	0	0	0	0	0	0	0	0	0	0	0	0	0	0	0	0	0	0	0	0	0	0	0	0	0	0	0	0	0
A0A8C0QAN9	A0A8C0QAN9_CANLF	Zinc finger and SCAN domain containing 18	ZSCAN18	Canis lupus familiaris (Dog) (Canis familiaris)		nucleus [GO:0005634]		AASLVKDLTKALEEPGGPMR	0.98855	-1.8431	0	0	0	0	0	0	0	0	0	0	0	0	0	0	0	0	0	0	0	0	0	0	0	0	9.91165	0	0	0	0	0	0	0	0	0	0	0	0	0	0
A0A8C0QAZ7	A0A8C0QAZ7_CANLF	UBX domain protein 6		Canis lupus familiaris (Dog) (Canis familiaris)				EQRLRSEAVER	0.91611	0.19985	0	0	0	0	0	0	0	0	0	0	0	0	0	0	0	0	0	0	0	0	0	0	0	0	0	0	0	0	0	0	0	0	0	0	0	0	0	0	0
A0A8C0QB19	A0A8C0QB19_CANLF	Polypeptide N-acetylgalactosaminyltransferase 10	GALNT10	Canis lupus familiaris (Dog) (Canis familiaris)		membrane [GO:0016020]		DPDPEGKTTR	0.98502	-2.2833	0	0	0	0	0	0	0	0	0	0	0	0	0	0	0	0	0	0	0	0	10.3163	0	0	0	0	10.368	10.666	0	0	0	9.90277	9.79191	0	0	0	0	0	10.6219	10.2744
A0A8C0QBE2	A0A8C0QBE2_CANLF	Contactin 4	CNTN4	Canis lupus familiaris (Dog) (Canis familiaris)				TIGNQTSTK	0.97865	-0.39011	0	0	0	0	0	0	0	0	0	0	0	0	0	0	0	0	0	0	0	0	0	0	0	0	0	0	0	0	0	0	0	0	0	0	0	0	0	0	0
A0A8C0QBG9	A0A8C0QBG9_CANLF	Leucine rich alpha-2-glycoprotein 1		Canis lupus familiaris (Dog) (Canis familiaris)				GLWTSLGQPTR	0	15.65	0	0	0	0	0	0	0	0	0	8.6702	0	8.96414	0	0	0	0	0	0	9.36586	9.69728	9.33827	8.6335	0	0	8.89248	9.24688	9.97226	0	0	0	0	0	10.2402	0	0	0	0	0	0
A0A8C0QBH2	A0A8C0QBH2_CANLF	SPARC (Osteonectin) (Secreted protein acidic and rich in cysteine)	SPARC	Canis lupus familiaris (Dog) (Canis familiaris)		basement membrane [GO:0005604]; extracellular space [GO:0005615]; membrane [GO:0016020]	calcium ion binding [GO:0005509]	APLIPMEHCTTR	0.92748	0.077521	0	0	0	0	0	0	0	0	0	0	0	0	0	0	0	0	0	0	0	0	0	0	0	0	0	0	0	0	0	0	0	0	0	0	0	0	0	0	0
A0A8C0QBR5	A0A8C0QBR5_CANLF	Voltage-dependent anion-selective channel protein 1		Canis lupus familiaris (Dog) (Canis familiaris)		mitochondrial outer membrane [GO:0005741]; pore complex [GO:0046930]	porin activity [GO:0015288]; voltage-gated monoatomic anion channel activity [GO:0008308]	AAQPLRPATRLCAILGDGGR	0.98801	-0.73757	0	0	0	0	0	0	0	0	0	0	0	0	0	0	0	0	0	0	0	0	0	0	0	0	0	0	0	0	0	0	0	0	0	0	0	0	0	0	0
A0A8C0QBR8	A0A8C0QBR8_CANLF	Tyrosine-protein phosphatase non-receptor type (EC 3.1.3.48)		Canis lupus familiaris (Dog) (Canis familiaris)	protein dephosphorylation [GO:0006470]	cytoplasm [GO:0005737]; cytoskeleton [GO:0005856]	cytoskeletal protein binding [GO:0008092]; protein tyrosine phosphatase activity [GO:0004725]	AMMIQTPSQYRFVCEAILK	0.91542	0.20255	0	0	0	0	0	0	0	0	0	0	0	0	0	0	0	0	0	0	0	0	0	0	0	0	0	0	0	0	0	0	0	0	0	0	0	0	0	0	0
A0A8C0QBT0	A0A8C0QBT0_CANLF	Cyclin G associated kinase	GAK	Canis lupus familiaris (Dog) (Canis familiaris)	protein phosphorylation [GO:0006468]	cytoplasm [GO:0005737]	ATP binding [GO:0005524]; protein kinase activity [GO:0004672]	EAPPWESTSMR	0.96515	-0.34086	0	0	0	0	8.67687	0	0	0	0	0	0	0	0	0	0	0	0	0	0	0	0	0	0	0	0	0	0	0	0	0	0	0	0	0	0	0	0	0	14.4003
A0A8C0QC25	A0A8C0QC25_CANLF	Nuclear transcription factor, X-box binding 1	NFX1	Canis lupus familiaris (Dog) (Canis familiaris)		nucleus [GO:0005634]	DNA-binding transcription factor activity [GO:0003700]; nucleic acid binding [GO:0003676]; zinc ion binding [GO:0008270]	CEWGNRMTPK	0.98779	-3.4861	0	0	0	0	0	0	0	0	0	0	0	0	0	0	0	0	0	0	0	0	0	0	0	0	0	0	0	0	0	0	0	0	0	0	0	0	0	0	0
A0A8C0QC32	A0A8C0QC32_CANLF	Methyltransferase like 23	METTL23	Canis lupus familiaris (Dog) (Canis familiaris)	methylation [GO:0032259]		methyltransferase activity [GO:0008168]	DLRGHAAR	0.98712	-2.857	0	0	0	0	0	0	0	0	0	0	0	0	0	0	0	0	0	0	0	0	0	0	0	0	0	0	0	0	0	0	0	0	0	0	0	0	0	0	0
A0A8C0QC58	A0A8C0QC58_CANLF	receptor protein-tyrosine kinase (EC 2.7.10.1)		Canis lupus familiaris (Dog) (Canis familiaris)	protein phosphorylation [GO:0006468]	plasma membrane [GO:0005886]	ATP binding [GO:0005524]; ephrin receptor activity [GO:0005003]	GAAWSGRGPAPAWPCCGAACWPRPPRR	0.98799	-1.8861	0	0	0	0	0	0	0	0	0	0	0	0	0	0	0	0	0	0	0	0	0	0	0	0	0	0	0	0	0	0	0	0	0	0	0	0	0	0	0
A0A8C0QC85	A0A8C0QC85_CANLF	Protein odr-4 homolog		Canis lupus familiaris (Dog) (Canis familiaris)		membrane [GO:0016020]		DILNTVADR	0.98581	-2.2256	0	0	0	0	0	0	0	0	0	0	0	13.1201	0	0	0	0	0	0	0	0	0	0	0	0	0	0	0	0	0	0	0	0	0	0	0	0	0	0	0
A0A8C0QCA7	A0A8C0QCA7_CANLF	Protein Wnt		Canis lupus familiaris (Dog) (Canis familiaris)	Wnt signaling pathway [GO:0016055]	extracellular region [GO:0005576]	signaling receptor binding [GO:0005102]	EGREGAGQGPLRPLR	0.98745	-1.9612	0	0	0	0	0	0	0	0	0	0	0	0	0	0	0	0	0	0	0	0	0	0	0	0	0	0	10.6768	0	0	0	0	0	0	0	0	0	0	0	0
A0A8C0QCE6	A0A8C0QCE6_CANLF	Opioid related nociceptin receptor 1	OPRL1	Canis lupus familiaris (Dog) (Canis familiaris)	transcription elongation by RNA polymerase II [GO:0006368]	nucleus [GO:0005634]	DNA binding [GO:0003677]; zinc ion binding [GO:0008270]	GLEGTLLCCPR	0.95292	-0.052855	0	0	0	0	0	0	0	0	0	0	0	8.98356	0	0	0	0	0	0	0	0	0	0	0	0	0	0	0	0	0	0	0	0	0	0	0	0	0	0	0
A0A8C0QCF0	A0A8C0QCF0_CANLF	GDP-Man:Man(3)GlcNAc(2)-PP-Dol alpha-1,2-mannosyltransferase (EC 2.4.1.131)		Canis lupus familiaris (Dog) (Canis familiaris)	protein glycosylation [GO:0006486]	endoplasmic reticulum membrane [GO:0005789]	GDP-Man:Man3GlcNAc2-PP-Dol alpha-1,2-mannosyltransferase activity [GO:0004377]	DPCAPRR	0.98932	-0.84504	0	0	0	9.23855	0	0	0	0	0	0	0	0	0	0	0	0	0	0	0	0	0	0	0	0	0	0	0	0	0	0	0	0	0	0	0	0	0	0	0
A0A8C0QCF3	A0A8C0QCF3_CANLF	Phosphatidylinositol glycan anchor biosynthesis class Q		Canis lupus familiaris (Dog) (Canis familiaris)	GPI anchor biosynthetic process [GO:0006506]	membrane [GO:0016020]		AAPGSSRVPGMVLK	0.85868	0.42692	0	0	0	10.4512	0	0	0	0	0	13.1895	0	13.2242	9.21147	0	0	0	0	9.38161	0	0	9.32647	0	10.2262	0	0	0	12.6161	0	0	0	0	0	0	10.1913	0	0	0	11.8333	0
A0A8C0QCQ1	A0A8C0QCQ1_CANLF	RRM domain-containing protein		Canis lupus familiaris (Dog) (Canis familiaris)		nucleus [GO:0005634]	RNA binding [GO:0003723]	DYADHPSGGSYR	0.96202	-0.33616	0	0	0	0	0	0	0	0	0	0	0	0	0	0	0	0	0	0	0	0	0	0	0	0	0	0	0	0	0	0	0	0	0	0	0	0	0	0	0
A0A8C0QCQ9	A0A8C0QCQ9_CANLF	Homeobox domain-containing protein		Canis lupus familiaris (Dog) (Canis familiaris)		nucleus [GO:0005634]	DNA binding [GO:0003677]; DNA-binding transcription factor activity, RNA polymerase II-specific [GO:0000981]	RSSSEESENAEKWNK	0.98723	-2.6481	0	0	0	0	0	0	0	0	0	0	0	0	0	0	0	0	0	0	0	0	0	0	0	0	0	0	0	0	0	0	0	0	10.2649	0	0	0	0	0	8.78992
A0A8C0QCZ6	A0A8C0QCZ6_CANLF	MAX dimerization protein MLX	MLX	Canis lupus familiaris (Dog) (Canis familiaris)			protein dimerization activity [GO:0046983]	RGDSLQSPK	0.97052	-0.3549	0	0	0	0	0	0	0	0	0	0	0	0	0	0	8.98707	0	0	0	0	0	0	0	0	0	0	0	0	0	0	0	0	0	0	0	0	0	0	0	0
A0A8C0QD00	A0A8C0QD00_CANLF	Neuron navigator 3		Canis lupus familiaris (Dog) (Canis familiaris)	neurogenesis [GO:0022008]		ATP binding [GO:0005524]; ATP hydrolysis activity [GO:0016887]	RSTTDETWDTTEELK	0.98941	-1.8005	0	0	0	0	0	0	0	0	0	0	0	0	0	0	0	0	0	0	0	0	0	0	0	0	0	0	0	0	0	0	9.22904	0	0	0	0	0	0	13.8241	0
A0A8C0QD38	A0A8C0QD38_CANLF	Ciliogenesis and planar polarity effector 1		Canis lupus familiaris (Dog) (Canis familiaris)				ADDLQELPIREEPTSDTIIK	0.98712	-2.7968	0	0	0	0	0	0	0	0	0	0	0	0	0	0	0	0	0	0	0	0	0	0	0	0	0	0	0	0	0	0	0	0	0	0	0	0	0	0	0
A0A8C0QDJ9	A0A8C0QDJ9_CANLF	TBC1 domain family member 9B		Canis lupus familiaris (Dog) (Canis familiaris)			calcium ion binding [GO:0005509]	GIPESLR	0.98642	-2.0779	0	0	0	0	0	0	0	0	0	0	0	0	0	0	0	0	0	0	0	0	0	0	0	0	0	0	0	0	0	0	0	0	0	0	0	0	0	0	0
A0A8C0QDQ2	A0A8C0QDQ2_CANLF	Succinate dehydrogenase [ubiquinone] iron-sulfur subunit, mitochondrial (EC 1.3.5.1)		Canis lupus familiaris (Dog) (Canis familiaris)	tricarboxylic acid cycle [GO:0006099]	mitochondrial inner membrane [GO:0005743]	2 iron, 2 sulfur cluster binding [GO:0051537]; 3 iron, 4 sulfur cluster binding [GO:0051538]; 4 iron, 4 sulfur cluster binding [GO:0051539]; electron transfer activity [GO:0009055]; metal ion binding [GO:0046872]	SIEPYLKKK	0.98869	-0.72349	0	0	0	0	0	0	0	0	0	0	0	0	0	0	0	0	0	0	0	0	0	0	0	0	0	0	0	0	0	0	0	0	0	0	0	0	0	0	0
A0A8C0QDX4	A0A8C0QDX4_CANLF	Serine/threonine-protein phosphatase 2A 55 kDa regulatory subunit B	PPP2R2B	Canis lupus familiaris (Dog) (Canis familiaris)		protein phosphatase type 2A complex [GO:0000159]	protein phosphatase regulator activity [GO:0019888]	MEEDIDTR	0.97092	-0.3614	0	0	0	0	0	0	0	0	0	0	0	0	0	0	0	0	0	0	0	0	0	0	0	0	0	0	0	0	0	0	0	0	0	0	0	0	0	0	0
A0A8C0QDY9	A0A8C0QDY9_CANLF	Intersectin 2	ITSN2	Canis lupus familiaris (Dog) (Canis familiaris)		cellular anatomical entity [GO:0110165]	calcium ion binding [GO:0005509]; guanyl-nucleotide exchange factor activity [GO:0005085]	LEDEAIRK	0.99169	-0.50976	0	0	0	0	0	0	0	0	0	0	0	12.1534	0	0	0	0	9.09107	0	0	0	0	0	0	0	0	0	0	0	0	0	0	0	0	0	0	0	0	0	0
A0A8C0QE41	A0A8C0QE41_CANLF	Protein kinase domain-containing protein		Canis lupus familiaris (Dog) (Canis familiaris)	protein phosphorylation [GO:0006468]		ATP binding [GO:0005524]; protein kinase activity [GO:0004672]	DLVAPPPCLRPPGLRLQRQPR	0.98885	-1.3126	0	0	0	0	0	0	0	0	0	0	0	0	0	0	0	0	0	0	0	0	0	0	0	0	0	0	0	0	0	0	0	0	0	0	0	0	0	0	0
A0A8C0QE51	A0A8C0QE51_CANLF	Secretory carrier-associated membrane protein (Secretory carrier membrane protein)	SCAMP4	Canis lupus familiaris (Dog) (Canis familiaris)	protein transport [GO:0015031]	membrane [GO:0016020]		VCVHLTFGR	0.95633	-0.24452	0	0	0	0	0	0	0	0	0	0	0	0	0	0	0	0	0	0	0	0	0	0	0	0	0	0	0	0	0	0	0	0	0	0	0	0	0	0	0
A0A8C0QEC8	A0A8C0QEC8_CANLF	Signal transducer and activator of transcription		Canis lupus familiaris (Dog) (Canis familiaris)	signal transduction [GO:0007165]	cytoplasm [GO:0005737]; nucleus [GO:0005634]	DNA binding [GO:0003677]; DNA-binding transcription factor activity [GO:0003700]	IQAQVKKFSLDPHQMR	0.38177	0.76039	0	0	0	0	0	0	0	0	0	0	0	0	0	0	9.74955	0	0	0	0	0	0	0	0	0	0	0	0	0	0	0	0	0	0	0	0	0	0	0	0
A0A8C0QEF4	A0A8C0QEF4_CANLF	GPI ethanolamine phosphate transferase 3		Canis lupus familiaris (Dog) (Canis familiaris)	GPI anchor biosynthetic process [GO:0006506]	endoplasmic reticulum membrane [GO:0005789]	mannose-ethanolamine phosphotransferase activity [GO:0051377]	RQMAMGAGGGPR	0.97087	-0.35752	0	0	0	0	0	0	0	0	0	10.4951	0	0	0	0	0	0	0	0	10.7831	0	0	0	0	0	0	0	0	0	0	0	0	0	0	0	0	0	0	0	0
A0A8C0QEK4	A0A8C0QEK4_CANLF	Adenylosuccinate lyase (EC 4.3.2.2) (Adenylosuccinase)	ADSL	Canis lupus familiaris (Dog) (Canis familiaris)	'de novo' AMP biosynthetic process [GO:0044208]; 'de novo' IMP biosynthetic process [GO:0006189]		N6-(1,2-dicarboxyethyl)AMP AMP-lyase (fumarate-forming) activity [GO:0004018]	NAIDLLLPK	0.97244	-0.36589	0	0	0	0	0	0	0	0	0	0	0	0	0	0	0	0	0	0	0	0	0	0	0	0	0	0	0	0	0	0	0	0	0	0	0	0	0	0	0
A0A8C0QES6	A0A8C0QES6_CANLF	P-type Cu(+) transporter (EC 7.2.2.8)		Canis lupus familiaris (Dog) (Canis familiaris)	copper ion transmembrane transport [GO:0035434]	membrane [GO:0016020]; trans-Golgi network [GO:0005802]	ATP binding [GO:0005524]; ATP hydrolysis activity [GO:0016887]; copper ion binding [GO:0005507]	VGPCAEVLGAECSVMSER	0.76256	0.51135	0	0	0	0	0	0	0	0	0	0	0	0	0	0	0	0	0	0	0	0	0	0	0	0	0	0	0	0	0	0	0	0	0	0	0	0	0	0	0
A0A8C0QEW9	A0A8C0QEW9_CANLF	SPARC (osteonectin), cwcv and kazal like domains proteoglycan 3	SPOCK3	Canis lupus familiaris (Dog) (Canis familiaris)		extracellular region [GO:0005576]	calcium ion binding [GO:0005509]	GAAGAGR	0.95442	-0.22008	0	0	0	0	0	0	0	0	0	0	0	10.4274	0	0	0	0	0	0	0	0	0	0	0	0	0	0	0	0	0	0	0	0	0	0	0	0	0	0	0
A0A8C0QEX3	A0A8C0QEX3_CANLF	Kynurenine aminotransferase 3	KYAT3	Canis lupus familiaris (Dog) (Canis familiaris)	biosynthetic process [GO:0009058]; L-kynurenine catabolic process [GO:0097053]		catalytic activity [GO:0003824]; pyridoxal phosphate binding [GO:0030170]	RFCSLESRAK	0.91649	0.17119	0	0	0	0	0	0	0	0	0	0	0	0	0	0	0	0	0	0	0	0	0	0	0	0	0	0	0	0	0	0	0	0	0	0	0	0	0	0	0
A0A8C0QEZ9	A0A8C0QEZ9_CANLF	Opioid growth factor receptor like 1		Canis lupus familiaris (Dog) (Canis familiaris)		membrane [GO:0016020]	opioid growth factor receptor activity [GO:0140625]	EQGLNFYAK	0.99041	-0.5791	0	0	0	0	0	0	0	0	0	0	0	0	0	0	0	0	0	0	0	0	0	0	0	0	0	0	0	0	0	0	0	0	0	0	0	0	0	0	0
A0A8C0QF43	A0A8C0QF43_CANLF	Nuclear receptor coactivator 3		Canis lupus familiaris (Dog) (Canis familiaris)	positive regulation of transcription by RNA polymerase II [GO:0045944]	nucleus [GO:0005634]	nuclear receptor binding [GO:0016922]; nuclear receptor coactivator activity [GO:0030374]; protein dimerization activity [GO:0046983]	ANMMRPRTNTPK	0.95415	-0.28153	0	0	0	0	0	0	0	0	0	0	0	0	0	0	0	0	0	0	0	0	0	0	0	0	0	0	0	0	0	0	0	0	0	0	0	0	0	0	0
A0A8C0QF86	A0A8C0QF86_CANLF	5'-3' exoribonuclease 1 (EC 3.1.13.-)	XRN1	Canis lupus familiaris (Dog) (Canis familiaris)	nuclear-transcribed mRNA catabolic process [GO:0000956]	cytoplasm [GO:0005737]	5'-3' exonuclease activity [GO:0008409]; RNA binding [GO:0003723]	AFDSRFSNIKTLDDLFPPR	0.98511	-2.2479	0	0	0	0	0	0	0	0	0	0	0	0	0	0	0	0	0	0	0	0	9.96365	0	0	0	0	0	9.63421	0	0	0	0	0	10.7955	0	0	0	0	0	0
A0A8C0QFA2	A0A8C0QFA2_CANLF	Methylenetetrahydrofolate reductase (EC 1.5.1.53)		Canis lupus familiaris (Dog) (Canis familiaris)	methionine metabolic process [GO:0006555]; tetrahydrofolate interconversion [GO:0035999]		methylenetetrahydrofolate reductase (NAD(P)H) activity [GO:0004489]	EPRGDGDGGPTPRSEGSSSGSESSK	0.9888	-1.7666	0	0	0	0	0	0	0	0	0	0	0	0	0	0	0	0	0	0	0	0	0	0	0	0	0	0	0	0	0	0	0	0	0	0	0	0	0	0	0
A0A8C0QFF3	A0A8C0QFF3_CANLF	Solute carrier family 12 member 5		Canis lupus familiaris (Dog) (Canis familiaris)		membrane [GO:0016020]	potassium:chloride symporter activity [GO:0015379]	EIQSITDESR	0.98505	-2.2452	0	0	0	0	0	0	0	0	0	0	0	0	0	0	0	0	0	0	0	0	0	0	0	0	0	0	0	0	0	0	0	0	0	0	0	0	0	0	0
A0A8C0QFN0	A0A8C0QFN0_CANLF	Divergent protein kinase domain 2A	DIPK2A	Canis lupus familiaris (Dog) (Canis familiaris)		extracellular region [GO:0005576]		APRPAPSLARGPCR	0.98523	-2.2416	0	0	0	0	0	0	0	0	0	0	0	0	0	0	0	0	0	0	0	0	0	0	0	0	0	0	0	0	0	0	0	0	0	0	0	0	0	0	0
A0A8C0QFX9	A0A8C0QFX9_CANLF	Autophagy-related protein 9		Canis lupus familiaris (Dog) (Canis familiaris)	autophagy [GO:0006914]; lipid transport [GO:0006869]	phagophore assembly site membrane [GO:0034045]		ASAYRQMAR	0.98561	-2.2129	0	0	0	0	0	0	0	0	0	0	0	0	0	0	0	0	0	0	0	0	11.0906	0	0	0	0	0	0	0	0	0	0	0	0	0	0	0	0	0	0
A0A8C0QFY5	A0A8C0QFY5_CANLF	Conserved oligomeric Golgi complex subunit 6 (COG complex subunit 6) (Component of oligomeric Golgi complex 6)	COG6	Canis lupus familiaris (Dog) (Canis familiaris)	intra-Golgi vesicle-mediated transport [GO:0006891]; protein transport [GO:0015031]	Golgi membrane [GO:0000139]; Golgi transport complex [GO:0017119]		TSQNFELK	0.98831	-0.95931	0	0	0	0	0	0	0	0	0	0	0	0	0	0	0	0	0	0	0	0	0	0	0	0	0	0	0	0	0	0	0	0	9.83373	0	0	0	0	0	0
A0A8C0QG22	A0A8C0QG22_CANLF	Beta-galactoside alpha-2,6-sialyltransferase 2 (EC 2.4.3.1) (CMP-N-acetylneuraminate-beta-galactosamide-alpha-2,6-sialyltransferase 2) (ST6Gal II) (Sialyltransferase 2)		Canis lupus familiaris (Dog) (Canis familiaris)	carbohydrate metabolic process [GO:0005975]; protein glycosylation [GO:0006486]	Golgi cisterna membrane [GO:0032580]	sialyltransferase activity [GO:0008373]	APAGGGGGDGDRLYSSMSR	0.98867	-1.5672	0	0	0	0	0	0	0	0	0	0	0	0	0	0	0	0	0	0	0	0	0	0	0	0	0	0	0	0	0	0	0	0	0	0	0	0	0	0	0
A0A8C0QG42	A0A8C0QG42_CANLF	CB076 protein		Canis lupus familiaris (Dog) (Canis familiaris)				EQEFLHMASKEVTITVRLIR	0.98938	-1.8146	0	0	0	0	0	0	0	0	0	0	0	0	0	0	0	0	0	0	0	0	0	0	0	0	0	0	0	0	0	0	0	0	0	0	0	0	0	0	0
A0A8C0QGB6	A0A8C0QGB6_CANLF	MAP7 domain containing 1		Canis lupus familiaris (Dog) (Canis familiaris)	microtubule cytoskeleton organization [GO:0000226]	microtubule cytoskeleton [GO:0015630]		AGERHKLAK	0.98931	-1.8147	0	0	0	0	0	0	0	0	0	0	0	0	0	0	0	0	0	0	0	0	0	0	0	0	0	0	0	0	0	0	0	0	0	0	0	0	0	0	0
A0A8C0QGE8	A0A8C0QGE8_CANLF	Transcription factor EB		Canis lupus familiaris (Dog) (Canis familiaris)	humoral immune response [GO:0006959]; positive regulation of DNA-templated transcription [GO:0045893]	nucleus [GO:0005634]	protein dimerization activity [GO:0046983]; RNA polymerase II cis-regulatory region sequence-specific DNA binding [GO:0000978]	ASVDYIRRMQK	0.95051	-0.19403	0	0	0	0	0	0	0	0	0	0	0	0	0	0	0	0	0	0	0	0	0	0	0	0	0	0	0	0	0	0	0	0	0	0	0	0	0	0	0
A0A8C0QGE9	A0A8C0QGE9_CANLF	Staphylococcal nuclease domain-containing protein 1 (EC 3.1.31.1) (100 kDa coactivator) (p100 co-activator)		Canis lupus familiaris (Dog) (Canis familiaris)	RNA-mediated gene silencing [GO:0031047]	cytoplasm [GO:0005737]; RISC complex [GO:0016442]	nuclease activity [GO:0004518]; nucleic acid binding [GO:0003676]	GEFCIAKFVDGEWYRAR	0.98897	-1.6759	0	0	0	0	0	0	0	0	0	0	0	0	0	0	0	0	8.99183	0	0	0	0	0	0	0	0	0	0	0	0	0	0	0	0	0	0	0	0	0	0
A0A8C0QGF4	A0A8C0QGF4_CANLF	Leucine rich repeat containing 45		Canis lupus familiaris (Dog) (Canis familiaris)				LDLAAQSLTVDTCR	0.94947	-0.12422	0	0	0	0	0	0	0	0	0	0	0	0	0	0	0	0	0	0	0	0	0	0	0	0	0	0	0	0	0	0	0	0	0	0	0	0	0	0	0
A0A8C0QGL5	A0A8C0QGL5_CANLF	DLG associated protein 3		Canis lupus familiaris (Dog) (Canis familiaris)	signaling [GO:0023052]			SLARQRK	0.98903	-0.79832	0	0	0	0	0	0	0	0	0	0	0	0	0	0	0	0	0	0	0	0	0	0	0	0	10.8647	0	0	0	0	0	0	0	0	0	0	0	0	0	0
A0A8C0QGU9	A0A8C0QGU9_CANLF	Origin recognition complex subunit 1		Canis lupus familiaris (Dog) (Canis familiaris)	DNA replication [GO:0006260]	nucleus [GO:0005634]	ATP binding [GO:0005524]; chromatin binding [GO:0003682]; DNA binding [GO:0003677]	KTPKPHTPR	0.98958	-1.8135	0	0	0	0	0	0	0	0	0	0	0	0	0	0	0	0	0	0	0	0	0	0	0	0	0	0	0	0	0	0	0	0	0	0	0	0	0	0	0
A0A8C0QGV7	A0A8C0QGV7_CANLF	Zinc finger protein 471		Canis lupus familiaris (Dog) (Canis familiaris)	regulation of DNA-templated transcription [GO:0006355]		metal ion binding [GO:0046872]	RPYECIECEK	0.71682	0.51962	9.93809	9.82192	0	12.1703	0	0	0	0	0	0	0	0	0	0	0	0	0	10.303	0	0	0	0	0	0	0	13.8539	0	0	0	0	0	0	0	0	0	12.2511	0	0	0
A0A8C0QH12	A0A8C0QH12_CANLF	Family with sequence similarity 193 member A		Canis lupus familiaris (Dog) (Canis familiaris)				KFQVTWELHNK	0.98749	-3.407	0	0	0	0	0	0	0	0	0	0	0	0	0	0	0	0	0	0	0	0	0	0	0	0	0	0	0	0	0	0	0	0	0	0	0	0	0	0	0
A0A8C0QH26	A0A8C0QH26_CANLF	Syntaxin binding protein 6	STXBP6	Canis lupus familiaris (Dog) (Canis familiaris)	regulation of SNARE complex assembly [GO:0035542]			KPTQASITK	0.99048	-1.1812	0	0	0	0	0	0	0	0	0	0	0	0	0	0	0	0	0	0	0	0	0	0	0	0	0	0	0	0	0	0	0	0	0	0	0	0	0	0	0
A0A8C0QH42	A0A8C0QH42_CANLF	Elongator complex protein 2		Canis lupus familiaris (Dog) (Canis familiaris)	regulation of receptor signaling pathway via JAK-STAT [GO:0046425]; tRNA wobble uridine modification [GO:0002098]	cytosol [GO:0005829]; elongator holoenzyme complex [GO:0033588]; transcription elongation factor complex [GO:0008023]	protein kinase binding [GO:0019901]; RNA polymerase II complex binding [GO:0000993]	FQFVSGADEKVLR	0.95328	-0.21136	0	0	0	0	0	0	0	0	0	0	0	0	0	0	0	0	0	0	0	0	0	0	0	0	0	0	0	0	0	0	0	0	0	0	0	0	0	0	0
A0A8C0QH45	A0A8C0QH45_CANLF	Rho guanine nucleotide exchange factor 7	ARHGEF7	Canis lupus familiaris (Dog) (Canis familiaris)	intracellular signal transduction [GO:0035556]	lamellipodium [GO:0030027]	guanyl-nucleotide exchange factor activity [GO:0005085]	GCGCEAR	0.98863	-1.2856	0	0	0	0	0	0	0	0	0	0	0	0	0	0	0	0	0	0	0	0	9.36656	0	0	0	0	0	0	0	0	0	0	0	0	0	0	0	0	0	0
A0A8C0QHB8	A0A8C0QHB8_CANLF	Serine/threonine-protein kinase ATR (EC 2.7.11.1)	ATR	Canis lupus familiaris (Dog) (Canis familiaris)	DNA repair [GO:0006281]; protein phosphorylation [GO:0006468]; regulation of cellular component organization [GO:0051128]; regulation of macromolecule metabolic process [GO:0060255]; regulation of nitrogen compound metabolic process [GO:0051171]; regulation of primary metabolic process [GO:0080090]		ATP binding [GO:0005524]; protein serine/threonine kinase activity [GO:0004674]	MLSLWLDFGAKAYEWEK	0.96496	-0.30776	0	0	0	0	0	0	0	0	0	0	0	0	0	0	0	0	0	0	0	0	0	0	0	0	0	0	0	0	0	0	0	0	0	0	0	0	0	0	0
A0A8C0QHG4	A0A8C0QHG4_CANLF	Dynein heavy chain domain 1		Canis lupus familiaris (Dog) (Canis familiaris)	microtubule-based movement [GO:0007018]	dynein complex [GO:0030286]	ATP binding [GO:0005524]; dynein intermediate chain binding [GO:0045505]; dynein light intermediate chain binding [GO:0051959]; minus-end-directed microtubule motor activity [GO:0008569]	ACAPLEK	0.98722	-2.6877	0	0	0	0	0	0	0	0	0	0	0	0	0	0	0	0	0	0	0	0	0	0	0	0	0	0	0	0	0	0	0	0	0	0	0	0	0	0	0
A0A8C0QHS6	A0A8C0QHS6_CANLF	Cadherin EGF LAG seven-pass G-type receptor 1		Canis lupus familiaris (Dog) (Canis familiaris)	cell surface receptor signaling pathway [GO:0007166]; homophilic cell adhesion via plasma membrane adhesion molecules [GO:0007156]	plasma membrane [GO:0005886]	calcium ion binding [GO:0005509]; G protein-coupled receptor activity [GO:0004930]	AFEAGIWWPQTK	0.96067	-0.32234	0	0	0	0	0	0	0	0	0	0	0	0	0	0	0	0	0	0	0	0	0	0	0	0	0	0	0	0	0	0	0	0	0	0	0	0	0	0	0
A0A8C0QI14	A0A8C0QI14_CANLF	[histone H4]-N-methyl-L-lysine20 N-methyltransferase KMT5B (EC 2.1.1.361) (EC 2.1.1.362) ([histone H4]-lysine20 N-methyltransferase KMT5B)		Canis lupus familiaris (Dog) (Canis familiaris)	histone H4-K20 dimethylation [GO:0034772]; muscle organ development [GO:0007517]	chromosome [GO:0005694]; nucleus [GO:0005634]	histone H4K20 methyltransferase activity [GO:0042799]; metal ion binding [GO:0046872]	AGKHAVERR	0.90591	0.22712	0	0	0	0	0	0	0	0	0	0	0	0	0	0	0	0	0	0	0	0	0	0	0	0	0	0	0	0	0	0	0	0	0	0	0	0	0	0	0
A0A8C0QIC9	A0A8C0QIC9_CANLF	Uncharacterized protein		Canis lupus familiaris (Dog) (Canis familiaris)				AGATHPPPSSPARTAARAPGR	0.9891	-1.8247	0	0	0	0	0	0	0	0	0	0	0	0	0	0	0	0	0	0	0	0	0	0	0	0	0	0	0	0	0	0	0	0	0	0	9.19094	0	0	0	0
A0A8C0QIR0	A0A8C0QIR0_CANLF	Procollagen C-endopeptidase enhancer 2		Canis lupus familiaris (Dog) (Canis familiaris)		extracellular region [GO:0005576]		DIEPRPAAAR	0.9887	-0.77953	0	0	0	0	9.20156	9.06684	0	0	0	0	0	0	0	0	0	0	0	0	10.0051	0	0	0	0	0	10.366	10.3894	0	0	0	0	0	9.10282	0	0	0	0	10.1313	0	0
A0A8C0QIR2	A0A8C0QIR2_CANLF	Nuclear factor, erythroid 2 like 3		Canis lupus familiaris (Dog) (Canis familiaris)	regulation of transcription by RNA polymerase II [GO:0006357]		DNA-binding transcription factor activity [GO:0003700]; RNA polymerase II cis-regulatory region sequence-specific DNA binding [GO:0000978]	AEAAAGAQGPAGAGRGVPGARR	0.98753	-1.4237	0	0	0	0	0	0	0	0	0	0	0	0	0	0	0	0	0	0	0	0	0	0	0	0	0	0	0	0	0	0	0	0	0	0	0	0	0	0	0
A0A8C0QIU6	A0A8C0QIU6_CANLF	Ubiquitin associated protein 2	UBAP2	Canis lupus familiaris (Dog) (Canis familiaris)		cytoplasm [GO:0005737]		CSDLFINCVFAFQATAEQMR	0.88777	0.35322	0	0	0	0	0	0	0	0	0	0	0	0	0	0	0	0	0	0	0	0	0	0	0	0	0	0	0	0	0	0	0	0	0	0	0	0	0	0	0
A0A8C0QIV2	A0A8C0QIV2_CANLF	Periostin		Canis lupus familiaris (Dog) (Canis familiaris)	cell adhesion [GO:0007155]			GVLERIMGDK	0.98692	-2.5261	0	0	0	0	0	0	0	0	0	0	0	0	0	0	0	0	0	0	0	0	0	0	0	0	0	0	9.66927	0	0	0	0	0	0	0	0	0	0	0	0
A0A8C0QIY0	A0A8C0QIY0_CANLF	Beta-1,4-mannosyl-glycoprotein 4-beta-N-acetylglucosaminyltransferase		Canis lupus familiaris (Dog) (Canis familiaris)	protein N-linked glycosylation [GO:0006487]	membrane [GO:0016020]	beta-1,4-mannosylglycoprotein 4-beta-N-acetylglucosaminyltransferase activity [GO:0003830]	VINAININHEFDLLDVR	0.67945	0.55537	0	0	0	0	0	0	0	0	0	0	0	0	0	0	0	0	0	0	0	0	0	0	0	0	0	0	0	0	0	0	0	0	0	0	0	0	0	0	0
A0A8C0QJ32	A0A8C0QJ32_CANLF	Dual specificity phosphatase 2		Canis lupus familiaris (Dog) (Canis familiaris)	protein dephosphorylation [GO:0006470]	nucleus [GO:0005634]	MAP kinase tyrosine/serine/threonine phosphatase activity [GO:0017017]	AAAGDPRR	0.96579	-0.3441	0	0	0	0	0	0	0	0	0	0	0	0	0	0	0	0	0	0	0	0	0	0	0	10.3132	10.48	0	10.5902	0	0	9.32497	0	10.0466	9.88043	0	0	0	10.3811	10.3804	10.1193
A0A8C0QJG2	A0A8C0QJG2_CANLF	Mitochondrial ribosomal protein L54		Canis lupus familiaris (Dog) (Canis familiaris)		mitochondrion [GO:0005739]; ribonucleoprotein complex [GO:1990904]; ribosome [GO:0005840]		KQNIWRHNR	0.95086	-0.1545	0	0	0	0	0	0	0	0	0	0	0	0	0	0	0	0	0	0	0	0	0	0	0	0	0	0	0	0	0	0	0	0	9.03705	0	0	0	0	0	0
A0A8C0QJH1	A0A8C0QJH1_CANLF	Ubiquitin specific peptidase 38	USP38	Canis lupus familiaris (Dog) (Canis familiaris)	protein deubiquitination [GO:0016579]; ubiquitin-dependent protein catabolic process [GO:0006511]		cysteine-type deubiquitinase activity [GO:0004843]	DASMTQALCR	0.96191	-0.33536	0	0	0	0	0	0	0	0	0	0	0	0	0	0	0	0	0	0	0	0	0	0	0	0	0	0	0	0	0	0	0	0	0	0	0	0	0	0	0
A0A8C0QJI1	A0A8C0QJI1_CANLF	Argonaute RISC catalytic component 3	AGO3	Canis lupus familiaris (Dog) (Canis familiaris)	regulation of translation [GO:0006417]; RNA-mediated gene silencing [GO:0031047]	P-body [GO:0000932]; ribonucleoprotein complex [GO:1990904]	RNA binding [GO:0003723]	VWAVACFAPQKQCR	0.9157	0.21301	0	0	0	0	0	0	0	0	0	0	0	0	0	0	0	0	0	0	0	0	0	0	0	0	0	0	0	0	0	0	0	0	0	0	0	0	0	0	0
A0A8C0QJM5	A0A8C0QJM5_CANLF	Ankyrin repeat domain 12	ANKRD12	Canis lupus familiaris (Dog) (Canis familiaris)				DRHLAESK	0.98721	-2.7823	0	0	0	0	0	0	0	0	0	0	0	0	0	0	0	0	0	0	0	0	0	0	0	0	0	0	0	0	0	0	0	0	0	0	0	0	0	0	0
A0A8C0QJM9	A0A8C0QJM9_CANLF	Caveolae associated protein 1	CAVIN1	Canis lupus familiaris (Dog) (Canis familiaris)		caveola [GO:0005901]		IIGAVDQIQLTQAQLEER	0.86212	0.42057	0	0	0	0	0	0	0	0	0	0	0	0	0	0	0	0	0	0	0	0	0	0	0	0	0	0	0	0	0	0	0	0	0	0	0	0	0	0	0
A0A8C0QJR2	A0A8C0QJR2_CANLF	[histone H3]-lysine(4) N-methyltransferase (EC 2.1.1.364)		Canis lupus familiaris (Dog) (Canis familiaris)	chromatin organization [GO:0006325]; nucleic acid metabolic process [GO:0090304]; protein methylation [GO:0006479]	MLL3/4 complex [GO:0044666]	DNA binding [GO:0003677]; histone H3K4 methyltransferase activity [GO:0042800]; metal ion binding [GO:0046872]	AVVSGSTERCAFCK	0.98529	-2.4033	0	0	0	0	0	0	0	0	0	0	0	0	0	0	0	0	0	0	0	0	0	0	9.11982	0	9.29062	0	0	0	0	0	0	9.26035	0	0	0	8.9824	0	0	0
A0A8C0QJV5	A0A8C0QJV5_CANLF	Multiple EGF like domains 8		Canis lupus familiaris (Dog) (Canis familiaris)		membrane [GO:0016020]	calcium ion binding [GO:0005509]	CMWTRQFK	0.98887	-0.87324	0	0	0	0	0	0	0	0	0	0	10.4767	0	0	0	0	0	0	0	0	0	0	0	0	0	0	0	0	0	0	0	0	0	0	0	9.71937	0	0	0	0
A0A8C0QJX7	A0A8C0QJX7_CANLF	Cortactin		Canis lupus familiaris (Dog) (Canis familiaris)		cellular anatomical entity [GO:0110165]		GGVFLEDSVSR	0.96242	-0.33031	0	0	0	0	0	0	0	0	0	0	0	0	0	0	0	0	0	0	0	0	0	0	0	0	0	0	0	0	0	0	10.2126	0	0	0	0	0	0	0	0
A0A8C0QK49	A0A8C0QK49_CANLF	Cellular tumor antigen p53		Canis lupus familiaris (Dog) (Canis familiaris)	apoptotic process [GO:0006915]; cell cycle [GO:0007049]; protein tetramerization [GO:0051262]; rhythmic process [GO:0048511]	endoplasmic reticulum [GO:0005783]; microtubule organizing center [GO:0005815]; mitochondrial matrix [GO:0005759]; PML body [GO:0016605]	DNA-binding transcription factor activity [GO:0003700]; metal ion binding [GO:0046872]; transcription cis-regulatory region binding [GO:0000976]	LYCQIAK	0.98984	-0.61132	0	0	0	11.9848	0	0	0	0	0	0	0	0	0	0	0	0	0	0	0	0	0	0	0	0	0	0	0	0	0	0	0	0	0	0	0	0	0	0	0
A0A8C0QK80	A0A8C0QK80_CANLF	non-specific protein-tyrosine kinase (EC 2.7.10.2)	PTK2	Canis lupus familiaris (Dog) (Canis familiaris)	positive regulation of cell population proliferation [GO:0008284]; protein phosphorylation [GO:0006468]; regulation of cellular component organization [GO:0051128]; regulation of multicellular organismal process [GO:0051239]; response to stimulus [GO:0050896]; signal complex assembly [GO:0007172]	cell cortex [GO:0005938]; cell projection [GO:0042995]; cytoskeleton [GO:0005856]; focal adhesion [GO:0005925]; plasma membrane [GO:0005886]	ATP binding [GO:0005524]; protein tyrosine kinase activity [GO:0004713]	YMEDSTYYK	0.9746	-0.37547	0	0	0	0	0	0	0	0	0	0	0	0	0	0	0	0	0	0	0	0	0	0	0	0	0	0	0	0	0	0	0	0	0	0	0	0	0	0	0
A0A8C0QKB7	A0A8C0QKB7_CANLF	ISL LIM homeobox 1		Canis lupus familiaris (Dog) (Canis familiaris)	neuron fate specification [GO:0048665]; positive regulation of transcription by RNA polymerase II [GO:0045944]	nucleus [GO:0005634]	DNA binding [GO:0003677]; DNA-binding transcription factor activity, RNA polymerase II-specific [GO:0000981]; metal ion binding [GO:0046872]	QPALRPHVHKQPEK	0.96057	-0.30099	0	0	0	0	0	0	0	0	0	0	0	0	0	0	0	0	0	0	0	0	0	0	0	0	0	0	0	0	0	0	0	0	0	0	0	0	0	0	0
A0A8C0QKI0	A0A8C0QKI0_CANLF	Calcium dependent secretion activator 2		Canis lupus familiaris (Dog) (Canis familiaris)	dense core granule exocytosis [GO:1990504]; protein transport [GO:0015031]; synaptic vesicle exocytosis [GO:0016079]	cytoplasmic vesicle [GO:0031410]; presynapse [GO:0098793]		DTVPELNKQQLQLLK	0.91857	0.19073	0	0	0	0	0	0	0	0	0	0	0	0	0	0	0	0	0	0	0	0	0	0	0	0	0	0	0	0	0	0	0	0	0	0	0	0	0	0	0
A0A8C0QKJ5	A0A8C0QKJ5_CANLF	Nuclear factor of activated T cells 4		Canis lupus familiaris (Dog) (Canis familiaris)			DNA binding [GO:0003677]; DNA-binding transcription factor activity [GO:0003700]	GAASCEDEELEFK	0.7639	0.50827	0	0	0	0	0	0	0	0	0	0	0	8.54616	0	0	0	0	0	0	0	0	0	0	0	0	0	0	0	0	0	0	0	0	0	0	0	0	0	0	0
A0A8C0QKP6	A0A8C0QKP6_CANLF	Plexin A4		Canis lupus familiaris (Dog) (Canis familiaris)	phosphorylation [GO:0016310]	plasma membrane [GO:0005886]	ATP binding [GO:0005524]; kinase activity [GO:0016301]; semaphorin receptor activity [GO:0017154]	DIQPAGWAR	0.9864	-4.9549	0	0	9.71778	0	0	0	0	0	0	0	0	10.9861	0	0	0	0	0	0	0	0	0	0	0	0	0	0	0	0	0	0	0	0	0	0	0	0	0	0	0
A0A8C0QKR8	A0A8C0QKR8_CANLF	Uncharacterized protein		Canis lupus familiaris (Dog) (Canis familiaris)				AAGPQPRPEPRQVHTSGR	0.7923	0.50013	0	0	0	0	0	0	0	0	0	0	0	0	0	0	0	0	0	0	0	0	0	0	0	0	0	0	0	0	0	0	0	0	0	0	0	0	0	0	0
A0A8C0QKR9	A0A8C0QKR9_CANLF	Tubulin-specific chaperone D		Canis lupus familiaris (Dog) (Canis familiaris)	post-chaperonin tubulin folding pathway [GO:0007023]; tubulin complex assembly [GO:0007021]		beta-tubulin binding [GO:0048487]; GTPase activator activity [GO:0005096]	DAACYVCWAFAR	0.67541	0.55723	10.7964	11.2091	0	11.8767	11.2878	0	0	0	0	0	0	0	0	0	0	0	10.067	11.5272	0	0	0	14.7357	14.4575	0	14.6001	12.6441	12.423	0	0	12.0136	11.4869	0	11.1222	0	0	13.772	0	0	0
A0A8C0QKU9	A0A8C0QKU9_CANLF	40S ribosomal protein S19		Canis lupus familiaris (Dog) (Canis familiaris)	translation [GO:0006412]	ribonucleoprotein complex [GO:1990904]; ribosome [GO:0005840]	structural constituent of ribosome [GO:0003735]	EKIWPHTGR	0.9874	-2.6813	0	0	0	0	0	0	0	0	0	0	0	0	0	0	0	0	0	0	0	0	0	0	0	0	0	0	0	0	0	0	0	0	0	0	0	0	0	0	0
A0A8C0QKV7	A0A8C0QKV7_CANLF	protein-tyrosine-phosphatase (EC 3.1.3.48)		Canis lupus familiaris (Dog) (Canis familiaris)	protein dephosphorylation [GO:0006470]	membrane [GO:0016020]	protein tyrosine phosphatase activity [GO:0004725]	TLTEATAPNR	0.96111	-0.30003	0	0	0	0	0	0	0	0	0	0	0	0	0	0	0	0	0	0	0	0	0	0	0	0	0	0	0	0	0	0	0	0	0	0	0	0	0	0	0
A0A8C0QL21	A0A8C0QL21_CANLF	Uncharacterized protein		Canis lupus familiaris (Dog) (Canis familiaris)				LSWMALAR	0.95107	-0.17121	0	0	0	0	0	0	0	0	0	0	0	0	0	0	0	0	0	0	0	0	0	0	0	0	0	0	0	0	0	0	0	0	0	0	0	0	0	0	0
A0A8C0QLM8	A0A8C0QLM8_CANLF	CutA divalent cation tolerance homolog	CUTA	Canis lupus familiaris (Dog) (Canis familiaris)	response to metal ion [GO:0010038]	membrane [GO:0016020]		LGPGLAGSGGSGPASTVTWCVR	0.79799	0.4979	0	0	0	0	0	0	0	0	0	0	0	0	0	0	0	0	0	0	0	0	0	0	0	0	0	0	0	0	0	0	0	0	0	0	0	0	0	0	0
A0A8C0QLQ4	A0A8C0QLQ4_CANLF	Carbamoyl-phosphate synthetase 2, aspartate transcarbamylase, and dihydroorotase	TRIM54	Canis lupus familiaris (Dog) (Canis familiaris)	'de novo' pyrimidine nucleobase biosynthetic process [GO:0006207]; glutamine metabolic process [GO:0006541]		amino acid binding [GO:0016597]; ATP binding [GO:0005524]; carbamoyl-phosphate synthase (glutamine-hydrolyzing) activity [GO:0004088]; carboxyl- or carbamoyltransferase activity [GO:0016743]; hydrolase activity, acting on carbon-nitrogen (but not peptide) bonds, in cyclic amides [GO:0016812]; metal ion binding [GO:0046872]	EIDVDAVAR	0.72717	0.51676	0	0	0	0	0	0	0	0	0	0	0	0	0	0	0	0	0	0	0	0	0	0	0	0	0	0	0	0	0	0	0	0	0	0	0	0	0	0	0
A0A8C0QLT0	A0A8C0QLT0_CANLF	DExD/H-box helicase 60		Canis lupus familiaris (Dog) (Canis familiaris)			ATP binding [GO:0005524]; nucleic acid binding [GO:0003676]	AWKEHCQGKETTK	0.98874	-1.7028	0	0	0	0	0	0	0	0	0	0	0	0	0	0	0	0	0	0	0	0	0	0	0	0	0	0	0	0	0	0	0	0	0	0	0	0	0	0	0
A0A8C0QLV8	A0A8C0QLV8_CANLF	Ankyrin repeat domain 53		Canis lupus familiaris (Dog) (Canis familiaris)	regulation of mitotic cytokinesis [GO:1902412]			RPKSWNVSNNPAR	0.95465	-0.25291	0	0	0	0	0	0	0	0	0	0	0	0	0	0	0	0	0	0	0	0	0	0	0	0	0	0	0	0	0	0	0	0	0	0	0	0	0	0	0
A0A8C0QLW0	A0A8C0QLW0_CANLF	Tetratricopeptide repeat domain 34		Canis lupus familiaris (Dog) (Canis familiaris)				ADYRARGCPR	0.9868	-4.4126	0	0	0	0	0	0	0	0	0	0	0	0	0	0	0	0	0	0	0	0	0	0	0	9.15279	0	0	0	0	0	0	0	0	0	0	0	0	0	0	0
A0A8C0QM23	A0A8C0QM23_CANLF	Nuclear pore complex protein	NUP107	Canis lupus familiaris (Dog) (Canis familiaris)	mRNA export from nucleus [GO:0006406]; protein import into nucleus [GO:0006606]	nuclear membrane [GO:0031965]; nuclear pore outer ring [GO:0031080]	structural constituent of nuclear pore [GO:0017056]	LYHDPNVNGGTELEPVEGNPYR	0.87941	0.40374	0	0	0	0	0	0	0	0	0	0	0	0	0	0	0	0	0	0	0	0	0	0	0	0	0	0	0	0	0	0	0	0	0	0	0	0	0	0	0
A0A8C0QMD4	A0A8C0QMD4_CANLF	Oxysterol-binding protein	OSBPL3	Canis lupus familiaris (Dog) (Canis familiaris)	lipid transport [GO:0006869]		lipid binding [GO:0008289]	PLQIEREK	0.9875	-1.4778	0	0	0	0	0	0	0	0	0	0	0	0	0	0	0	0	0	0	0	0	0	0	0	0	0	0	0	0	0	0	0	0	0	0	0	0	0	0	0
A0A8C0QMF1	A0A8C0QMF1_CANLF	Fibronectin type III and SPRY domain containing 1 like		Canis lupus familiaris (Dog) (Canis familiaris)				GATAAAR	0.92203	0.14297	0	0	0	0	0	0	0	0	0	0	0	0	0	0	0	0	0	0	0	0	0	0	0	0	0	0	0	0	0	0	0	0	9.53995	0	0	0	0	0	0
A0A8C0QMG5	A0A8C0QMG5_CANLF	Tumor suppressor candidate 3	TUSC3	Canis lupus familiaris (Dog) (Canis familiaris)	protein glycosylation [GO:0006486]	endoplasmic reticulum membrane [GO:0005789]		SIFRMNGDK	0.98776	-1.9697	8.47812	0	0	0	0	0	0	0	0	0	0	0	0	0	0	0	0	0	0	0	0	0	0	0	0	0	0	0	0	0	0	9.91868	0	0	0	0	0	0	0
A0A8C0QMX2	A0A8C0QMX2_CANLF	Peroxisome proliferator-activated receptor alpha (Nuclear receptor subfamily 1 group C member 1)	PPARA	Canis lupus familiaris (Dog) (Canis familiaris)		nucleus [GO:0005634]	nuclear receptor activity [GO:0004879]; sequence-specific DNA binding [GO:0043565]; zinc ion binding [GO:0008270]	APGTSGTPGAQGRPPR	0.6682	0.59196	0	0	0	0	0	10.4644	0	0	0	12.4202	0	12.1775	0	9.62547	0	0	0	0	0	0	0	12.0042	0	0	0	0	0	0	0	11.1602	0	0	12.2881	0	0	10.6896	0	0	0
A0A8C0QNC4	A0A8C0QNC4_CANLF	Tight junction protein ZO-3	TJP3	Canis lupus familiaris (Dog) (Canis familiaris)		bicellular tight junction [GO:0005923]; plasma membrane [GO:0005886]		GRQGLEEEADCGQGYDGDTSSGSGR	0.98957	-1.8105	0	0	0	0	0	0	0	0	0	0	0	0	0	0	0	0	0	0	0	0	0	0	0	0	0	0	0	0	0	0	0	0	0	0	0	0	0	0	0
A0A8C0QNF5	A0A8C0QNF5_CANLF	Ectopic P-granules autophagy protein 5 homolog		Canis lupus familiaris (Dog) (Canis familiaris)				ESSAELIMK	0.98687	-2.5496	0	0	0	0	0	0	0	0	0	0	0	0	0	0	0	0	0	0	0	0	0	0	0	0	0	0	0	0	0	0	0	0	0	0	0	0	0	0	8.84125
A0A8C0QNN8	A0A8C0QNN8_CANLF	C-type lectin domain-containing protein	LOC100687463	Canis lupus familiaris (Dog) (Canis familiaris)			carbohydrate binding [GO:0030246]	DYNCAMKLPYICKFK	0.98852	-1.6958	0	0	0	0	0	0	0	0	0	0	0	0	0	0	0	0	0	0	0	0	0	0	0	0	0	0	0	0	0	0	0	0	0	0	0	0	0	0	0
A0A8C0QPA9	A0A8C0QPA9_CANLF	Integrin subunit alpha 10	ITGA10	Canis lupus familiaris (Dog) (Canis familiaris)	cell adhesion [GO:0007155]; integrin-mediated signaling pathway [GO:0007229]	integrin complex [GO:0008305]	metal ion binding [GO:0046872]	LCSVAHPVFR	0.962	-0.3049	0	0	0	0	0	0	0	0	0	0	0	0	0	0	0	0	0	0	0	0	0	0	0	0	0	0	0	0	0	0	0	0	0	0	0	0	0	0	0
A0A8C0QPB8	A0A8C0QPB8_CANLF	Hippocalcin like 1	HPCAL1	Canis lupus familiaris (Dog) (Canis familiaris)			calcium ion binding [GO:0005509]	FAEHVFR	0.9632	-0.31581	0	0	0	0	0	0	0	0	0	0	0	0	0	0	0	0	0	0	0	0	0	0	0	0	12.1702	0	0	0	0	0	0	0	0	0	0	0	0	0	0
A0A8C0QPF3	A0A8C0QPF3_CANLF	Zinc finger CCHC-type containing 10	ZCCHC10	Canis lupus familiaris (Dog) (Canis familiaris)			nucleic acid binding [GO:0003676]; zinc ion binding [GO:0008270]	QAEANKQHVR	0.98557	-2.233	0	0	0	0	0	0	0	0	0	0	0	0	0	0	0	0	0	0	0	0	0	0	0	0	0	0	0	0	0	0	0	0	0	0	0	0	0	0	0
A0A8C0QPN6	A0A8C0QPN6_CANLF	Kinesin family member 24	KIF24	Canis lupus familiaris (Dog) (Canis familiaris)	microtubule-based movement [GO:0007018]		ATP binding [GO:0005524]; microtubule binding [GO:0008017]; microtubule motor activity [GO:0003777]	RAEESVSLCSEKNQMGNK	0.98949	-1.7924	0	0	0	0	0	0	0	0	0	0	0	0	0	0	0	0	0	0	0	0	0	0	0	0	0	0	0	0	0	0	0	0	0	0	0	0	0	0	0
A0A8C0QQC6	A0A8C0QQC6_CANLF	Transforming growth factor beta receptor associated protein 1		Canis lupus familiaris (Dog) (Canis familiaris)	intracellular protein transport [GO:0006886]; vesicle-mediated transport [GO:0016192]	cytoplasm [GO:0005737]; intracellular membrane-bounded organelle [GO:0043231]		EEYHTHLALLYLDK	0.9511	-0.079329	0	0	0	0	0	0	0	0	0	0	0	0	0	0	0	0	0	0	0	0	0	0	0	0	0	0	0	0	0	0	0	0	0	0	0	0	0	0	0
A0A8C0QQM5	A0A8C0QQM5_CANLF	T-box transcription factor 18		Canis lupus familiaris (Dog) (Canis familiaris)	positive regulation of DNA-templated transcription [GO:0045893]	nucleus [GO:0005634]	DNA-binding transcription factor activity [GO:0003700]; RNA polymerase II cis-regulatory region sequence-specific DNA binding [GO:0000978]	TLGSLTLSSSQVSAHMV	0.57706	0.6518	0	0	0	0	0	0	0	0	0	0	0	0	0	0	0	0	0	0	0	0	0	0	0	10.3634	0	0	0	0	0	0	0	0	0	0	0	0	0	0	0
A0A8C0QQN3	A0A8C0QQN3_CANLF	DENN domain containing 2A		Canis lupus familiaris (Dog) (Canis familiaris)			guanyl-nucleotide exchange factor activity [GO:0005085]	AEEGPALPENRGGR	0.98588	-2.2009	0	0	0	0	0	0	0	0	0	0	0	0	0	0	0	0	0	0	0	0	0	0	0	0	0	0	0	0	0	0	9.50518	0	0	0	0	0	0	0	0
A0A8C0QQY8	A0A8C0QQY8_CANLF	RAS protein activator like 2	RASAL2	Canis lupus familiaris (Dog) (Canis familiaris)	regulation of GTPase activity [GO:0043087]		GTPase activator activity [GO:0005096]	IINSYCVFPRELK	0.98652	-2.1393	0	0	0	0	0	0	0	0	0	0	0	0	0	0	0	0	0	0	0	0	0	0	0	0	0	0	0	0	0	0	0	0	0	0	0	0	0	0	0
A0A8C0QR25	A0A8C0QR25_CANLF	Gasdermin E		Canis lupus familiaris (Dog) (Canis familiaris)	programmed cell death [GO:0012501]	plasma membrane [GO:0005886]		GLGPKPSRGCGCGCGCGCGCGCGRPAWAEPPKR	0.98928	-1.265	0	0	0	0	0	0	0	0	0	0	0	0	0	0	0	0	0	0	0	0	0	0	0	0	0	0	0	0	0	0	0	0	0	0	0	0	0	0	0
A0A8C0QRU0	A0A8C0QRU0_CANLF	Tripartite motif family like 1		Canis lupus familiaris (Dog) (Canis familiaris)			metal ion binding [GO:0046872]	ITGMREMLKK	0.98803	-0.94327	0	0	0	0	0	0	0	0	0	0	0	0	0	0	0	0	0	0	0	0	0	0	0	0	0	0	0	0	0	0	0	0	0	0	0	0	0	0	0
A0A8C0QRV0	A0A8C0QRV0_CANLF	Multiple myeloma tumor-associated protein 2-like N-terminal domain-containing protein		Canis lupus familiaris (Dog) (Canis familiaris)				EEEEEEEEEEAQER	0.90217	0.25007	0	0	0	0	0	0	0	0	0	0	0	0	0	0	0	0	0	0	0	0	0	0	0	0	0	0	0	0	0	0	0	0	8.51345	0	0	0	0	0	0
A0A8C0R958	A0A8C0R958_CANLF	Immunoglobulin like and fibronectin type III domain containing 1		Canis lupus familiaris (Dog) (Canis familiaris)				LGSQDGVTFEEEGLMR	0.76494	0.51088	0	0	0	0	0	0	0	0	0	0	0	0	0	0	0	0	0	0	0	0	0	0	0	0	0	0	0	8.98385	0	8.9305	0	0	0	0	0	0	0	0	0
A0A8C0R9A3	A0A8C0R9A3_CANLF	Pancreatic secretory granule membrane major glycoprotein GP2	GP2	Canis lupus familiaris (Dog) (Canis familiaris)		extracellular region [GO:0005576]; plasma membrane [GO:0005886]		ACPGEFHVYR	0.98804	-0.43852	0	0	0	0	0	8.74987	0	0	0	0	0	0	0	0	0	0	0	0	0	0	0	0	0	0	0	0	0	0	0	0	0	0	0	0	0	0	0	0	0
A0A8C0R9C7	A0A8C0R9C7_CANLF	Ataxin 2 like	ATXN2L	Canis lupus familiaris (Dog) (Canis familiaris)			RNA binding [GO:0003723]	EIESSPQYR	0.98535	-2.2397	0	0	0	0	0	0	0	0	0	0	0	0	0	0	0	0	0	0	0	0	10.1316	0	0	0	0	0	10.5711	0	0	0	10.5425	9.63773	11.0834	0	0	0	0	0	0
A0A8C0R9E0	A0A8C0R9E0_CANLF	Family with sequence similarity 83 member G		Canis lupus familiaris (Dog) (Canis familiaris)				DAFLRPMRTSGPLR	0.98809	-3.5571	0	0	0	0	0	0	0	0	0	0	0	0	0	0	0	0	0	0	0	11.7547	0	0	0	0	0	0	0	10.6482	10.6669	0	0	0	0	9.54232	0	0	14.6709	14.8108	0
A0A8C0R9G6	A0A8C0R9G6_CANLF	Dynein axonemal assembly factor 1	DNAAF1	Canis lupus familiaris (Dog) (Canis familiaris)	cilium assembly [GO:0060271]	cilium [GO:0005929]	dynein complex binding [GO:0070840]	CLWLECNGIQK	0.045714	1.7072	0	0	0	0	0	0	0	0	0	0	0	0	0	0	0	0	0	0	0	0	0	0	0	0	0	0	0	0	0	0	0	0	0	0	0	0	0	0	0
A0A8C0R9G8	A0A8C0R9G8_CANLF	Diacylglycerol kinase (DAG kinase) (EC 2.7.1.107)		Canis lupus familiaris (Dog) (Canis familiaris)	glycerolipid metabolic process [GO:0046486]; protein kinase C-activating G protein-coupled receptor signaling pathway [GO:0007205]		ATP binding [GO:0005524]; diacylglycerol kinase activity [GO:0004143]	ACPSGAGRGGR	0.98678	-3.8069	0	0	0	0	0	0	0	0	0	0	0	0	0	0	9.14423	0	0	0	0	0	0	0	0	0	0	0	0	0	0	0	0	0	0	0	0	0	0	0	0
A0A8C0R9H1	A0A8C0R9H1_CANLF	Fc fragment of IgG receptor and transporter		Canis lupus familiaris (Dog) (Canis familiaris)				GRGNLEWK	0.9891	-1.874	0	0	0	0	0	0	0	0	0	0	0	0	0	0	0	0	0	0	0	0	0	0	0	0	0	0	0	0	0	0	0	0	0	0	0	0	0	0	0
A0A8C0R9J3	A0A8C0R9J3_CANLF	Alpha-L-fucosidase (EC 3.2.1.51)		Canis lupus familiaris (Dog) (Canis familiaris)	fucose metabolic process [GO:0006004]		alpha-L-fucosidase activity [GO:0004560]	IPTYVQFMKNNYPPNFK	0.98958	-0.84153	0	0	0	0	0	0	0	0	0	0	9.50518	0	0	0	0	0	0	0	0	0	0	0	0	0	0	0	0	0	0	0	0	0	0	0	0	0	0	0	0
A0A8C0R9J4	A0A8C0R9J4_CANLF	non-specific serine/threonine protein kinase (EC 2.7.11.1)		Canis lupus familiaris (Dog) (Canis familiaris)	protein phosphorylation [GO:0006468]; protein tetramerization [GO:0051262]	membrane [GO:0016020]	ATP binding [GO:0005524]; calcium channel activity [GO:0005262]; metal ion binding [GO:0046872]; protein serine/threonine kinase activity [GO:0004674]	DPHRCTTGCQVCHNLIR	0.98526	-2.2701	0	0	0	0	0	0	0	0	0	0	0	0	0	0	0	0	0	0	0	0	0	0	0	0	9.52288	0	7.9037	0	0	0	0	0	0	0	0	0	0	0	0
A0A8C0R9N5	A0A8C0R9N5_CANLF	Zinc finger and BTB domain containing 45		Canis lupus familiaris (Dog) (Canis familiaris)				VGETFPGCGK	0.96221	-0.33612	0	0	0	0	0	0	0	0	0	0	0	0	0	0	0	0	0	0	0	0	9.47776	0	0	0	0	0	0	0	0	0	0	0	0	0	0	0	0	0	0
A0A8C0RA35	A0A8C0RA35_CANLF	NRDE-2, necessary for RNA interference, domain containing		Canis lupus familiaris (Dog) (Canis familiaris)	RNA processing [GO:0006396]	nucleus [GO:0005634]		ALFENALR	0.97166	-0.35596	0	0	0	0	0	0	0	0	0	0	9.17804	9.34585	0	0	0	0	0	0	0	0	0	8.77512	0	0	0	0	0	0	0	8.41587	0	0	0	0	0	0	0	0	0
A0A8C0RAG5	A0A8C0RAG5_CANLF	Amine oxidase (EC 1.4.3.-)		Canis lupus familiaris (Dog) (Canis familiaris)	amine metabolic process [GO:0009308]		copper ion binding [GO:0005507]; primary amine oxidase activity [GO:0008131]; quinone binding [GO:0048038]	NLVTMNTAPR	0.53107	0.6681	0	0	0	0	0	0	0	0	0	8.90195	9.14891	9.24136	0	0	0	0	0	0	0	0	8.37199	0	0	0	0	0	0	0	0	0	0	0	0	0	0	0	0	0	0
A0A8C0RAL9	A0A8C0RAL9_CANLF	Ig-like domain-containing protein		Canis lupus familiaris (Dog) (Canis familiaris)				AEDTAVYYCAK	0	22.3	8.98285	10.7129	10.6934	10.7343	9.28251	9.61173	11.2787	11.4672	11.3756	11.9649	12.1318	12.7396	10.3768	10.3537	10.3917	10.0411	9.99887	10.1976	14.8201	15.0048	14.7646	11.6107	10.5195	10.5975	13.775	14.2365	14.9411	11.9697	12.2055	11.9093	15.1377	14.9163	16.5483	11.1383	11.4937	11.6338	13.5619	12.3207	12.3003
A0A8C0RAM3	A0A8C0RAM3_CANLF	RING-type E3 ubiquitin transferase (EC 2.3.2.27) (RING-type E3 ubiquitin transferase BRCA1)	BRCA1	Canis lupus familiaris (Dog) (Canis familiaris)	cell cycle [GO:0007049]; DNA recombination [GO:0006310]; DNA repair [GO:0006281]; fatty acid biosynthetic process [GO:0006633]	chromosome [GO:0005694]; cytoplasm [GO:0005737]; nucleus [GO:0005634]	DNA binding [GO:0003677]; ubiquitin-protein transferase activity [GO:0004842]; zinc ion binding [GO:0008270]	DLTTTEKHATKK	0.98778	-3.0662	0	0	0	0	0	0	0	0	0	0	0	0	0	0	0	0	0	0	10.5216	0	0	0	0	0	0	0	0	0	0	0	0	0	0	0	0	0	0	10.592	0
A0A8C0RAN0	A0A8C0RAN0_CANLF	non-specific serine/threonine protein kinase (EC 2.7.11.1)		Canis lupus familiaris (Dog) (Canis familiaris)	protein phosphorylation [GO:0006468]		ATP binding [GO:0005524]; protein serine/threonine kinase activity [GO:0004674]	EERYEIK	0.98814	-3.5543	0	0	0	0	0	0	0	0	0	0	0	0	0	0	0	0	0	0	0	0	0	0	0	0	0	0	0	0	0	0	0	0	0	0	0	0	0	0	0
A0A8C0RAP4	A0A8C0RAP4_CANLF	BHLH domain-containing protein		Canis lupus familiaris (Dog) (Canis familiaris)			protein dimerization activity [GO:0046983]	VPPQLRKPVVEKMR	0.98854	-1.7486	0	0	0	0	0	0	0	0	0	0	0	0	0	0	0	0	0	0	0	0	0	0	0	0	0	0	9.53599	0	0	0	0	0	0	0	0	0	0	0	0
A0A8C0RAQ3	A0A8C0RAQ3_CANLF	Ig-like domain-containing protein		Canis lupus familiaris (Dog) (Canis familiaris)				AEDTAVYYCAR	0	3.8584	0	0	0	0	0	0	0	0	0	0	0	0	0	0	0	0	0	0	10.7965	10.6439	10.685	0	0	0	0	0	0	0	0	0	0	0	8.36216	8.62106	8.74816	8.71593	9.8902	9.40299	9.18023
A0A8C0RAV1	A0A8C0RAV1_CANLF	Uncharacterized protein		Canis lupus familiaris (Dog) (Canis familiaris)	signal transduction [GO:0007165]	membrane [GO:0016020]	GTP binding [GO:0005525]; GTPase activity [GO:0003924]	GRGDPGGGGACPR	0.98952	-1.8618	0	0	0	0	0	0	0	0	0	9.86496	0	0	0	0	0	0	0	0	0	9.33838	0	0	0	0	0	0	0	0	0	0	0	0	0	0	0	0	0	0	0
A0A8C0RAZ0	A0A8C0RAZ0_CANLF	DAB2 interacting protein	DAB2IP	Canis lupus familiaris (Dog) (Canis familiaris)	regulation of GTPase activity [GO:0043087]		GTPase activator activity [GO:0005096]	CSAADLPEHQGNLK	0.91383	0.20342	0	0	0	0	0	0	0	0	0	8.62385	0	0	0	0	0	0	0	0	0	0	0	0	0	0	0	0	0	0	0	0	0	0	0	0	0	0	0	0	0
A0A8C0RAZ8	A0A8C0RAZ8_CANLF	WD repeat domain 70	WDR70	Canis lupus familiaris (Dog) (Canis familiaris)				EKEEEMNREK	0.98931	-1.4676	0	0	0	0	0	0	0	0	0	0	0	0	0	0	0	0	0	0	0	0	0	0	0	0	0	0	0	0	0	0	0	0	0	0	0	0	0	0	0
A0A8C0RB31	A0A8C0RB31_CANLF	ZFP1 zinc finger protein	ZFP1	Canis lupus familiaris (Dog) (Canis familiaris)				ESIFKHQK	0.98827	-1.9132	0	0	0	0	0	0	0	0	0	0	0	0	0	0	0	0	0	0	0	0	0	0	0	0	0	0	0	0	0	0	0	0	0	0	0	0	0	0	0
A0A8C0RB83	A0A8C0RB83_CANLF	Netrin receptor UNC5	UNC5A	Canis lupus familiaris (Dog) (Canis familiaris)		plasma membrane [GO:0005886]	netrin receptor activity [GO:0005042]	APPCSPSWCSGSGR	0.89177	0.38953	0	0	0	0	0	0	0	0	0	0	0	0	0	0	0	0	0	0	0	0	0	0	0	0	0	0	0	0	0	0	0	0	0	0	0	11.1139	0	0	0
A0A8C0RBG7	A0A8C0RBG7_CANLF	SHC binding and spindle associated 1 like		Canis lupus familiaris (Dog) (Canis familiaris)		cytoplasm [GO:0005737]; spindle [GO:0005819]		AEDADEAMSK	0.90342	0.25207	0	0	0	0	0	0	0	0	0	0	0	0	0	0	0	0	0	0	0	0	0	8.67888	8.8878	0	0	9.70222	0	0	0	0	0	0	0	0	0	0	0	0	0
A0A8C0RBM2	A0A8C0RBM2_CANLF	CEP295 N-terminal like		Canis lupus familiaris (Dog) (Canis familiaris)				SESKSRSPK	0.98852	-1.345	0	0	0	0	0	0	0	0	0	0	0	0	0	0	0	0	0	0	0	0	0	0	0	0	0	0	0	0	0	0	0	0	0	0	0	0	0	0	0
A0A8C0RBX8	A0A8C0RBX8_CANLF	Cytoplasmic tRNA 2-thiolation protein 1 (EC 2.7.7.-) (ATP-binding domain-containing protein 3) (Cytoplasmic tRNA adenylyltransferase 1)	CTU1 ATPBD3 NCS6	Canis lupus familiaris (Dog) (Canis familiaris)	protein urmylation [GO:0032447]; tRNA thio-modification [GO:0034227]; tRNA wobble uridine modification [GO:0002098]	cytoplasm [GO:0005737]	ATP binding [GO:0005524]; nucleotidyltransferase activity [GO:0016779]; tRNA binding [GO:0000049]	DEEGPPPPPRDPRSAPVEIR	0.95227	-0.22384	0	0	0	0	0	0	0	0	0	0	0	0	0	0	0	0	0	0	0	0	0	0	0	0	0	0	0	10.0421	0	0	0	0	0	0	0	0	0	0	0
A0A8C0RC85	A0A8C0RC85_CANLF	Transcriptional repressor GATA binding 1	TRPS1	Canis lupus familiaris (Dog) (Canis familiaris)		nucleus [GO:0005634]	DNA-binding transcription factor activity [GO:0003700]; sequence-specific DNA binding [GO:0043565]; zinc ion binding [GO:0008270]	DPTMSRKPR	0.98794	-1.9218	0	0	0	0	0	0	0	0	0	0	0	0	0	0	0	0	0	0	0	0	0	0	0	0	0	0	0	0	0	0	0	0	0	0	0	0	0	0	0
A0A8C0RCF1	A0A8C0RCF1_CANLF	N-acetylneuraminate synthase	NANS	Canis lupus familiaris (Dog) (Canis familiaris)	carbohydrate biosynthetic process [GO:0016051]			TAKECGADCAK	0.98959	-1.6087	0	0	0	0	0	0	0	0	0	0	0	0	0	0	0	0	0	0	0	0	0	0	0	0	0	0	0	0	0	0	0	0	0	0	0	0	0	0	0
A0A8C0RCS6	A0A8C0RCS6_CANLF	Aldehyde dehydrogenase 8 family member A1	ALDH8A1	Canis lupus familiaris (Dog) (Canis familiaris)			oxidoreductase activity, acting on the aldehyde or oxo group of donors, NAD or NADP as acceptor [GO:0016620]	DSYEFFTEVK	0.98905	-0.88715	0	0	0	0	0	0	0	0	0	0	0	0	0	0	0	0	0	0	0	9.2266	0	0	0	0	0	0	0	0	0	0	0	0	0	0	0	0	0	0	0
A0A8C0RCY6	A0A8C0RCY6_CANLF	Interleukin-1	CKAP2L	Canis lupus familiaris (Dog) (Canis familiaris)	fever generation [GO:0001660]; immune response [GO:0006955]; positive regulation of cell division [GO:0051781]	cytosol [GO:0005829]; extracellular space [GO:0005615]	cytokine activity [GO:0005125]; interleukin-1 receptor binding [GO:0005149]	LQEYLAAK	0.98889	-1.0225	0	0	0	0	0	0	0	0	0	0	0	0	0	0	0	0	0	0	0	0	0	0	0	0	0	0	0	0	0	0	0	0	0	0	0	0	0	0	0
A0A8C0RD90	A0A8C0RD90_CANLF	Spectrin alpha, non-erythrocytic 1		Canis lupus familiaris (Dog) (Canis familiaris)	actin filament capping [GO:0051693]	cell cortex [GO:0005938]; cytoskeleton [GO:0005856]	actin binding [GO:0003779]; calcium ion binding [GO:0005509]; calmodulin binding [GO:0005516]	EAGLKKR	0.90646	0.22901	0	0	0	0	0	0	0	0	0	0	0	0	0	0	0	0	0	0	0	0	0	0	0	0	0	0	0	0	0	0	0	0	0	0	0	0	0	0	0
A0A8C0RDC8	A0A8C0RDC8_CANLF	Kruppel like factor 11	KLF11	Canis lupus familiaris (Dog) (Canis familiaris)				HRRTHTGEK	0.98731	-2.7542	0	0	0	0	9.07973	0	0	0	0	0	0	0	0	0	0	0	0	0	0	0	0	0	0	0	0	0	0	0	0	0	0	0	0	0	0	0	0	0	0
A0A8C0RDE7	A0A8C0RDE7_CANLF	Heterochromatin protein 1 binding protein 3	HP1BP3	Canis lupus familiaris (Dog) (Canis familiaris)	nucleosome assembly [GO:0006334]	nucleosome [GO:0000786]	DNA binding [GO:0003677]; structural constituent of chromatin [GO:0030527]	KPAANVR	0.98869	-1.0898	0	0	0	0	0	0	0	0	0	0	0	0	0	0	0	0	0	0	0	0	0	0	0	0	0	0	0	0	0	0	0	0	9.58254	0	0	0	0	0	0
A0A8C0RDF4	A0A8C0RDF4_CANLF	STI1 domain-containing protein		Canis lupus familiaris (Dog) (Canis familiaris)				SLAEHRTPDVLK	0.95462	-0.27041	0	0	0	0	0	0	0	0	0	0	0	0	0	0	0	0	0	0	0	0	0	0	0	0	0	0	0	0	0	0	0	0	0	0	0	0	0	0	0
A0A8C0RDM6	A0A8C0RDM6_CANLF	DNA polymerase zeta catalytic subunit (EC 2.7.7.7)	REV3L	Canis lupus familiaris (Dog) (Canis familiaris)	translesion synthesis [GO:0019985]	nuclear lumen [GO:0031981]; zeta DNA polymerase complex [GO:0016035]	DNA binding [GO:0003677]; DNA-directed DNA polymerase activity [GO:0003887]; nucleotide binding [GO:0000166]	KLPPVIIK	0.98677	-3.9295	0	0	0	0	0	8.14303	0	0	0	0	0	0	0	0	0	0	0	0	0	0	0	0	0	0	0	0	0	0	0	0	0	0	0	0	0	0	0	9.2848	0
A0A8C0RDU3	A0A8C0RDU3_CANLF	Atlastin GTPase 2	ATL2	Canis lupus familiaris (Dog) (Canis familiaris)		membrane [GO:0016020]	GTP binding [GO:0005525]; GTPase activity [GO:0003924]	EVAIKQFRSVK	0.9853	-2.3806	0	0	0	0	0	8.46744	0	0	0	0	0	0	0	0	0	0	0	0	0	0	0	0	0	0	0	0	0	0	0	0	0	0	0	0	0	0	0	0	0
A0A8C0RDY5	A0A8C0RDY5_CANLF	Platelet-activating factor acetylhydrolase	PLA2G7	Canis lupus familiaris (Dog) (Canis familiaris)			hydrolase activity [GO:0016787]	APAGGPWFRRAAQR	0.98845	-0.53632	0	0	0	0	0	0	0	0	0	9.8208	0	0	0	0	0	0	0	0	0	0	0	0	0	0	0	0	0	0	0	0	0	0	0	0	0	0	0	0	0
A0A8C0RE58	A0A8C0RE58_CANLF	protein-tyrosine-phosphatase (EC 3.1.3.48)		Canis lupus familiaris (Dog) (Canis familiaris)	protein dephosphorylation [GO:0006470]	membrane [GO:0016020]	protein tyrosine phosphatase activity [GO:0004725]	ENDTHCIDFHYFVSSK	0.98528	-2.3218	0	8.97036	0	0	0	0	0	0	0	0	0	0	0	0	0	0	0	0	0	0	0	0	0	0	0	0	0	0	0	0	0	0	0	0	0	0	0	0	0
A0A8C0REF2	A0A8C0REF2_CANLF	Ring finger protein 38	RNF38	Canis lupus familiaris (Dog) (Canis familiaris)			metal ion binding [GO:0046872]	LSPPGHGPLRAGAQAGGACGR	0.9731	-0.37175	0	0	0	0	0	0	0	0	0	0	0	0	0	0	0	0	0	0	0	0	0	0	0	0	0	0	0	0	0	0	0	0	0	0	0	0	0	0	0
A0A8C0REK4	A0A8C0REK4_CANLF	Uncharacterized protein		Canis lupus familiaris (Dog) (Canis familiaris)				CRCRWGSR	0.98894	-1.1263	0	0	0	0	0	0	0	0	0	9.85323	0	0	0	0	0	0	0	0	0	0	0	0	0	0	0	0	0	0	0	0	0	0	0	0	0	0	0	0	0
A0A8C0RF68	A0A8C0RF68_CANLF	DNA helicase (EC 3.6.4.12)	CHD6	Canis lupus familiaris (Dog) (Canis familiaris)		nucleus [GO:0005634]	ATP binding [GO:0005524]; ATP-dependent chromatin remodeler activity [GO:0140658]; hydrolase activity [GO:0016787]	ALLVYCVK	0.9878	-3.5897	0	0	0	0	0	0	0	0	0	9.42375	0	0	0	0	0	0	0	0	0	0	0	0	0	0	0	0	0	0	0	0	0	0	0	0	0	0	0	0	0
A0A8C0RF95	A0A8C0RF95_CANLF	Transmembrane protein 114		Canis lupus familiaris (Dog) (Canis familiaris)		membrane [GO:0016020]		LERGGPGAR	0.98741	-3.2685	0	0	0	0	0	0	0	0	0	0	0	0	0	0	0	0	0	0	0	0	0	0	0	0	0	0	0	0	0	0	0	0	0	0	0	0	0	0	0
A0A8C0RFB9	A0A8C0RFB9_CANLF	KAT8 regulatory NSL complex subunit 1		Canis lupus familiaris (Dog) (Canis familiaris)		histone acetyltransferase complex [GO:0000123]		LQYKEILTPSWREVDLR	0.98862	-1.7539	0	0	0	0	0	0	0	0	0	0	0	0	0	0	0	0	0	0	0	0	0	0	0	0	0	0	9.61914	0	0	0	0	0	0	0	0	0	0	0	0
A0A8C0RFC0	A0A8C0RFC0_CANLF	Kinesin family member 1B		Canis lupus familiaris (Dog) (Canis familiaris)	microtubule-based movement [GO:0007018]	axon [GO:0030424]; cytoplasm [GO:0005737]	ATP binding [GO:0005524]; microtubule binding [GO:0008017]; microtubule motor activity [GO:0003777]	DLLNPKNK	0.98575	-2.224	0	0	0	0	0	0	0	0	0	12.3729	12.1758	0	0	0	0	0	0	0	0	0	0	0	0	0	11.8528	0	0	0	0	0	0	0	0	0	0	10.367	0	0	0
A0A8C0RFK4	A0A8C0RFK4_CANLF	C2 NT-type domain-containing protein		Canis lupus familiaris (Dog) (Canis familiaris)				GHWHGGARRSQEPCGAGR	0.98704	-2.1236	0	0	0	0	0	0	0	0	0	0	0	0	0	0	0	0	0	0	0	0	0	0	0	0	0	0	0	0	0	0	0	0	0	0	0	0	0	0	0
A0A8C0RFK6	A0A8C0RFK6_CANLF	Fumarylacetoacetase (EC 3.7.1.2) (Fumarylacetoacetate hydrolase)	FAH	Canis lupus familiaris (Dog) (Canis familiaris)	L-phenylalanine catabolic process [GO:0006559]; tyrosine catabolic process [GO:0006572]		fumarylacetoacetase activity [GO:0004334]; metal ion binding [GO:0046872]	GVAGPGR	0.8133	0.48665	0	0	0	0	0	0	0	0	0	0	0	0	0	0	0	0	0	0	0	0	0	0	0	0	0	0	0	0	0	0	0	0	0	0	0	0	0	0	0
A0A8C0RFM5	A0A8C0RFM5_CANLF	WRN helicase interacting protein 1		Canis lupus familiaris (Dog) (Canis familiaris)	DNA repair [GO:0006281]; DNA replication [GO:0006260]		DNA binding [GO:0003677]; metal ion binding [GO:0046872]	EAPDVRHER	0.98856	-0.75351	0	0	0	0	0	0	0	0	0	0	0	0	0	0	0	0	0	0	0	0	0	0	0	0	0	0	0	0	0	0	0	0	0	0	0	0	0	0	0
A0A8C0RFN3	A0A8C0RFN3_CANLF	TAO kinase 1		Canis lupus familiaris (Dog) (Canis familiaris)	protein phosphorylation [GO:0006468]		ATP binding [GO:0005524]; protein kinase activity [GO:0004672]	IVSRCRR	0.95291	-0.25438	0	0	0	0	0	0	0	0	0	0	0	0	0	0	0	0	0	0	0	0	0	0	0	0	8.3723	0	0	0	0	0	0	0	0	0	0	0	0	0	0
A0A8C0RFP2	A0A8C0RFP2_CANLF	SET domain containing 5	SETD5	Canis lupus familiaris (Dog) (Canis familiaris)				AAAKTKK	0.98517	-2.2432	0	0	0	0	0	0	0	0	0	0	0	0	0	0	0	0	0	0	0	0	0	9.62717	0	0	0	0	0	0	0	0	0	0	0	0	0	0	0	0	0
A0A8C0RFP5	A0A8C0RFP5_CANLF	Maltase-glucoamylase		Canis lupus familiaris (Dog) (Canis familiaris)	carbohydrate metabolic process [GO:0005975]	membrane [GO:0016020]	alpha-glucosidase activity [GO:0090599]; carbohydrate binding [GO:0030246]	APNGGGIVWGK	0	21.285	0	0	0	0	0	0	0	0	0	11.1536	10.6257	10.307	0	0	0	0	0	0	0	9.54141	8.36348	8.5738	0	0	8.56339	10.7034	11.8401	0	0	0	0	0	8.54125	0	0	0	0	0	0
A0A8C0RFY3	A0A8C0RFY3_CANLF	Myomegalin	LOC100683419	Canis lupus familiaris (Dog) (Canis familiaris)		cytoplasm [GO:0005737]; microtubule organizing center [GO:0005815]		LTKQETLLQCTAERLK	0.98927	-1.7883	0	0	0	0	0	0	0	0	0	0	0	0	0	0	0	0	0	0	0	0	0	0	0	0	0	0	0	0	0	0	0	0	0	0	0	0	0	0	0
A0A8C0RGN0	A0A8C0RGN0_CANLF	Interleukin 10 receptor subunit alpha		Canis lupus familiaris (Dog) (Canis familiaris)		membrane [GO:0016020]		QTRCTEEK	0.98794	-1.9362	0	0	0	0	0	0	0	0	0	0	0	0	0	0	0	0	0	0	0	0	0	0	0	0	0	0	0	0	0	0	0	0	0	0	0	0	0	0	0
A0A8C0RGY5	A0A8C0RGY5_CANLF	Adhesion G protein-coupled receptor L4		Canis lupus familiaris (Dog) (Canis familiaris)	cell surface receptor signaling pathway [GO:0007166]	plasma membrane [GO:0005886]	calcium ion binding [GO:0005509]; G protein-coupled receptor activity [GO:0004930]	HQFDECGQR	0.98646	-2.5982	0	0	0	0	0	0	0	0	0	0	0	0	0	0	0	0	0	0	0	0	0	0	0	0	9.42021	0	0	0	8.85748	0	0	0	0	0	0	0	0	0	0
A0A8C0RH06	A0A8C0RH06_CANLF	Ventral anterior homeobox 2		Canis lupus familiaris (Dog) (Canis familiaris)		nucleus [GO:0005634]	DNA binding [GO:0003677]; DNA-binding transcription factor activity, RNA polymerase II-specific [GO:0000981]	LEMEFQRCQYVVGRER	0.98865	-1.7132	0	0	0	0	0	0	0	0	0	0	0	0	0	0	0	0	0	0	0	0	0	0	0	0	0	0	0	0	0	0	0	0	0	0	0	0	0	0	0
A0A8C0RH70	A0A8C0RH70_CANLF	Heat shock 70 kDa protein 4	HSPA4	Canis lupus familiaris (Dog) (Canis familiaris)		cytoplasm [GO:0005737]	ATP binding [GO:0005524]; ATP-dependent protein folding chaperone [GO:0140662]	IKELMRVFK	0.99033	-1.1762	0	0	0	0	0	0	0	0	0	0	0	0	0	0	0	0	0	0	0	10.2602	0	0	0	0	0	0	0	0	0	0	0	0	0	0	0	0	0	0	0
A0A8C0RHC5	A0A8C0RHC5_CANLF	tRNA (cytosine(34)-C(5))-methyltransferase (EC 2.1.1.203) (NOL1/NOP2/Sun domain family member 2) (mRNA cytosine C(5)-methyltransferase) (tRNA cytosine C(5)-methyltransferase)		Canis lupus familiaris (Dog) (Canis familiaris)		extracellular region [GO:0005576]; nucleus [GO:0005634]	tRNA (cytosine-5-)-methyltransferase activity [GO:0016428]; tRNA binding [GO:0000049]	AAAGCPR	0.72451	0.51594	0	0	0	0	0	0	0	0	0	0	0	0	0	0	0	0	0	0	0	0	0	0	0	0	0	0	0	0	0	0	0	0	0	0	0	0	0	7.3311	0
A0A8C0RHD5	A0A8C0RHD5_CANLF	Phenylethanolamine N-methyltransferase		Canis lupus familiaris (Dog) (Canis familiaris)			methyltransferase activity [GO:0008168]	EAGGERREGPGTGGQASEGR	0.99058	-1.6058	0	0	0	0	0	0	0	0	0	0	0	0	0	0	0	0	0	0	0	0	0	0	0	0	0	9.05493	0	0	0	0	0	0	0	0	0	0	0	0	0
A0A8C0RHE5	A0A8C0RHE5_CANLF	Diacylglycerol kinase (DAG kinase) (EC 2.7.1.107)	CREB3L2	Canis lupus familiaris (Dog) (Canis familiaris)	glycerolipid metabolic process [GO:0046486]; protein kinase C-activating G protein-coupled receptor signaling pathway [GO:0007205]		ATP binding [GO:0005524]; diacylglycerol kinase activity [GO:0004143]	IVVHAACIEQLEKINFR	0.98781	-0.94517	0	0	0	0	0	0	0	0	0	0	0	0	0	0	0	0	0	0	0	0	0	0	0	0	0	0	0	0	0	0	0	0	0	0	0	0	0	0	0
A0A8C0RHT7	A0A8C0RHT7_CANLF	Thioredoxin domain-containing protein 12 (EC 1.8.4.2)		Canis lupus familiaris (Dog) (Canis familiaris)		endoplasmic reticulum [GO:0005783]	oxidoreductase activity [GO:0016491]	LTGDAFREK	0.98924	-1.8151	0	0	0	0	0	0	0	0	0	0	0	0	0	0	0	0	0	0	0	0	0	0	0	0	0	0	0	0	0	0	0	0	0	0	0	0	0	0	0
A0A8C0RI57	A0A8C0RI57_CANLF	Uncharacterized protein		Canis lupus familiaris (Dog) (Canis familiaris)				GARFRAGSGAR	0.98946	-1.2017	0	0	0	0	0	0	0	0	0	0	0	0	0	0	0	0	0	0	0	0	0	0	0	0	0	0	0	0	0	0	0	0	0	0	0	0	10.0189	0	0
A0A8C0RI89	A0A8C0RI89_CANLF	ATP binding cassette subfamily C member 10	ABCC10	Canis lupus familiaris (Dog) (Canis familiaris)		membrane [GO:0016020]	ABC-type transporter activity [GO:0140359]; ATP binding [GO:0005524]; ATP hydrolysis activity [GO:0016887]	ERLEVEEK	0.98894	-1.3361	0	0	0	0	0	0	0	0	0	0	0	0	0	0	0	0	0	0	0	0	0	0	0	0	0	0	0	0	0	0	0	0	0	0	0	0	0	0	0
A0A8C0RI92	A0A8C0RI92_CANLF	Dynein cytoplasmic 2 heavy chain 1		Canis lupus familiaris (Dog) (Canis familiaris)	microtubule-based movement [GO:0007018]	cytoplasm [GO:0005737]; dynein complex [GO:0030286]; microtubule [GO:0005874]	ATP binding [GO:0005524]; dynein intermediate chain binding [GO:0045505]; dynein light intermediate chain binding [GO:0051959]; minus-end-directed microtubule motor activity [GO:0008569]	AYGATPSRYMTFLR	0.98825	-3.529	0	0	0	0	13.081	0	0	0	0	9.22258	0	15.358	0	0	0	0	0	0	0	0	0	0	0	0	0	0	0	0	0	0	0	0	0	0	0	0	13.4771	0	0
A0A8C0RID3	A0A8C0RID3_CANLF	Placenta-expressed transcript 1 protein		Canis lupus familiaris (Dog) (Canis familiaris)	cell differentiation [GO:0030154]	plasma membrane [GO:0005886]		TLTAACSSVR	0.96439	-0.31122	0	0	0	0	0	0	0	0	0	0	0	0	0	0	0	0	0	0	0	0	0	0	0	0	0	0	0	0	0	0	0	0	0	0	0	0	0	0	0
A0A8C0RIJ9	A0A8C0RIJ9_CANLF	Cleavage and polyadenylation specificity factor subunit 5		Canis lupus familiaris (Dog) (Canis familiaris)	mRNA polyadenylation [GO:0006378]	cytoplasm [GO:0005737]; mRNA cleavage factor complex [GO:0005849]	mRNA binding [GO:0003729]	KPAGPGPGWGR	0.82966	0.4512	0	0	0	0	0	0	0	0	0	0	0	0	0	0	0	0	0	0	0	0	0	0	0	0	0	0	0	0	0	0	0	0	0	0	0	0	0	0	0
A0A8C0RIT6	A0A8C0RIT6_CANLF	Hydroxypyruvate isomerase (putative)	HYI	Canis lupus familiaris (Dog) (Canis familiaris)				CTLPSGDPR	0.98914	-0.83678	0	0	0	0	0	0	0	0	0	0	0	0	0	0	0	0	0	0	0	0	0	0	0	0	0	0	0	0	0	0	0	0	0	0	0	0	0	0	0
A0A8C0RIU4	A0A8C0RIU4_CANLF	ATP binding cassette subfamily C member 5	ABCC5	Canis lupus familiaris (Dog) (Canis familiaris)		membrane [GO:0016020]	ABC-type transporter activity [GO:0140359]; ATP binding [GO:0005524]; ATP hydrolysis activity [GO:0016887]	EKAVKPEEGQLVQLEEK	0.98856	-1.754	0	0	0	0	0	0	0	0	0	0	0	0	0	0	0	0	0	0	0	0	12.0919	0	0	0	0	0	9.16403	0	0	0	0	0	0	0	0	0	0	0	0
A0A8C0RJ43	A0A8C0RJ43_CANLF	Adenine nucleotide translocase lysine methyltransferase		Canis lupus familiaris (Dog) (Canis familiaris)	methylation [GO:0032259]	mitochondrial membrane [GO:0031966]	protein-lysine N-methyltransferase activity [GO:0016279]	FSVGDIWR	0.96227	-0.32858	0	0	0	0	0	0	0	0	0	0	0	0	0	0	0	0	0	0	0	0	0	0	0	0	0	0	0	0	0	0	0	0	0	0	0	0	0	0	0
A0A8C0RJ81	A0A8C0RJ81_CANLF	Kinesin-like protein	KIF2B	Canis lupus familiaris (Dog) (Canis familiaris)	microtubule-based movement [GO:0007018]	microtubule [GO:0005874]	ATP binding [GO:0005524]; microtubule binding [GO:0008017]; microtubule motor activity [GO:0003777]	IGILTEIQKK	0.96242	-0.33034	0	0	0	0	0	0	0	0	0	0	0	0	0	0	0	0	0	0	0	0	0	0	0	0	0	0	0	0	0	0	0	0	0	0	0	0	0	0	0
A0A8C0RJL8	A0A8C0RJL8_CANLF	Mbt domain containing 1		Canis lupus familiaris (Dog) (Canis familiaris)	chromatin organization [GO:0006325]; regulation of DNA-templated transcription [GO:0006355]	nucleus [GO:0005634]	zinc ion binding [GO:0008270]	ESQSGSSKQK	0.98663	-2.5631	0	0	0	0	0	0	0	0	0	0	0	0	0	0	0	0	0	9.5226	0	0	0	0	0	0	0	0	0	0	0	0	0	0	0	0	0	9.28489	0	0	10.0658
A0A8C0RJN3	A0A8C0RJN3_CANLF	Testis expressed 9	TEX9	Canis lupus familiaris (Dog) (Canis familiaris)		membrane [GO:0016020]		DLFAREEEYK	0.98827	-0.9101	0	0	0	0	0	0	0	0	0	0	0	9.52474	0	0	0	0	0	0	0	9.55848	0	0	0	0	0	0	0	0	0	0	0	0	0	0	0	0	0	0	0
A0A8C0RJS9	A0A8C0RJS9_CANLF	H15 domain-containing protein		Canis lupus familiaris (Dog) (Canis familiaris)	nucleosome assembly [GO:0006334]	nucleosome [GO:0000786]	DNA binding [GO:0003677]; structural constituent of chromatin [GO:0030527]	AAKAGGSAALSPSK	0.98738	-2.9542	0	0	0	0	0	0	0	0	0	0	0	0	0	0	0	0	0	0	0	0	0	0	0	0	0	0	0	0	0	0	0	0	0	0	0	0	0	11.6255	0
A0A8C0RJZ0	A0A8C0RJZ0_CANLF	X-prolyl aminopeptidase 2		Canis lupus familiaris (Dog) (Canis familiaris)			metal ion binding [GO:0046872]; metalloaminopeptidase activity [GO:0070006]	TVHWGTPSAFQK	0.96144	-0.31894	0	0	0	0	0	0	0	0	0	0	0	0	0	0	0	0	0	0	0	0	0	0	0	0	0	0	0	0	0	0	0	0	0	0	0	0	0	0	0
A0A8C0RJZ7	A0A8C0RJZ7_CANLF	Zinc finger MYM-type containing 3		Canis lupus familiaris (Dog) (Canis familiaris)			zinc ion binding [GO:0008270]	GVTEQLDGTLTWGR	0.98963	-1.1085	0	0	0	0	0	0	0	0	0	0	0	0	0	0	0	0	0	0	0	0	0	0	0	0	0	0	0	0	0	0	0	0	0	0	0	0	0	0	0
A0A8C0RK53	A0A8C0RK53_CANLF	Kinetochore protein NDC80	NDC80	Canis lupus familiaris (Dog) (Canis familiaris)	attachment of mitotic spindle microtubules to kinetochore [GO:0051315]; cell division [GO:0051301]	Ndc80 complex [GO:0031262]; nucleus [GO:0005634]		LTKDLEAEQQQLWNEELK	0.98854	-0.77821	0	0	0	0	0	0	0	0	0	0	0	0	0	0	0	0	0	0	0	0	0	0	0	0	0	0	0	0	0	0	0	0	0	0	0	0	0	0	0
A0A8C0RKH3	A0A8C0RKH3_CANLF	Synaptotagmin like 4		Canis lupus familiaris (Dog) (Canis familiaris)	intracellular protein transport [GO:0006886]	membrane [GO:0016020]	phospholipid binding [GO:0005543]; small GTPase binding [GO:0031267]	KSKGGEGGELQVWIK	0.98684	-3.7981	0	0	0	0	0	0	0	0	10.9461	0	0	0	0	0	0	0	0	0	0	0	0	0	0	0	0	0	0	0	14.9574	0	0	0	0	0	0	0	0	0	0
A0A8C0RKM3	A0A8C0RKM3_CANLF	Potassium inwardly rectifying channel subfamily J member 9		Canis lupus familiaris (Dog) (Canis familiaris)	regulation of monoatomic ion transmembrane transport [GO:0034765]	membrane [GO:0016020]	G-protein activated inward rectifier potassium channel activity [GO:0015467]	AAPGSWPK	0.98895	-1.8208	0	0	0	9.18354	9.09508	9.1573	0	0	0	10.5336	10.5109	10.1003	0	0	0	0	0	0	10.1912	10.1547	10.2827	10.1939	9.99901	10.3132	0	10.6233	0	0	9.48864	9.32497	9.84621	0	9.88043	9.24065	9.15527	9.11085	0	9.1642	0
A0A8C0RKU4	A0A8C0RKU4_CANLF	Transmembrane channel-like protein		Canis lupus familiaris (Dog) (Canis familiaris)		plasma membrane [GO:0005886]		APRPGPCLEDSVSR	0.25387	0.9375	0	0	0	0	0	0	0	0	0	0	0	0	0	0	0	0	0	0	0	0	0	0	0	0	0	0	9.65676	0	0	0	0	0	0	0	0	0	0	0	0
A0A8C0RKY2	A0A8C0RKY2_CANLF	Kruppel like factor 4		Canis lupus familiaris (Dog) (Canis familiaris)				HTGHRPFQCQK	0.93278	0.061867	0	0	0	0	0	0	0	0	0	0	0	0	0	0	0	0	0	0	0	0	0	0	0	0	0	0	0	0	0	0	0	0	0	0	0	0	0	0	0
A0A8C0RL55	A0A8C0RL55_CANLF	DNA damage regulated autophagy modulator 2	DRAM2	Canis lupus familiaris (Dog) (Canis familiaris)		membrane [GO:0016020]		TRLLSRDL	0.9883	-1.572	0	0	0	0	0	0	0	0	0	0	0	0	0	0	0	0	0	0	0	0	0	0	0	0	0	0	0	0	0	0	0	0	0	0	0	0	0	0	0
A0A8C0RLI7	A0A8C0RLI7_CANLF	DNA helicase (EC 3.6.4.12)	CHD7	Canis lupus familiaris (Dog) (Canis familiaris)			ATP binding [GO:0005524]; ATP-dependent chromatin remodeler activity [GO:0140658]; hydrolase activity [GO:0016787]	GNENEEENKDSEK	0.98663	-2.0731	0	0	0	0	0	0	0	0	0	0	0	0	0	0	0	0	0	0	0	0	0	0	0	0	0	0	0	0	0	0	0	0	0	0	0	0	0	0	0
A0A8C0RLQ4	A0A8C0RLQ4_CANLF	Cystathionine gamma-lyase (EC 4.4.1.1) (Cysteine-protein sulfhydrase) (Gamma-cystathionase)		Canis lupus familiaris (Dog) (Canis familiaris)	cysteine biosynthetic process [GO:0019344]; transsulfuration [GO:0019346]		catalytic activity [GO:0003824]; pyridoxal phosphate binding [GO:0030170]	AEVQAPWK	0.98933	-1.2029	0	0	0	0	0	0	0	0	0	0	0	0	0	0	0	0	0	0	9.3878	9.53986	9.07486	0	0	0	0	0	0	0	0	0	0	0	0	0	0	0	0	0	0
A0A8C0RLS7	A0A8C0RLS7_CANLF	Histone-lysine N-methyltransferase (EC 2.1.1.355)	SUV39H1	Canis lupus familiaris (Dog) (Canis familiaris)	chromatin organization [GO:0006325]; histone lysine methylation [GO:0034968]; rhythmic process [GO:0048511]	chromosome, centromeric region [GO:0000775]; nucleus [GO:0005634]	histone lysine N-methyltransferase activity [GO:0018024]; zinc ion binding [GO:0008270]	LSCPALGISK	0.95531	-0.27764	0	0	11.7841	0	0	0	0	0	0	0	0	0	0	0	0	0	0	0	0	0	0	0	0	0	0	0	0	0	0	0	0	0	0	0	0	0	0	0	0
A0A8C0RM29	A0A8C0RM29_CANLF	Kelch repeat and BTB domain containing 13		Canis lupus familiaris (Dog) (Canis familiaris)				GQLLTRGQGLSFCLR	0.98648	-2.1387	0	0	0	0	0	0	0	0	0	0	0	0	0	0	0	0	0	0	11.2832	0	0	0	0	0	0	0	0	0	0	0	0	0	12.449	0	0	0	0	0	0
A0A8C0RM33	A0A8C0RM33_CANLF	Fidgetin, microtubule severing factor		Canis lupus familiaris (Dog) (Canis familiaris)			ATP binding [GO:0005524]; ATP hydrolysis activity [GO:0016887]	SPAHKVEAYR	0.98951	-1.7977	0	0	0	0	0	0	0	0	0	0	0	0	0	0	0	0	0	0	0	0	0	0	0	0	0	0	0	0	0	0	0	0	0	0	0	0	0	0	0
A0A8C0RM88	A0A8C0RM88_CANLF	Elongation of very long chain fatty acids protein (EC 2.3.1.199) (Very-long-chain 3-oxoacyl-CoA synthase)	ELOVL5	Canis lupus familiaris (Dog) (Canis familiaris)	fatty acid biosynthetic process [GO:0006633]	membrane [GO:0016020]	fatty acid elongase activity [GO:0009922]	SAGEADMKIIR	0.98874	-1.4916	0	0	0	0	0	0	0	0	0	0	0	0	0	0	0	0	0	0	0	0	0	0	0	0	0	0	0	0	0	0	0	0	0	0	0	0	0	0	0
A0A8C0RMK1	A0A8C0RMK1_CANLF	ASPSCR1 tether for SLC2A4, UBX domain containing	ASPSCR1	Canis lupus familiaris (Dog) (Canis familiaris)				QPGRTICR	0.98528	-2.3631	0	0	0	0	0	0	0	0	0	0	0	0	0	0	0	0	0	0	0	0	0	0	0	0	0	0	0	0	0	0	0	0	0	0	0	0	0	0	0
A0A8C0RN19	A0A8C0RN19_CANLF	F-box protein 6	FBXO6	Canis lupus familiaris (Dog) (Canis familiaris)		cytoplasm [GO:0005737]		AGGAGRAARR	0.98884	-0.53385	0	0	0	0	0	0	0	0	0	0	0	0	0	0	0	0	0	11.8801	0	0	0	0	0	0	0	0	0	0	0	0	0	0	0	0	0	0	0	0	0
A0A8C0RN26	A0A8C0RN26_CANLF	Mitogen-activated protein kinase 8 interacting protein 3		Canis lupus familiaris (Dog) (Canis familiaris)		cytoplasm [GO:0005737]	MAP-kinase scaffold activity [GO:0005078]	SNHTSPEKK	0.98726	-2.7613	0	0	0	0	0	0	0	0	0	0	0	0	0	0	0	0	0	0	0	10.2044	0	0	0	0	0	0	0	0	0	0	0	0	0	0	0	0	0	0	0
A0A8C0RNN0	A0A8C0RNN0_CANLF	RAD54 like	RAD54L	Canis lupus familiaris (Dog) (Canis familiaris)			ATP binding [GO:0005524]; ATP-dependent chromatin remodeler activity [GO:0140658]	ELFTLDEASLSDTHDR	0.98994	-0.81288	0	0	0	0	0	0	0	0	0	0	0	0	0	0	0	0	0	0	0	0	0	0	0	0	0	0	0	0	0	0	0	8.68299	0	0	0	0	0	0	0
A0A8C0RNN7	A0A8C0RNN7_CANLF	Ribonuclease H2 subunit B (Ribonuclease HI subunit B)	RNASEH2B	Canis lupus familiaris (Dog) (Canis familiaris)		nucleus [GO:0005634]; ribonuclease H2 complex [GO:0032299]		NEHKRVTWGLR	0.99052	-1.1888	0	0	0	0	9.50164	0	0	0	0	0	0	12.423	0	0	0	0	0	0	12.8037	0	12.7479	0	0	0	0	0	0	11.8279	0	0	0	11.8874	0	0	0	10.5131	0	0	0
A0A8C0RNN8	A0A8C0RNN8_CANLF	Protein unc-45 homolog B	UNC45B	Canis lupus familiaris (Dog) (Canis familiaris)	cell differentiation [GO:0030154]; muscle organ development [GO:0007517]	A band [GO:0031672]; perinuclear region of cytoplasm [GO:0048471]; Z disc [GO:0030018]		EEALVLDTK	0.99059	-0.58018	0	0	0	0	0	0	0	0	0	0	0	0	0	0	0	0	0	0	0	0	0	0	8.25385	0	0	0	0	8.87144	0	8.8544	0	0	0	0	0	0	0	8.69693	0
A0A8C0RNT9	A0A8C0RNT9_CANLF	Leucine-rich repeat-containing protein 41	LRRC41	Canis lupus familiaris (Dog) (Canis familiaris)				RAPASSAPQSKPLKR	0.9865	-2.0458	0	0	0	0	0	0	0	0	0	0	0	0	0	0	0	0	0	0	0	0	0	0	0	0	0	0	0	0	0	0	0	0	0	0	0	0	0	0	0
A0A8C0RNX2	A0A8C0RNX2_CANLF	ATP-dependent RNA helicase (EC 3.6.4.13)		Canis lupus familiaris (Dog) (Canis familiaris)			ATP binding [GO:0005524]; hydrolase activity [GO:0016787]; RNA binding [GO:0003723]; RNA helicase activity [GO:0003724]	MSHLPMKLLRK	0.98713	-2.6945	0	0	0	0	0	0	0	0	0	0	0	0	0	0	0	0	0	0	0	0	0	0	0	0	0	0	0	0	0	0	0	0	0	0	0	0	0	0	0
A0A8C0RNZ9	A0A8C0RNZ9_CANLF	Apolipoprotein A-II (Apolipoprotein A2)	APOA2	Canis lupus familiaris (Dog) (Canis familiaris)	lipid transport [GO:0006869]; lipoprotein metabolic process [GO:0042157]	extracellular region [GO:0005576]	lipid binding [GO:0008289]	AKGPELQAQAK	0	15.928	0	0	0	0	0	0	0	9.04423	9.09495	10.3016	0	0	0	0	0	0	0	0	10.246	10.5892	10.4655	0	0	0	10.4894	10.614	11.4581	0	0	0	9.59498	9.63303	9.19682	0	0	0	10.0775	9.73425	9.69115
A0A8C0RP18	A0A8C0RP18_CANLF	Ataxin 7 like 1		Canis lupus familiaris (Dog) (Canis familiaris)				EGHEITK	0.98003	-0.39285	0	0	0	0	0	0	0	0	0	0	0	0	0	0	0	0	0	0	0	0	0	0	0	0	0	0	0	0	0	0	0	0	0	0	0	0	0	0	0
A0A8C0RPH7	A0A8C0RPH7_CANLF	Matrix metallopeptidase 28	MMP28	Canis lupus familiaris (Dog) (Canis familiaris)	proteolysis [GO:0006508]	extracellular matrix [GO:0031012]	metalloendopeptidase activity [GO:0004222]; zinc ion binding [GO:0008270]	ALMAPYYKR	0.98811	-0.41937	0	0	0	0	0	0	0	0	0	0	0	0	0	0	0	0	0	0	0	0	0	0	0	0	0	0	0	0	0	0	0	0	0	0	8.6248	0	0	0	0
A0A8C0RPJ6	A0A8C0RPJ6_CANLF	ETS proto-oncogene 1, transcription factor		Canis lupus familiaris (Dog) (Canis familiaris)	regulation of transcription by RNA polymerase II [GO:0006357]	nucleus [GO:0005634]	DNA-binding transcription factor activity [GO:0003700]; sequence-specific DNA binding [GO:0043565]	LSDPEEVARR	0.96499	-0.34639	0	0	0	0	0	0	0	0	0	0	0	0	0	0	0	0	0	0	0	0	0	0	0	0	0	0	0	0	0	0	0	0	0	0	0	0	0	0	0
A0A8C0RPM0	A0A8C0RPM0_CANLF	Ubiquitin protein ligase E3 component n-recognin 5	UBR5	Canis lupus familiaris (Dog) (Canis familiaris)			RNA binding [GO:0003723]; ubiquitin binding [GO:0043130]; ubiquitin-protein transferase activity [GO:0004842]; zinc ion binding [GO:0008270]	DSELLRER	0.98743	-3.3278	0	0	0	0	0	0	0	0	0	0	0	0	0	0	0	0	0	0	0	0	0	8.94234	0	0	0	0	0	0	0	0	0	0	0	0	0	0	0	0	0
A0A8C0RPR3	A0A8C0RPR3_CANLF	AB hydrolase-1 domain-containing protein		Canis lupus familiaris (Dog) (Canis familiaris)				KEFLYQTR	0.98922	-0.83005	0	0	0	0	0	0	0	0	0	0	0	0	0	0	0	0	0	0	0	0	0	0	0	0	0	0	0	0	0	0	0	0	0	0	0	0	0	0	0
A0A8C0RPT3	A0A8C0RPT3_CANLF	Latent transforming growth factor beta binding protein 2		Canis lupus familiaris (Dog) (Canis familiaris)			calcium ion binding [GO:0005509]	VGKAWGSKCER	0.98813	-0.94324	0	0	0	0	0	0	0	0	0	0	0	0	0	0	0	0	0	0	9.23809	0	0	0	0	0	0	0	0	0	0	0	0	0	0	0	0	0	0	0	0
A0A8C0RPV4	A0A8C0RPV4_CANLF	C2H2-type domain-containing protein		Canis lupus familiaris (Dog) (Canis familiaris)			metal ion binding [GO:0046872]	ECGKAFSFPCSLQKHER	0.99016	-1.6068	0	0	0	0	0	0	0	0	0	8.80842	10.1062	0	0	0	0	0	0	0	0	0	10.2409	0	0	0	0	0	0	0	0	0	0	0	0	0	0	0	0	0	0
A0A8C0RPV7	A0A8C0RPV7_CANLF	Lysyl oxidase homolog (EC 1.4.3.13)	LOXL2	Canis lupus familiaris (Dog) (Canis familiaris)	peptidyl-lysine oxidation [GO:0018057]	extracellular space [GO:0005615]; membrane [GO:0016020]	copper ion binding [GO:0005507]; protein-lysine 6-oxidase activity [GO:0004720]; scavenger receptor activity [GO:0005044]	VYKMFAARK	0.90645	0.24442	0	0	0	0	0	0	0	0	0	0	0	0	0	0	0	0	0	0	0	0	0	0	0	0	0	0	0	0	0	0	0	9.71406	0	0	0	0	0	0	0
A0A8C0RQD0	A0A8C0RQD0_CANLF	Ig-like domain-containing protein		Canis lupus familiaris (Dog) (Canis familiaris)				ADGSTIIQGVETTKPSK	0	23.021	0	0	0	0	0	0	0	0	0	0	9.23216	0	0	0	0	0	0	0	10.9838	11.2223	10.9862	0	10.6608	0	0	9.67925	10.0395	0	0	0	10.2009	10.4318	0	0	0	0	0	0	0
A0A8C0RQL2	A0A8C0RQL2_CANLF	Phospholipase A2 (EC 3.1.1.4)	PLA2G4B	Canis lupus familiaris (Dog) (Canis familiaris)	phospholipid catabolic process [GO:0009395]	cytosol [GO:0005829]	calcium ion binding [GO:0005509]; carboxylic ester hydrolase activity [GO:0052689]; phospholipase activity [GO:0004620]	ELSCLHVRLEETGNQK	0.98521	-2.3551	0	0	0	0	0	0	0	0	0	0	0	0	0	0	0	0	0	0	0	0	0	0	0	0	0	0	0	0	0	0	0	0	0	0	0	0	0	0	0
A0A8C0RQL3	A0A8C0RQL3_CANLF	BCR activator of RhoGEF and GTPase		Canis lupus familiaris (Dog) (Canis familiaris)	actin cytoskeleton organization [GO:0030036]; brain development [GO:0007420]; cellular response to lipopolysaccharide [GO:0071222]; definitive hemopoiesis [GO:0060216]; homeostasis of number of cells [GO:0048872]; inner ear morphogenesis [GO:0042472]; intracellular protein transmembrane transport [GO:0065002]; intracellular signal transduction [GO:0035556]; macrophage migration [GO:1905517]; modu…	axon [GO:0030424]; cytosol [GO:0005829]; dendritic spine [GO:0043197]; glutamatergic synapse [GO:0098978]; plasma membrane [GO:0005886]; postsynaptic density [GO:0014069]; Schaffer collateral - CA1 synapse [GO:0098685]	GTPase activator activity [GO:0005096]; guanyl-nucleotide exchange factor activity [GO:0005085]; protein serine/threonine kinase activity [GO:0004674]	DTLASGALESTK	0.98662	-2.088	0	0	0	0	0	0	0	0	0	0	0	0	0	0	0	0	0	0	0	0	0	0	0	0	0	0	0	0	0	0	0	0	0	0	0	0	0	0	0
A0A8C0RQN3	A0A8C0RQN3_CANLF	Proliferating cell nuclear antigen	PCNA	Canis lupus familiaris (Dog) (Canis familiaris)	DNA replication [GO:0006260]; regulation of DNA replication [GO:0006275]	nucleus [GO:0005634]	DNA binding [GO:0003677]; DNA polymerase processivity factor activity [GO:0030337]	LSQTSNVDK	0.97483	-0.3734	0	0	0	0	0	0	0	0	0	0	0	0	0	0	0	0	0	0	0	0	0	0	0	0	0	0	0	0	0	0	0	0	0	0	0	0	0	0	0
A0A8C0RQP8	A0A8C0RQP8_CANLF	Ryanodine receptor 3	RYR3	Canis lupus familiaris (Dog) (Canis familiaris)	intracellular calcium ion homeostasis [GO:0006874]	sarcoplasmic reticulum membrane [GO:0033017]	calcium ion binding [GO:0005509]; calmodulin binding [GO:0005516]; ryanodine-sensitive calcium-release channel activity [GO:0005219]	DSLREAVR	0.98905	-1.731	0	0	0	0	0	0	0	0	0	0	0	0	0	0	0	0	0	0	0	0	0	0	0	0	10.4208	0	10.5176	0	0	0	0	0	0	0	0	0	0	0	0
A0A8C0RQW3	A0A8C0RQW3_CANLF	RAS p21 protein activator 3		Canis lupus familiaris (Dog) (Canis familiaris)	regulation of GTPase activity [GO:0043087]		GTPase activator activity [GO:0005096]	ACFSGVK	0.98888	-1.2164	0	0	0	0	0	0	0	0	0	0	9.28824	9.1109	0	0	0	0	0	0	0	8.67701	0	0	0	8.6319	9.49265	9.36883	9.55094	0	0	0	0	0	0	0	0	0	8.8107	0	0
A0A8C0RR60	A0A8C0RR60_CANLF	REL proto-oncogene, NF-kB subunit		Canis lupus familiaris (Dog) (Canis familiaris)		cytoplasm [GO:0005737]; nucleus [GO:0005634]	DNA binding [GO:0003677]; DNA-binding transcription factor activity [GO:0003700]	CKSAHHRR	0.98908	-1.2712	0	0	0	0	0	0	0	0	0	0	0	0	0	0	0	0	0	0	0	0	8.48402	0	0	0	0	0	0	0	0	0	0	0	0	0	0	0	0	0	0
A0A8C0RRD2	A0A8C0RRD2_CANLF	receptor protein-tyrosine kinase (EC 2.7.10.1)	DDR2	Canis lupus familiaris (Dog) (Canis familiaris)	collagen-activated tyrosine kinase receptor signaling pathway [GO:0038063]; protein phosphorylation [GO:0006468]	membrane [GO:0016020]	ATP binding [GO:0005524]; transmembrane receptor protein tyrosine kinase activity [GO:0004714]	KFHGLWLK	0.98977	-0.8076	0	0	0	0	0	0	0	0	0	0	0	0	0	0	0	0	0	0	0	0	0	0	0	0	0	0	0	0	0	0	0	0	0	0	0	0	0	0	0
A0A8C0RRE0	A0A8C0RRE0_CANLF	ALMS motif domain-containing protein		Canis lupus familiaris (Dog) (Canis familiaris)		cytoplasm [GO:0005737]; microtubule organizing center [GO:0005815]		EWSGRQQQQKSK	0.98745	-2.8933	0	0	0	0	0	0	0	0	0	0	0	0	0	0	0	0	0	0	0	0	0	0	0	0	0	0	0	0	0	0	0	0	0	0	0	0	0	0	0
A0A8C0RRH5	A0A8C0RRH5_CANLF	Zinc finger CCCH-type containing 13		Canis lupus familiaris (Dog) (Canis familiaris)			metal ion binding [GO:0046872]	DADKDWPR	0.98792	-3.6119	0	0	0	0	0	0	0	0	0	0	0	0	0	0	0	0	0	0	0	0	0	0	0	0	0	0	0	0	0	0	0	10.3704	0	0	0	0	0	0	0
A0A8C0RRI6	A0A8C0RRI6_CANLF	Ral GTPase activating protein catalytic alpha subunit 2	RALGAPA2	Canis lupus familiaris (Dog) (Canis familiaris)	positive regulation of GTPase activity [GO:0043547]; regulation of small GTPase mediated signal transduction [GO:0051056]	nucleus [GO:0005634]	GTPase activator activity [GO:0005096]	ATTLPNEYK	0.98832	-1.2863	0	0	0	0	0	0	0	0	0	0	0	8.88545	0	0	0	0	0	0	0	0	0	0	0	0	0	0	0	0	0	0	0	0	0	0	0	0	0	0	0
A0A8C0RRK8	A0A8C0RRK8_CANLF	HIVEP zinc finger 3		Canis lupus familiaris (Dog) (Canis familiaris)				GVIYECNICGAR	0.98675	-2.6141	0	0	0	0	0	0	0	0	0	0	0	0	0	0	0	0	0	0	0	0	0	0	0	0	0	0	0	0	9.23398	0	0	0	0	0	0	0	0	0	0
A0A8C0RRS3	A0A8C0RRS3_CANLF	Anoctamin		Canis lupus familiaris (Dog) (Canis familiaris)		membrane [GO:0016020]	protein dimerization activity [GO:0046983]	GKHNKGMNVSK	0.98908	-1.1446	0	0	0	0	0	0	0	0	0	0	0	0	0	0	0	0	0	0	0	0	0	0	0	0	0	0	0	0	0	0	0	0	0	0	0	0	0	0	0
A0A8C0RRW3	A0A8C0RRW3_CANLF	Solute carrier family 9 member C1		Canis lupus familiaris (Dog) (Canis familiaris)	sodium ion transport [GO:0006814]; transmembrane transport [GO:0055085]	membrane [GO:0016020]		FLRILRILK	0.8056	0.49377	0	0	0	9.6799	0	0	0	0	0	0	10.2695	0	0	0	0	0	0	0	10.3548	10.5991	10.3782	0	0	0	0	0	0	0	0	9.6737	0	0	0	0	9.6361	0	0	10.1387	0
A0A8C0RS02	A0A8C0RS02_CANLF	Tetraspanin		Canis lupus familiaris (Dog) (Canis familiaris)		membrane [GO:0016020]		GPAAGVWR	0.92967	0.016911	0	0	0	0	0	0	0	0	0	0	10.5109	0	0	0	0	0	0	0	0	0	0	0	0	0	0	0	0	0	0	0	0	10.0466	0	9.24065	0	0	0	0	0
A0A8C0RS42	A0A8C0RS42_CANLF	Serine/threonine-protein phosphatase 2A 55 kDa regulatory subunit B	PPP2R2A	Canis lupus familiaris (Dog) (Canis familiaris)		protein phosphatase type 2A complex [GO:0000159]	protein phosphatase regulator activity [GO:0019888]	REENRATLACSTESHK	0.98905	-1.7093	0	0	0	0	0	0	0	0	0	0	0	0	0	0	0	0	0	0	0	0	0	0	0	0	0	0	0	0	0	0	0	0	0	0	0	0	0	0	0
A0A8C0RS87	A0A8C0RS87_CANLF	Zinc finger CCCH-type containing 3		Canis lupus familiaris (Dog) (Canis familiaris)			metal ion binding [GO:0046872]	AQPGSPRWRNR	0.98491	-2.3904	0	0	0	0	0	0	0	0	0	0	0	0	0	10.0039	0	0	0	0	0	0	0	0	0	0	0	0	0	0	0	0	0	0	0	0	0	0	0	0	0
A0A8C0RSE6	A0A8C0RSE6_CANLF	Testis expressed 15, meiosis and synapsis associated		Canis lupus familiaris (Dog) (Canis familiaris)	homologous chromosome pairing at meiosis [GO:0007129]; male meiotic nuclear division [GO:0007140]; regulation of double-strand break repair via homologous recombination [GO:0010569]			DKFCKNITK	0.98704	-2.8069	0	0	0	0	0	0	0	0	0	0	0	0	0	0	0	0	0	0	0	0	0	0	0	0	0	0	0	0	0	0	0	0	0	0	0	0	0	0	0
A0A8C0RSG6	A0A8C0RSG6_CANLF	Immunoglobulin mu DNA binding protein 2		Canis lupus familiaris (Dog) (Canis familiaris)			ATP binding [GO:0005524]; DNA binding [GO:0003677]; helicase activity [GO:0004386]; zinc ion binding [GO:0008270]	LSGRGGCR	0.98729	-2.7613	0	0	0	0	0	0	0	0	0	0	0	0	0	0	0	0	0	0	0	0	0	0	0	0	0	0	0	0	0	0	0	0	0	0	0	0	0	0	0
A0A8C0RSM5	A0A8C0RSM5_CANLF	Protein kinase C (EC 2.7.11.13)	PRKCH	Canis lupus familiaris (Dog) (Canis familiaris)	protein phosphorylation [GO:0006468]	cytoplasm [GO:0005737]; membrane [GO:0016020]	ATP binding [GO:0005524]; protein kinase C activity [GO:0004697]	SNDSAPGGRDECITEMEVMMYR	0.98903	-0.66703	0	0	0	0	0	0	0	0	0	0	0	0	0	0	0	0	0	0	0	0	0	0	0	0	0	0	0	0	0	0	0	9.8746	0	0	0	0	0	0	0
A0A8C0RSM7	A0A8C0RSM7_CANLF	BLOC-1-related complex subunit 7	BORCS7	Canis lupus familiaris (Dog) (Canis familiaris)		lysosomal membrane [GO:0005765]		PFGPSSSPLSR	0.99083	-0.42761	0	0	0	0	0	0	0	0	0	0	0	0	0	0	0	0	0	0	0	8.55585	0	0	0	0	0	0	0	0	0	0	0	0	0	0	0	0	0	0	0
A0A8C0RT21	A0A8C0RT21_CANLF	PDS5 cohesin associated factor B	PDS5B	Canis lupus familiaris (Dog) (Canis familiaris)	cell division [GO:0051301]; mitotic sister chromatid cohesion [GO:0007064]; negative regulation of cell population proliferation [GO:0008285]	chromatin [GO:0000785]; nucleoplasm [GO:0005654]	DNA binding [GO:0003677]	FFTQPDKNFSNTK	0.98512	-2.3258	0	0	0	0	0	0	0	0	0	0	0	0	0	0	0	0	0	0	9.6418	0	0	0	0	0	0	0	0	0	0	0	0	0	0	0	0	0	0	0	0
A0A8C0RT25	A0A8C0RT25_CANLF	Elongator complex protein 3 (EC 2.3.1.-)	ELP3	Canis lupus familiaris (Dog) (Canis familiaris)	tRNA processing [GO:0008033]		4 iron, 4 sulfur cluster binding [GO:0051539]; acyltransferase activity, transferring groups other than amino-acyl groups [GO:0016747]; metal ion binding [GO:0046872]; tRNA binding [GO:0000049]	FQHQGFGMLLMEEAER	0.98896	-0.55772	0	0	0	0	0	0	0	0	0	0	0	0	0	0	0	0	0	0	9.82628	0	0	0	0	0	0	0	9.70641	0	0	0	0	0	0	0	0	0	0	0	0
A0A8C0RT29	A0A8C0RT29_CANLF	Protein S100 (S100 calcium-binding protein)	S100B	Canis lupus familiaris (Dog) (Canis familiaris)		cytoplasm [GO:0005737]; nucleus [GO:0005634]	calcium ion binding [GO:0005509]; zinc ion binding [GO:0008270]	AGGGRRLR	0.92356	0.15164	0	0	0	0	0	0	12.8985	12.9015	0	0	0	0	0	0	0	0	0	0	0	0	0	0	12.7402	0	0	0	0	0	0	0	0	0	0	0	0	0	0	0	0
A0A8C0RT98	A0A8C0RT98_CANLF	Epithelial cell transforming 2	ECT2	Canis lupus familiaris (Dog) (Canis familiaris)	intracellular signal transduction [GO:0035556]; positive regulation of GTPase activity [GO:0043547]; regulation of cytokinesis, actomyosin contractile ring assembly [GO:2000431]	cytoplasm [GO:0005737]; nucleus [GO:0005634]	GTPase activator activity [GO:0005096]; guanyl-nucleotide exchange factor activity [GO:0005085]	IRESCPGKSDEK	0.98781	-3.6234	0	0	0	0	0	0	0	0	0	0	0	9.41528	0	0	0	0	0	0	0	0	0	0	0	0	0	0	0	0	0	0	0	0	0	0	0	0	0	0	0
A0A8C0RTE2	A0A8C0RTE2_CANLF	Ecotropic viral integration site 5 like		Canis lupus familiaris (Dog) (Canis familiaris)		membrane [GO:0016020]		AGPGAAPG	0.80401	0.49489	0	0	0	0	0	0	0	0	0	0	0	0	0	0	0	0	0	0	0	0	0	0	0	0	0	0	0	0	0	0	0	0	0	0	0	0	0	0	0
A0A8C0RTH0	A0A8C0RTH0_CANLF	Checkpoint kinase 2	CHEK2	Canis lupus familiaris (Dog) (Canis familiaris)	protein phosphorylation [GO:0006468]		ATP binding [GO:0005524]; protein kinase activity [GO:0004672]	KLLMVDPK	0.99137	-0.49281	0	0	0	0	0	0	0	0	0	0	0	0	0	0	0	0	0	0	12.1048	0	0	0	0	0	0	0	0	0	0	0	0	0	0	0	0	0	0	0	0
A0A8C0RTL4	A0A8C0RTL4_CANLF	GDNF family receptor alpha 1	GFRA1	Canis lupus familiaris (Dog) (Canis familiaris)		plasma membrane [GO:0005886]	signaling receptor activity [GO:0038023]	HSYGMLFCSCRDIACTERR	0.98503	-2.3868	0	0	0	0	0	0	0	9.67306	0	0	0	0	0	0	0	0	0	0	0	0	0	0	0	0	0	0	0	0	0	0	0	0	0	0	0	0	0	0	0
A0A8C0RTR9	A0A8C0RTR9_CANLF	Phospholipase (EC 3.1.4.4)		Canis lupus familiaris (Dog) (Canis familiaris)	inositol lipid-mediated signaling [GO:0048017]; lipid catabolic process [GO:0016042]; phosphatidic acid biosynthetic process [GO:0006654]	cytoplasm [GO:0005737]; intracellular organelle [GO:0043229]	N-acylphosphatidylethanolamine-specific phospholipase D activity [GO:0070290]; phosphatidylinositol binding [GO:0035091]; phospholipase D activity [GO:0004630]	DWVQLDKPFADFIDR	0.98915	-0.462	0	0	0	0	0	0	0	0	0	0	0	0	0	0	0	0	0	0	0	14.3816	0	0	0	0	0	0	0	0	0	0	0	0	0	0	0	0	0	0	0
A0A8C0RTS4	A0A8C0RTS4_CANLF	RAB20, member RAS oncogene family		Canis lupus familiaris (Dog) (Canis familiaris)			GTP binding [GO:0005525]; GTPase activity [GO:0003924]	APGAGQRR	0.98702	-0.43764	0	0	0	0	0	0	0	0	0	0	0	0	0	0	0	0	0	0	0	0	0	0	0	0	0	0	0	0	0	0	0	0	0	0	0	0	0	0	0
A0A8C0RTY0	A0A8C0RTY0_CANLF	Pyridoxal kinase (EC 2.7.1.35) (Pyridoxine kinase)		Canis lupus familiaris (Dog) (Canis familiaris)	pyridoxal 5'-phosphate salvage [GO:0009443]		pyridoxal kinase activity [GO:0008478]	VLGRHPWGGWTWGPR	0.91271	0.20721	0	0	0	0	0	0	0	0	0	0	0	0	0	0	0	0	0	0	0	0	0	0	0	0	0	0	0	0	0	0	0	0	0	0	0	0	0	0	0
A0A8C0RU47	A0A8C0RU47_CANLF	non-specific serine/threonine protein kinase (EC 2.7.11.1)		Canis lupus familiaris (Dog) (Canis familiaris)	protein phosphorylation [GO:0006468]		ATP binding [GO:0005524]; protein serine/threonine kinase activity [GO:0004674]	VGFYDVER	0.98926	-0.95246	0	0	0	0	0	0	0	0	0	0	0	0	0	0	0	0	0	0	0	0	0	0	0	0	8.35469	0	0	0	0	0	0	0	0	0	0	0	0	0	0
A0A8C0RU65	A0A8C0RU65_CANLF	Myosin XVIIIB		Canis lupus familiaris (Dog) (Canis familiaris)		myosin complex [GO:0016459]	actin binding [GO:0003779]; ATP binding [GO:0005524]; cytoskeletal motor activity [GO:0003774]	APCSQIK	0.98956	-1.6089	0	0	0	0	0	0	0	0	0	0	0	0	0	0	0	9.41041	0	0	0	0	0	0	0	0	0	0	0	0	0	0	0	0	0	0	9.54888	0	0	0	0
A0A8C0RV12	A0A8C0RV12_CANLF	Voltage-dependent calcium channel gamma-6 subunit		Canis lupus familiaris (Dog) (Canis familiaris)	regulation of monoatomic ion transmembrane transport [GO:0034765]	membrane [GO:0016020]	calcium channel activity [GO:0005262]; voltage-gated monoatomic ion channel activity [GO:0005244]	GEQTAEQRGR	0.9914	-1.5903	0	0	0	0	0	0	0	0	0	0	0	0	0	0	0	0	0	0	0	0	0	0	0	8.91761	0	0	10.7123	0	0	0	0	0	9.58722	0	0	0	9.69486	0	0
A0A8C0RV89	A0A8C0RV89_CANLF	Sodium/potassium-transporting ATPase subunit beta		Canis lupus familiaris (Dog) (Canis familiaris)	potassium ion transport [GO:0006813]; sodium ion transport [GO:0006814]	sodium:potassium-exchanging ATPase complex [GO:0005890]		FQGRFDVKIEVK	0.9876	-2.669	0	0	0	0	0	0	0	0	0	0	0	0	0	0	0	0	0	0	0	0	0	0	0	0	0	0	0	0	0	0	0	0	0	0	0	0	0	0	0
A0A8C0RVB0	A0A8C0RVB0_CANLF	Sarcosine dehydrogenase		Canis lupus familiaris (Dog) (Canis familiaris)		mitochondrion [GO:0005739]	oxidoreductase activity [GO:0016491]	DPSGGPDSVGLK	0.96485	-0.34014	0	0	0	0	0	0	0	0	0	0	0	0	0	0	0	0	0	0	0	0	0	0	0	0	0	0	0	0	0	0	0	0	0	0	0	0	0	0	0
A0A8C0RVC4	A0A8C0RVC4_CANLF	ITPRIP like 2	ITPRIPL2	Canis lupus familiaris (Dog) (Canis familiaris)		membrane [GO:0016020]		TDALWGVNTAR	0.83773	0.44387	0	0	0	0	0	0	0	0	0	0	0	0	0	0	0	0	0	0	0	0	0	0	0	0	0	0	0	0	0	0	0	0	0	0	0	0	0	0	0
A0A8C0RVE6	A0A8C0RVE6_CANLF	Kruppel like factor 6	KLF6	Canis lupus familiaris (Dog) (Canis familiaris)				FARSDELTRHFR	0.9876	-2.889	0	0	0	0	9.60181	0	0	0	0	0	0	0	0	0	0	0	0	0	0	9.31531	0	0	0	0	0	0	0	0	0	0	0	0	0	0	0	0	0	0	0
A0A8C0RVH3	A0A8C0RVH3_CANLF	Clusterin	CLUL1	Canis lupus familiaris (Dog) (Canis familiaris)		extracellular region [GO:0005576]		CQDYLWEDCPDVPELHTK	0.87087	0.41386	0	0	0	0	0	0	0	0	0	0	0	0	0	0	0	0	0	0	0	0	0	0	0	0	0	10.0566	0	0	0	0	0	0	9.76598	0	0	0	0	0	0
A0A8C0RVJ1	A0A8C0RVJ1_CANLF	NADP-dependent oxidoreductase domain-containing protein	AKR1C3	Canis lupus familiaris (Dog) (Canis familiaris)			oxidoreductase activity [GO:0016491]	HGRTPAQVALRFQLQR	0.98977	-1.108	0	0	0	0	0	0	0	0	0	0	0	0	0	0	0	0	0	0	0	0	0	0	0	0	0	0	0	0	0	0	0	0	0	0	0	0	0	0	0
A0A8C0RVS9	A0A8C0RVS9_CANLF	Elastin microfibril interfacer 2	EMILIN2	Canis lupus familiaris (Dog) (Canis familiaris)	chromosome organization [GO:0051276]; double-strand break repair [GO:0006302]; regulation of response to stimulus [GO:0048583]	chromosome [GO:0005694]	ATP binding [GO:0005524]	GGEQERTVEPLPSPR	0.98664	-3.8428	0	0	0	0	9.58787	0	0	0	0	0	0	0	0	0	0	0	0	0	0	0	0	0	0	0	0	0	0	0	0	0	0	0	0	0	0	0	0	0	0
A0A8C0RW24	A0A8C0RW24_CANLF	ubiquitinyl hydrolase 1 (EC 3.4.19.12)		Canis lupus familiaris (Dog) (Canis familiaris)	protein deubiquitination [GO:0016579]; ubiquitin-dependent protein catabolic process [GO:0006511]		calcium ion binding [GO:0005509]; cysteine-type deubiquitinase activity [GO:0004843]	ESRIGFLSYEEALR	0.98775	-3.0668	0	0	0	0	0	0	0	0	0	0	0	0	0	0	0	0	0	0	0	0	0	0	0	0	0	0	0	0	0	0	0	0	0	0	0	0	0	0	0
A0A8C0RW54	A0A8C0RW54_CANLF	SPARC related modular calcium binding 2		Canis lupus familiaris (Dog) (Canis familiaris)		collagen-containing extracellular matrix [GO:0062023]; extracellular region [GO:0005576]	calcium ion binding [GO:0005509]	ARACVHVR	0.98761	-3.3378	0	0	0	0	0	0	0	0	0	0	0	0	0	0	0	0	0	0	0	0	0	0	0	0	0	0	0	0	0	0	0	0	0	0	0	0	0	0	0
A0A8C0RWB7	A0A8C0RWB7_CANLF	DMA domain-containing protein		Canis lupus familiaris (Dog) (Canis familiaris)				AEAAAGGIAEQPR	0.98942	-0.76481	0	0	0	0	0	0	0	0	0	0	0	0	0	0	0	0	0	0	0	0	0	0	0	0	0	0	0	0	0	0	0	0	0	0	0	0	0	0	0
A0A8C0RWF5	A0A8C0RWF5_CANLF	Alpha-1-B glycoprotein	A1BG	Canis lupus familiaris (Dog) (Canis familiaris)		membrane [GO:0016020]		DTAPPFAGSAPSSSLELR	0	94.478	0	0	0	0	0	0	10.3869	10.1888	10.6107	10.8319	10.8011	9.6593	0	0	0	0	0	0	14.2963	14.2905	14.5605	0	0	0	11.7474	11.5731	12.4929	0	0	0	13.056	13.1493	13.9733	0	0	0	12.6196	11.8003	11.0878
A0A8C0RWP2	A0A8C0RWP2_CANLF	C2H2-type domain-containing protein		Canis lupus familiaris (Dog) (Canis familiaris)				GARAARTPR	0.98689	-4.1064	0	0	0	0	0	0	0	0	0	0	0	0	0	0	0	0	0	0	0	0	0	0	0	0	0	0	0	14.6726	0	0	0	0	0	0	0	0	0	0	0
A0A8C0RXB5	A0A8C0RXB5_CANLF	Tyrosine-protein kinase receptor (EC 2.7.10.1)		Canis lupus familiaris (Dog) (Canis familiaris)	protein phosphorylation [GO:0006468]; transmembrane receptor protein tyrosine kinase signaling pathway [GO:0007169]	membrane [GO:0016020]	ATP binding [GO:0005524]; transmembrane receptor protein tyrosine kinase activity [GO:0004714]	EVNGRKTSPELK	0.98623	-2.1738	0	0	0	0	0	0	0	0	0	0	0	0	0	0	0	0	0	0	0	0	0	0	0	0	0	0	0	0	0	0	0	0	0	0	0	0	0	0	0
A0A8C0RXF2	A0A8C0RXF2_CANLF	ATPase family AAA domain containing 3A	ATAD3A	Canis lupus familiaris (Dog) (Canis familiaris)			ATP binding [GO:0005524]; ATP hydrolysis activity [GO:0016887]	EYEAAVEQLK	0.98907	-0.64444	0	0	0	0	0	0	0	0	0	0	0	0	0	0	9.90435	0	0	0	0	0	0	0	0	0	0	0	0	0	0	0	0	0	0	0	0	0	0	0	0
A0A8C0RXX5	A0A8C0RXX5_CANLF	Kinesin family member 26B		Canis lupus familiaris (Dog) (Canis familiaris)	microtubule-based movement [GO:0007018]		ATP binding [GO:0005524]; microtubule binding [GO:0008017]; microtubule motor activity [GO:0003777]	ESLGNMNCR	0.98036	-0.39347	0	0	0	0	0	0	0	0	0	0	0	0	0	0	0	0	0	0	0	0	0	0	0	0	0	0	0	0	0	0	0	0	0	0	0	0	0	0	0
A0A8C0RY57	A0A8C0RY57_CANLF	protein-tyrosine-phosphatase (EC 3.1.3.48)		Canis lupus familiaris (Dog) (Canis familiaris)	cellular component organization [GO:0016043]; protein dephosphorylation [GO:0006470]	membrane [GO:0016020]	protein tyrosine phosphatase activity [GO:0004725]	TFSLHKNGSSEK	0.97965	-0.38435	0	0	0	0	0	0	0	0	0	0	0	0	0	0	0	0	0	0	0	0	0	0	0	0	0	0	0	0	0	9.823	0	0	0	0	0	0	0	0	0
A0A8C0RYK7	A0A8C0RYK7_CANLF	HAUS augmin like complex subunit 3	HAUS3	Canis lupus familiaris (Dog) (Canis familiaris)	cell division [GO:0051301]; spindle assembly [GO:0051225]	cytoplasm [GO:0005737]; HAUS complex [GO:0070652]; microtubule [GO:0005874]; spindle [GO:0005819]		ELFITHGNLEEVAEK	0.79797	0.49847	0	0	0	0	0	0	0	0	0	0	0	0	0	9.61283	0	0	0	0	0	0	0	0	0	0	0	0	0	0	0	0	0	0	0	0	0	0	0	0	0
A0A8C0RYW5	A0A8C0RYW5_CANLF	Protein-L-isoaspartate (D-aspartate) O-methyltransferase domain containing 2	PCMTD2	Canis lupus familiaris (Dog) (Canis familiaris)	protein modification process [GO:0036211]		protein-L-isoaspartate (D-aspartate) O-methyltransferase activity [GO:0004719]	ILCACVAGK	0.90681	0.22903	0	0	0	0	0	0	0	0	0	0	0	0	0	0	0	0	0	0	10.4039	0	10.727	0	0	0	0	0	0	0	0	0	10.6083	0	0	10.5438	10.6421	10.7278	10.7157	0	0
A0A8C0RZ93	A0A8C0RZ93_CANLF	cAMP responsive element binding protein 3 like 3		Canis lupus familiaris (Dog) (Canis familiaris)		nucleus [GO:0005634]	DNA-binding transcription factor activity [GO:0003700]	QNLSLLEQLK	0.98663	-2.0088	0	0	0	0	0	0	0	0	0	0	0	0	0	0	0	0	0	0	0	0	0	0	0	0	0	0	0	0	0	0	0	0	0	0	0	0	0	0	0
A0A8C0RZA5	A0A8C0RZA5_CANLF	Protein kinase domain-containing protein		Canis lupus familiaris (Dog) (Canis familiaris)	protein phosphorylation [GO:0006468]		ATP binding [GO:0005524]; protein serine/threonine kinase activity [GO:0004674]	QHPASPLGRGLPAPRPAR	0.98768	-1.9513	0	0	0	0	0	0	0	0	0	0	0	0	0	0	0	0	0	0	0	0	0	0	0	0	0	0	0	0	0	0	0	0	0	0	0	0	0	0	0
A0A8C0RZB8	A0A8C0RZB8_CANLF	Rap guanine nucleotide exchange factor 5		Canis lupus familiaris (Dog) (Canis familiaris)	small GTPase mediated signal transduction [GO:0007264]		guanyl-nucleotide exchange factor activity [GO:0005085]	NPNSEHALCLQLK	0.67458	0.56027	0	0	0	0	0	0	0	0	0	0	0	0	0	0	0	0	0	0	0	0	0	0	0	0	0	0	0	0	0	0	0	0	0	0	0	0	0	0	0
A0A8C0RZE0	A0A8C0RZE0_CANLF	Phosphatidylinositol 3-kinase catalytic subunit type 3 (EC 2.7.1.137)	PIK3C3	Canis lupus familiaris (Dog) (Canis familiaris)	phosphatidylinositol-mediated signaling [GO:0048015]		1-phosphatidylinositol-3-kinase activity [GO:0016303]; ATP binding [GO:0005524]	EIEMINESEK	0.98533	-2.3135	0	0	0	0	0	0	0	0	0	0	0	0	0	0	0	0	0	0	0	0	12.6474	10.1779	10.5092	0	0	0	0	0	0	10.6	0	0	0	0	0	0	0	0	0
A0A8C0RZL9	A0A8C0RZL9_CANLF	beta-N-acetylhexosaminidase (EC 3.2.1.52)		Canis lupus familiaris (Dog) (Canis familiaris)	carbohydrate derivative metabolic process [GO:1901135]; carbohydrate metabolic process [GO:0005975]	lysosome [GO:0005764]	beta-N-acetylhexosaminidase activity [GO:0004563]	APGGGGR	0.89922	0.27145	0	0	0	0	0	0	0	0	0	0	0	0	0	0	0	0	0	0	0	0	0	0	0	0	0	0	0	0	0	0	0	0	0	0	0	8.3897	0	0	0
A0A8C0RZR7	A0A8C0RZR7_CANLF	28S ribosomal protein S31, mitochondrial	MRPS31	Canis lupus familiaris (Dog) (Canis familiaris)		mitochondrial small ribosomal subunit [GO:0005763]	structural constituent of ribosome [GO:0003735]	ERGEGRESR	0.98761	-0.46792	0	0	0	0	0	0	0	0	0	0	0	0	0	0	0	0	0	0	0	0	0	0	0	0	0	0	0	0	0	0	0	0	0	0	0	0	0	0	0
A0A8C0RZW5	A0A8C0RZW5_CANLF	Kelch domain containing 3	KLHDC3	Canis lupus familiaris (Dog) (Canis familiaris)				LNRHFHDLWK	0.94928	-0.13385	0	0	0	0	0	0	0	0	0	0	0	0	0	0	0	0	0	0	0	0	0	0	0	0	0	0	0	0	0	0	0	0	0	0	0	0	0	0	0
A0A8C0RZX5	A0A8C0RZX5_CANLF	Cilia and flagella associated protein 221	CFAP221	Canis lupus familiaris (Dog) (Canis familiaris)	cilium assembly [GO:0060271]; cilium movement [GO:0003341]	cilium [GO:0005929]		AAAFVQR	0.98644	-2.0464	0	0	0	0	0	0	0	0	0	0	0	0	0	0	0	0	0	0	0	0	0	0	0	0	0	0	0	0	0	0	0	0	0	0	0	0	0	0	0
A0A8C0RZY5	A0A8C0RZY5_CANLF	G-protein coupled receptors family 1 profile domain-containing protein		Canis lupus familiaris (Dog) (Canis familiaris)		membrane [GO:0016020]	G protein-coupled receptor activity [GO:0004930]	LDLPRPRRHRPGGR	0.98965	-1.1185	0	0	0	0	0	0	0	0	0	0	0	0	0	0	0	0	0	0	0	0	0	0	0	0	0	0	0	0	0	0	0	0	0	0	0	0	0	0	0
A0A8C0S041	A0A8C0S041_CANLF	Tenascin C	TNC	Canis lupus familiaris (Dog) (Canis familiaris)				NGKAAVDSYR	0.98917	-1.8734	0	0	0	0	0	0	0	0	0	0	0	0	0	0	0	0	0	0	0	0	0	0	0	0	0	0	0	0	0	0	0	0	0	0	0	0	0	0	0
A0A8C0S045	A0A8C0S045_CANLF	Coiled-coil domain containing 61	CCDC61	Canis lupus familiaris (Dog) (Canis familiaris)				TSPVVPPAAREDR	0.91655	0.21579	0	0	0	0	0	0	0	0	0	0	0	0	0	0	0	0	0	0	0	0	0	0	0	0	0	0	0	0	0	0	0	0	0	0	0	0	0	0	0
A0A8C0S088	A0A8C0S088_CANLF	Coiled-coil domain-containing protein 170-like	LOC480351	Canis lupus familiaris (Dog) (Canis familiaris)				SWKSRMESLQQK	0.98908	-1.7161	0	0	0	0	0	0	0	0	0	0	0	0	0	0	0	0	0	0	0	0	0	0	0	0	0	0	0	0	0	0	0	0	0	0	0	0	0	0	0
A0A8C0S0B8	A0A8C0S0B8_CANLF	LPS responsive beige-like anchor protein		Canis lupus familiaris (Dog) (Canis familiaris)		membrane [GO:0016020]		DSRSAMFR	0.98729	-3.0899	0	0	0	0	0	0	0	0	0	0	0	0	0	0	0	0	0	0	0	0	0	0	0	0	0	0	0	0	0	0	0	0	0	0	0	12.8152	0	0	0
A0A8C0S0F0	A0A8C0S0F0_CANLF	Carboxypeptidase A1	CPA1	Canis lupus familiaris (Dog) (Canis familiaris)	proteolysis [GO:0006508]		metallocarboxypeptidase activity [GO:0004181]; zinc ion binding [GO:0008270]	EDFVGHQVLR	0.96127	-0.31776	0	0	0	0	0	0	0	0	0	0	0	0	0	0	0	0	0	0	0	0	0	0	0	0	0	0	0	0	0	0	0	0	0	0	0	0	0	0	0
A0A8C0S0T0	A0A8C0S0T0_CANLF	Pre-mRNA-splicing factor SPF27	BCAS2	Canis lupus familiaris (Dog) (Canis familiaris)	mRNA processing [GO:0006397]; RNA splicing [GO:0008380]	nucleus [GO:0005634]		KHIQDLNWQRK	0.98774	-3.5941	0	0	0	0	0	0	0	0	0	0	0	0	0	0	0	0	0	0	0	0	0	0	0	0	0	0	0	0	0	0	0	0	0	0	0	0	0	0	0
A0A8C0S0X9	A0A8C0S0X9_CANLF	Phosphatidylinositol-3,4,5-trisphosphate dependent Rac exchange factor 1		Canis lupus familiaris (Dog) (Canis familiaris)	intracellular signal transduction [GO:0035556]		guanyl-nucleotide exchange factor activity [GO:0005085]	AFLLSCMLLGGRK	0.95204	-0.14996	0	0	0	0	0	0	0	0	0	0	0	0	0	0	0	9.43072	0	0	0	0	10.1245	0	0	0	0	0	0	0	0	0	0	0	0	0	0	0	0	0	0
A0A8C0S150	A0A8C0S150_CANLF	Anaphase-promoting complex subunit 4 WD40 domain-containing protein		Canis lupus familiaris (Dog) (Canis familiaris)	positive regulation of ubiquitin protein ligase activity [GO:1904668]		anaphase-promoting complex binding [GO:0010997]; ubiquitin-protein transferase activator activity [GO:0097027]	RSPGSPKIFDEMK	0.98581	-2.1995	0	0	0	0	0	0	0	0	0	0	0	0	0	0	0	0	0	0	0	0	0	0	0	0	0	0	0	0	0	0	0	0	0	0	0	0	0	0	0
A0A8C0S1F8	A0A8C0S1F8_CANLF	Ig-like domain-containing protein		Canis lupus familiaris (Dog) (Canis familiaris)				AEDTAMYYCAR	0	4.564	0	0	0	0	0	0	0	0	0	0	0	0	0	0	0	0	0	0	0	0	0	0	0	0	0	0	0	0	0	0	0	0	0	8.29719	8.54365	0	8.94072	0	0
A0A8C0S1M5	A0A8C0S1M5_CANLF	Acyl-CoA thioesterase 4		Canis lupus familiaris (Dog) (Canis familiaris)	acyl-CoA metabolic process [GO:0006637]	cytoplasm [GO:0005737]	thiolester hydrolase activity [GO:0016790]	LLNKPVIWGGPRAHSK	0.98938	-1.8689	0	0	0	0	0	0	0	0	0	0	0	0	0	0	0	0	0	0	0	0	0	0	0	0	0	0	0	0	0	0	9.61651	0	9.94802	0	0	0	0	0	0
A0A8C0S222	A0A8C0S222_CANLF	SAP domain-containing protein		Canis lupus familiaris (Dog) (Canis familiaris)		nucleus [GO:0005634]		TIKRTDEEGK	0.9879	-0.97598	0	8.63056	0	0	0	0	0	0	0	0	0	0	0	0	0	0	0	0	0	0	0	0	0	0	0	0	0	0	0	0	0	0	0	0	0	0	0	0	0
A0A8C0S233	A0A8C0S233_CANLF	Cadherin related family member 1		Canis lupus familiaris (Dog) (Canis familiaris)	homophilic cell adhesion via plasma membrane adhesion molecules [GO:0007156]	plasma membrane [GO:0005886]	calcium ion binding [GO:0005509]	QGPRHGQR	0.98742	-2.899	0	0	0	0	0	0	0	0	0	0	0	0	0	0	0	0	0	0	0	0	0	0	0	0	0	0	0	0	0	0	0	0	0	0	0	0	0	0	0
A0A8C0S2F9	A0A8C0S2F9_CANLF	VWFA domain-containing protein		Canis lupus familiaris (Dog) (Canis familiaris)	proteolysis [GO:0006508]	membrane [GO:0016020]	intracellular calcium activated chloride channel activity [GO:0005229]; metallopeptidase activity [GO:0008237]	LSLRQQQNK	0.98672	-2.0256	0	0	0	0	0	0	0	0	0	0	0	0	0	0	0	0	0	0	0	0	0	0	0	0	0	0	0	0	0	0	0	0	0	0	0	0	0	0	0
A0A8C0S2G3	A0A8C0S2G3_CANLF	Leucine rich repeat, Ig-like and transmembrane domains 2	LRIT2	Canis lupus familiaris (Dog) (Canis familiaris)		membrane [GO:0016020]		YEACLSLEGRPAR	0.6979	0.53097	0	0	0	0	0	0	0	0	0	0	0	0	0	0	0	0	0	0	0	0	0	0	0	0	0	0	0	0	0	0	0	0	0	0	0	0	0	0	0
A0A8C0S2J7	A0A8C0S2J7_CANLF	Nuclear receptor binding protein 2		Canis lupus familiaris (Dog) (Canis familiaris)				AFAAHEEK	0.96259	-0.33685	0	0	0	0	0	0	0	0	0	0	0	0	0	0	0	0	0	0	0	0	0	0	0	0	0	0	0	0	0	0	0	0	0	0	0	0	0	0	0
A0A8C0S2J9	A0A8C0S2J9_CANLF	Actin-related protein 2/3 complex subunit	ARPC1A	Canis lupus familiaris (Dog) (Canis familiaris)	Arp2/3 complex-mediated actin nucleation [GO:0034314]	Arp2/3 protein complex [GO:0005885]; cytoplasm [GO:0005737]	actin binding [GO:0003779]	KASSEGSMASGSGLDSLHK	0.70767	0.52723	0	0	0	0	0	0	0	0	0	0	0	0	0	0	0	0	0	0	0	0	0	0	0	0	0	0	0	0	0	0	0	0	0	0	0	0	0	0	0
A0A8C0S2L4	A0A8C0S2L4_CANLF	Matrin 3	MATR3	Canis lupus familiaris (Dog) (Canis familiaris)		nucleus [GO:0005634]	RNA binding [GO:0003723]; zinc ion binding [GO:0008270]	AGLFLGCSR	0.97676	-0.37898	0	0	0	0	0	0	0	0	0	0	0	0	0	0	0	0	0	0	0	0	0	0	0	0	0	0	0	0	0	0	0	0	0	0	0	0	0	0	0
A0A8C0S2L8	A0A8C0S2L8_CANLF	Solute carrier family 39 member 11		Canis lupus familiaris (Dog) (Canis familiaris)		membrane [GO:0016020]	metal ion transmembrane transporter activity [GO:0046873]	ALGVDGRTGSR	0.98771	-1.943	0	0	0	0	0	0	0	0	0	0	0	0	0	0	0	0	0	0	0	0	0	0	0	0	0	0	0	0	0	0	0	0	0	0	0	0	0	0	0
A0A8C0S2W1	A0A8C0S2W1_CANLF	Cilia- and flagella-associated protein 45		Canis lupus familiaris (Dog) (Canis familiaris)		axoneme [GO:0005930]; motile cilium [GO:0031514]		WASHVLTREEHEAR	0.96485	-0.34013	0	0	0	0	0	0	0	0	0	0	0	0	0	0	0	0	0	0	0	0	0	0	0	0	0	0	0	0	0	0	0	0	0	0	0	0	0	0	0
A0A8C0S348	A0A8C0S348_CANLF	Tyrosine-protein kinase (EC 2.7.10.2)	TEC	Canis lupus familiaris (Dog) (Canis familiaris)	adaptive immune response [GO:0002250]; intracellular signal transduction [GO:0035556]; protein phosphorylation [GO:0006468]	cytoplasm [GO:0005737]; plasma membrane [GO:0005886]	ATP binding [GO:0005524]; metal ion binding [GO:0046872]; protein tyrosine kinase activity [GO:0004713]	SEDKEGGFMVR	0.98825	-3.5191	0	0	0	0	0	0	0	0	0	0	0	0	0	0	0	0	0	0	0	0	0	0	0	0	0	0	0	0	0	0	0	0	0	0	0	0	0	0	0
A0A8C0S3P9	A0A8C0S3P9_CANLF	SLAM family member 8		Canis lupus familiaris (Dog) (Canis familiaris)		membrane [GO:0016020]		AAMGSLR	0.92649	0.080063	0	0	0	0	0	0	0	0	0	0	0	0	0	0	0	0	0	0	0	0	0	0	0	0	0	0	0	0	0	0	0	0	0	0	0	0	0	0	0
A0A8C0S3V4	A0A8C0S3V4_CANLF	Calcitonin gene-related peptide type 1 receptor (CGRP type 1 receptor) (Calcitonin receptor-like receptor)		Canis lupus familiaris (Dog) (Canis familiaris)	cell surface receptor signaling pathway [GO:0007166]	plasma membrane [GO:0005886]	calcitonin receptor activity [GO:0004948]	VLITKLK	0.98964	-1.11	0	0	0	0	0	0	0	0	0	0	0	0	0	0	0	0	0	0	0	0	0	0	0	0	0	0	0	0	0	0	0	0	0	0	0	0	0	0	0
A0A8C0S3X6	A0A8C0S3X6_CANLF	Prostaglandin reductase 2 (EC 1.3.1.48) (15-oxoprostaglandin 13-reductase)		Canis lupus familiaris (Dog) (Canis familiaris)	prostaglandin metabolic process [GO:0006693]	cytoplasm [GO:0005737]; membrane [GO:0016020]	15-oxoprostaglandin 13-oxidase activity [GO:0047522]	ILFIHEKQR	0.95186	-0.034413	0	0	0	0	0	0	0	0	0	0	0	0	0	0	0	9.80863	0	0	0	0	0	0	0	0	0	0	0	0	10.8509	10.658	0	0	12.6099	0	0	0	11.9922	11.0265	0
A0A8C0S407	A0A8C0S407_CANLF	WD repeat-containing protein 44	WDR44	Canis lupus familiaris (Dog) (Canis familiaris)		Golgi apparatus [GO:0005794]		HLAEEYGERAVNK	0.98731	-3.3192	0	0	0	0	0	0	0	0	0	0	0	0	0	0	0	0	0	0	0	0	0	0	0	0	0	0	0	0	0	0	0	9.88947	0	0	0	0	0	0	0
A0A8C0S427	A0A8C0S427_CANLF	Chondroitin polymerizing factor	CHPF	Canis lupus familiaris (Dog) (Canis familiaris)				CAPKTFWVNEGKHAK	0.98884	-1.5294	0	0	0	0	0	0	0	0	0	0	0	0	0	0	0	0	0	0	0	9.34693	0	0	0	0	0	0	0	0	0	0	0	0	0	0	0	0	0	0	0
A0A8C0S474	A0A8C0S474_CANLF	Family with sequence similarity 118 member A	FAM118A	Canis lupus familiaris (Dog) (Canis familiaris)				GAPLSGR	0.90902	0.22483	0	0	0	0	0	0	0	0	0	0	0	0	0	0	0	0	0	0	0	0	0	0	0	0	0	0	0	0	0	0	0	0	0	0	0	0	0	0	0
A0A8C0S4G1	A0A8C0S4G1_CANLF	Coiled-coil domain containing 185	CCDC185	Canis lupus familiaris (Dog) (Canis familiaris)				SGHRVQATLGRQR	0.9879	-1.4987	0	0	0	0	0	10.4148	0	0	0	0	0	0	0	0	0	0	0	0	0	0	0	0	0	0	0	0	0	0	0	0	0	0	0	0	0	0	0	0	0
A0A8C0S4I8	A0A8C0S4I8_CANLF	Iroquois homeobox 5		Canis lupus familiaris (Dog) (Canis familiaris)		nucleus [GO:0005634]	DNA binding [GO:0003677]; DNA-binding transcription factor activity, RNA polymerase II-specific [GO:0000981]	PGVCNAAGAGVR	0.94505	-0.013619	8.43037	0	0	0	0	0	0	0	0	0	0	0	0	0	0	0	0	0	0	0	0	0	0	0	0	0	8.80591	0	0	0	0	0	0	0	0	0	0	0	0
A0A8C0S4K1	A0A8C0S4K1_CANLF	E74 like ETS transcription factor 2	ELF2	Canis lupus familiaris (Dog) (Canis familiaris)	regulation of transcription by RNA polymerase II [GO:0006357]	nucleus [GO:0005634]	DNA-binding transcription factor activity [GO:0003700]; sequence-specific DNA binding [GO:0043565]	GILAKVEGQR	0.98707	-2.8145	0	0	0	0	0	0	0	0	0	0	0	0	0	0	0	0	0	0	0	0	0	11.7654	0	0	0	0	0	0	0	0	0	0	0	0	0	0	0	0	0
A0A8C0S4S3	A0A8C0S4S3_CANLF	Homeobox A13		Canis lupus familiaris (Dog) (Canis familiaris)		nucleus [GO:0005634]	DNA binding [GO:0003677]; DNA-binding transcription factor activity, RNA polymerase II-specific [GO:0000981]	GGAPVGR	0.98845	-0.98503	0	0	0	0	0	0	0	0	0	0	0	0	0	0	0	0	0	0	0	0	0	0	0	0	0	0	0	0	0	0	0	0	0	0	0	0	0	0	0
A0A8C0S4X5	A0A8C0S4X5_CANLF	Histone H2A	MACROH2A1	Canis lupus familiaris (Dog) (Canis familiaris)		nucleosome [GO:0000786]; nucleus [GO:0005634]	DNA binding [GO:0003677]; protein heterodimerization activity [GO:0046982]; structural constituent of chromatin [GO:0030527]	LEAIITPPPAK	0.98367	-0.40145	0	0	0	0	0	0	0	0	0	0	0	0	0	0	0	0	0	0	0	0	0	0	0	0	0	0	0	0	0	0	0	0	0	0	0	0	0	0	0
A0A8C0S4Z1	A0A8C0S4Z1_CANLF	Protein BUD31 homolog		Canis lupus familiaris (Dog) (Canis familiaris)		nucleus [GO:0005634]		ELYEYCIKEGYADK	0.96032	-0.29608	0	0	0	0	0	0	0	0	0	0	0	0	0	0	0	0	0	0	0	0	0	0	0	0	0	0	0	0	0	0	0	0	0	0	0	0	0	0	0
A0A8C0S527	A0A8C0S527_CANLF	Glutamate receptor		Canis lupus familiaris (Dog) (Canis familiaris)	regulation of postsynapse organization [GO:0099175]; social behavior [GO:0035176]	GABA-ergic synapse [GO:0098982]; glutamatergic synapse [GO:0098978]; postsynaptic density membrane [GO:0098839]	ionotropic glutamate receptor activity [GO:0004970]	ADSIIHIGAIFEENAAK	0.99027	-1.1983	0	0	0	0	0	0	0	0	0	0	0	0	0	0	0	0	0	0	0	0	0	0	0	0	0	0	0	0	0	0	0	0	0	0	0	0	0	0	0
A0A8C0S5C1	A0A8C0S5C1_CANLF	Myosin IA		Canis lupus familiaris (Dog) (Canis familiaris)		myosin complex [GO:0016459]	actin binding [GO:0003779]; ATP binding [GO:0005524]; cytoskeletal motor activity [GO:0003774]	LFYHWKCKR	0.95122	-0.078263	0	0	0	0	0	0	0	0	0	0	0	0	0	0	0	0	0	0	0	0	0	0	0	0	0	0	0	0	0	0	0	0	0	0	0	0	0	0	0
A0A8C0S5D5	A0A8C0S5D5_CANLF	Zinc finger NFX1-type containing 1		Canis lupus familiaris (Dog) (Canis familiaris)		nucleus [GO:0005634]	helicase activity [GO:0004386]; zinc ion binding [GO:0008270]	CVHSQCK	0.97573	-0.3769	0	0	0	0	0	0	0	0	0	0	0	0	0	0	0	0	0	0	0	0	0	0	0	0	0	0	0	0	0	0	0	0	0	0	0	0	0	0	0
A0A8C0S5H7	A0A8C0S5H7_CANLF	Linker for activation of T cells family member 2		Canis lupus familiaris (Dog) (Canis familiaris)	B cell activation [GO:0042113]; immune response-regulating signaling pathway [GO:0002764]			GQEAAALRCR	0.98923	-1.8734	0	0	0	0	0	0	0	0	0	0	0	0	0	0	0	0	0	0	0	0	0	0	0	0	0	0	0	0	0	0	0	0	0	0	0	0	0	0	0
A0A8C0S5J4	A0A8C0S5J4_CANLF	Sperm flagellar 2	SPEF2	Canis lupus familiaris (Dog) (Canis familiaris)		cellular anatomical entity [GO:0110165]		AQLGAKSEKMLK	0.98684	-3.7876	0	0	0	0	0	0	0	0	0	0	0	0	0	0	0	0	0	0	0	0	0	0	0	0	0	0	0	0	0	0	0	0	0	0	0	0	0	0	0
A0A8C0S5Z3	A0A8C0S5Z3_CANLF	Potassium voltage-gated channel subfamily B member 1 (Voltage-gated potassium channel subunit Kv2.1)		Canis lupus familiaris (Dog) (Canis familiaris)	exocytosis [GO:0006887]; protein homooligomerization [GO:0051260]; regulation of monoatomic ion transmembrane transport [GO:0034765]	axon [GO:0030424]; dendrite [GO:0030425]; lateral plasma membrane [GO:0016328]; perikaryon [GO:0043204]; postsynaptic membrane [GO:0045211]; sarcolemma [GO:0042383]; voltage-gated potassium channel complex [GO:0008076]	voltage-gated potassium channel activity [GO:0005249]	GVHVSTSPK	0.98844	-1.5267	0	0	0	0	0	0	0	0	0	0	0	0	0	0	0	0	0	0	0	0	0	0	0	0	0	0	0	0	0	0	0	0	0	0	0	0	0	0	0
A0A8C0S657	A0A8C0S657_CANLF	1-phosphatidylinositol-3-phosphate 5-kinase (EC 2.7.1.150)	PIKFYVE	Canis lupus familiaris (Dog) (Canis familiaris)	intracellular signal transduction [GO:0035556]	cytoplasm [GO:0005737]; protein-containing complex [GO:0032991]	1-phosphatidylinositol-3-phosphate 5-kinase activity [GO:0000285]; ATP binding [GO:0005524]; metal ion binding [GO:0046872]	EAPAMASSRPGSKIEGDEEK	0.98832	-0.79443	0	0	0	0	0	0	0	0	0	0	0	0	0	0	0	0	0	0	0	0	0	0	0	0	0	0	0	0	0	0	0	0	0	0	0	0	0	0	0
A0A8C0S6I6	A0A8C0S6I6_CANLF	Protein CASP		Canis lupus familiaris (Dog) (Canis familiaris)	intra-Golgi vesicle-mediated transport [GO:0006891]	Golgi membrane [GO:0000139]		KFADHLHK	0.98658	-2.0837	0	0	0	0	0	0	0	0	0	0	0	0	0	0	0	0	0	0	0	0	0	0	0	0	0	0	0	0	0	0	0	0	0	0	0	0	0	0	0
A0A8C0S6P5	A0A8C0S6P5_CANLF	Ceruloplasmin	CP	Canis lupus familiaris (Dog) (Canis familiaris)	copper ion transport [GO:0006825]		copper ion binding [GO:0005507]; oxidoreductase activity [GO:0016491]	AYTDASFTNQK	0.64238	0.61751	0	0	0	8.88249	0	0	0	0	0	0	0	0	0	0	0	0	0	0	0	0	0	0	0	0	0	0	0	0	0	0	0	0	0	0	0	0	0	0	0
A0A8C0S6Q2	A0A8C0S6Q2_CANLF	Transmembrane protein 63B	TMEM63B	Canis lupus familiaris (Dog) (Canis familiaris)		membrane [GO:0016020]	calcium activated cation channel activity [GO:0005227]	GGRGWGWGSR	0.98733	-3.2869	0	0	0	0	0	0	0	0	0	0	0	0	0	0	0	0	0	0	0	0	0	0	0	0	9.11369	0	0	0	0	0	0	0	0	0	0	0	0	0	0
A0A8C0S6Y0	A0A8C0S6Y0_CANLF	NUMB like endocytic adaptor protein		Canis lupus familiaris (Dog) (Canis familiaris)				AGAGPSCRSRR	0.9875	-2.9431	0	0	0	0	0	0	0	0	0	0	0	0	0	0	0	0	0	0	0	0	0	0	0	0	0	0	0	0	0	0	0	0	0	0	0	0	0	0	0
A0A8C0S714	A0A8C0S714_CANLF	NGFI-A binding protein 2		Canis lupus familiaris (Dog) (Canis familiaris)	negative regulation of DNA-templated transcription [GO:0045892]	nucleus [GO:0005634]	transcription coregulator activity [GO:0003712]	DVVVRESRQ	0.9889	-1.1321	0	0	0	0	0	0	0	0	0	0	0	0	0	0	0	0	0	0	0	0	0	0	0	0	0	0	0	0	0	0	0	0	0	0	0	0	0	0	0
A0A8C0S774	A0A8C0S774_CANLF	Protein tyrosine phosphatase receptor type B		Canis lupus familiaris (Dog) (Canis familiaris)			carbohydrate binding [GO:0030246]	EFTFTDLVPGRK	0.97337	-0.37066	0	0	0	0	0	0	0	0	0	0	0	0	0	9.4514	0	10.0887	0	0	0	0	0	13.345	0	0	0	0	0	0	0	0	0	0	0	0	0	0	0	0	0
A0A8C0S7D8	A0A8C0S7D8_CANLF	Vacuolar protein sorting-associated protein 52 homolog		Canis lupus familiaris (Dog) (Canis familiaris)	protein transport [GO:0015031]	Golgi apparatus [GO:0005794]		LMKVQYGEVAEK	0.95526	-0.24953	0	0	0	0	0	0	0	0	0	0	0	0	0	0	0	0	0	0	0	0	11.8591	0	0	0	0	0	0	0	0	0	0	0	0	0	0	0	0	0	0
A0A8C0S7I4	A0A8C0S7I4_CANLF	G-patch domain and ankyrin repeats 1		Canis lupus familiaris (Dog) (Canis familiaris)			nucleic acid binding [GO:0003676]	SQPEPDRKR	0.98906	-0.81602	0	0	0	0	0	0	0	0	0	0	0	0	0	0	0	0	0	0	0	0	0	0	0	0	0	0	0	0	0	0	0	0	0	8.37856	0	0	0	0	0
A0A8C0S7M7	A0A8C0S7M7_CANLF	Zinc finger BED-type containing 9		Canis lupus familiaris (Dog) (Canis familiaris)	DNA integration [GO:0015074]	nucleus [GO:0005634]	nucleic acid binding [GO:0003676]	FIMHYQDLHTK	0.91734	0.17124	0	0	0	0	0	0	0	0	0	13.044	0	0	0	0	0	0	0	0	0	0	0	0	0	0	0	9.09556	10.3036	0	0	0	0	0	0	0	0	0	0	0	0
A0A8C0S7S2	A0A8C0S7S2_CANLF	t-SNARE coiled-coil homology domain-containing protein		Canis lupus familiaris (Dog) (Canis familiaris)	intracellular protein transport [GO:0006886]; vesicle-mediated transport [GO:0016192]	membrane [GO:0016020]	SNAP receptor activity [GO:0005484]	GRAGAAQPRGGR	0.98747	-2.8816	0	0	0	0	0	0	0	0	0	0	0	0	0	0	0	0	0	0	0	0	0	9.3127	0	0	0	0	0	0	0	0	0	0	0	0	0	0	0	0	0
A0A8C0S817	A0A8C0S817_CANLF	IF rod domain-containing protein	KRT13	Canis lupus familiaris (Dog) (Canis familiaris)		intermediate filament [GO:0005882]	structural molecule activity [GO:0005198]	ASLENSLEETK	0	10.469	0	0	0	10.6585	9.6367	9.49185	0	0	0	9.90339	8.46414	8.99217	0	0	0	0	0	0	9.33472	0	0	0	0	9.17163	0	0	0	0	0	0	8.67786	9.15512	8.49237	0	0	0	0	0	0
A0A8C0S828	A0A8C0S828_CANLF	Ig-like domain-containing protein		Canis lupus familiaris (Dog) (Canis familiaris)				TLIYGISNRPSGVPDR	0.1327	1.2827	0	0	0	0	0	0	0	0	0	0	0	0	0	0	0	0	0	0	0	0	0	0	0	0	0	0	0	0	0	0	8.86799	9.07831	0	0	0	0	0	0	0
A0A8C0S830	A0A8C0S830_CANLF	Fibronectin type III domain containing 3A	FNDC3A	Canis lupus familiaris (Dog) (Canis familiaris)		membrane [GO:0016020]		AAAAFVVPRVKQK	0.98915	-1.7334	0	0	0	0	0	0	0	0	0	0	0	0	0	0	0	0	0	0	0	0	0	0	0	0	0	0	0	0	0	0	0	0	0	0	0	10.8832	0	0	0
A0A8C0S854	A0A8C0S854_CANLF	Serine/threonine-protein phosphatase 2A regulatory subunit B'' subunit beta	LOC100855509	Canis lupus familiaris (Dog) (Canis familiaris)			calcium ion binding [GO:0005509]	WTTWAAWPR	0.95733	-0.24452	0	0	0	0	0	0	0	0	0	0	0	0	0	0	0	0	0	0	0	0	0	0	0	0	0	0	0	0	0	0	0	0	0	0	0	0	0	0	0
A0A8C0S879	A0A8C0S879_CANLF	Myoneurin		Canis lupus familiaris (Dog) (Canis familiaris)				KAFSSQKTGQNK	0.9206	0.17313	0	0	0	0	0	0	0	0	0	0	0	0	0	0	0	0	0	0	0	0	0	0	0	0	0	0	0	0	0	0	0	0	0	0	0	0	0	0	0
A0A8C0S8J9	A0A8C0S8J9_CANLF	Erythrocyte membrane protein band 4.1 like 1		Canis lupus familiaris (Dog) (Canis familiaris)	cortical actin cytoskeleton organization [GO:0030866]	cytoskeleton [GO:0005856]	actin binding [GO:0003779]; structural molecule activity [GO:0005198]	DRDWERER	0.98932	-1.8302	0	0	0	0	0	0	0	0	0	0	0	0	0	0	0	0	0	0	0	0	0	0	0	0	0	0	0	0	0	0	0	0	0	0	0	0	0	0	0
A0A8C0S930	A0A8C0S930_CANLF	PID domain-containing protein		Canis lupus familiaris (Dog) (Canis familiaris)				CSSSSSSSSSSSSR	0.96287	-0.3055	0	0	0	0	0	0	0	9.54083	0	0	0	0	0	0	0	0	0	0	0	0	0	0	0	0	0	9.05306	0	0	0	0	0	0	0	0	0	0	0	0	0
A0A8C0S9A3	A0A8C0S9A3_CANLF	receptor protein-tyrosine kinase (EC 2.7.10.1)		Canis lupus familiaris (Dog) (Canis familiaris)	protein phosphorylation [GO:0006468]	early endosome [GO:0005769]; plasma membrane [GO:0005886]	ATP binding [GO:0005524]; ephrin receptor activity [GO:0005003]	IDTIAADESFTQDVGACIALVSVR	0.92696	0.12391	0	0	0	0	0	0	0	0	0	0	0	0	0	0	0	0	0	0	9.97456	9.70979	10.8454	0	0	0	0	0	0	0	0	0	0	0	9.79742	0	0	0	0	0	0
A0A8C0S9B4	A0A8C0S9B4_CANLF	Globin family profile domain-containing protein		Canis lupus familiaris (Dog) (Canis familiaris)		hemoglobin complex [GO:0005833]	heme binding [GO:0020037]; iron ion binding [GO:0005506]; oxygen binding [GO:0019825]; oxygen carrier activity [GO:0005344]	TSPPTSRPTPTPR	0.77922	0.50548	0	0	0	0	0	0	0	0	0	0	0	0	0	0	0	0	0	0	0	0	0	0	0	0	0	0	0	0	0	0	0	0	0	0	0	0	0	0	0
A0A8C0S9E5	A0A8C0S9E5_CANLF	protein-tyrosine-phosphatase (EC 3.1.3.48)		Canis lupus familiaris (Dog) (Canis familiaris)	protein dephosphorylation [GO:0006470]; T cell receptor signaling pathway [GO:0050852]	membrane [GO:0016020]	protein tyrosine phosphatase activity [GO:0004725]	DDKVEFANELVDKAK	0.98733	-2.7742	0	0	0	0	8.92997	0	0	0	0	0	0	0	0	0	0	0	0	0	0	0	0	0	0	0	0	0	0	0	0	0	0	0	0	10.1803	0	0	0	0	0
A0A8C0S9L2	A0A8C0S9L2_CANLF	Ribonuclease A-domain domain-containing protein		Canis lupus familiaris (Dog) (Canis familiaris)		extracellular region [GO:0005576]; membrane [GO:0016020]	endonuclease activity [GO:0004519]; nucleic acid binding [GO:0003676]	GGYAAGEK	0.98868	-1.5511	0	0	0	0	0	0	0	0	0	0	0	0	0	0	0	0	0	0	0	0	0	0	0	0	0	0	0	0	0	0	0	0	0	0	0	0	0	0	0
A0A8C0S9N5	A0A8C0S9N5_CANLF	LDL receptor related protein 1	LRP1	Canis lupus familiaris (Dog) (Canis familiaris)	endocytosis [GO:0006897]	membrane [GO:0016020]	calcium ion binding [GO:0005509]	CNLDGSELEVIDAMRSQLGK	0.98747	-3.7064	0	0	0	0	0	0	0	0	0	0	0	0	0	0	0	0	0	0	0	0	0	0	0	0	0	0	0	0	0	0	0	0	9.32773	0	0	0	9.28605	0	0
A0A8C0S9T2	A0A8C0S9T2_CANLF	Transmembrane protein 132E		Canis lupus familiaris (Dog) (Canis familiaris)		membrane [GO:0016020]		DWDDFGVTER	0.98687	-4.2062	0	0	0	0	0	0	0	0	0	0	0	0	0	0	0	0	0	0	11.2411	0	0	0	0	0	0	0	0	0	0	0	0	0	0	0	0	0	0	0	0
A0A8C0S9V7	A0A8C0S9V7_CANLF	Adenosine deaminase tRNA specific 1		Canis lupus familiaris (Dog) (Canis familiaris)	RNA processing [GO:0006396]		adenosine deaminase activity [GO:0004000]; RNA binding [GO:0003723]	LCYEHYGTR	0.98904	-1.2111	0	0	0	0	0	0	0	0	0	0	0	0	0	0	0	0	0	0	0	9.31415	0	0	0	0	0	0	0	0	0	0	0	0	0	0	0	0	0	0	0
A0A8C0S9V9	A0A8C0S9V9_CANLF	MCF.2 cell line derived transforming sequence	MCF2	Canis lupus familiaris (Dog) (Canis familiaris)	intracellular signal transduction [GO:0035556]		guanyl-nucleotide exchange factor activity [GO:0005085]	LPNDITAVTKEGK	0.98874	-1.6393	0	0	0	0	0	0	0	0	0	0	0	0	0	0	0	0	0	0	0	0	0	0	0	0	8.66562	0	0	0	0	0	10.1472	0	10.1673	0	0	0	0	0	0
A0A8C0SAG0	A0A8C0SAG0_CANLF	Ig-like domain-containing protein		Canis lupus familiaris (Dog) (Canis familiaris)				NTLYLQMNSLR	0.90565	0.23224	0	0	0	0	0	0	0	0	0	0	0	0	0	0	0	0	0	0	10.4638	0	0	0	0	0	0	0	0	0	0	0	0	0	0	0	0	0	0	0	0
A0A8C0SAL2	A0A8C0SAL2_CANLF	receptor protein-tyrosine kinase (EC 2.7.10.1)		Canis lupus familiaris (Dog) (Canis familiaris)	protein phosphorylation [GO:0006468]	membrane [GO:0016020]	ATP binding [GO:0005524]; protein tyrosine kinase activity [GO:0004713]	FGNAFTEEDSELVVNYIAK	0.93651	0.0078821	0	0	0	0	0	0	0	0	0	0	0	0	0	0	0	0	0	0	0	0	0	0	0	9.43752	0	0	0	0	0	0	0	0	0	0	0	0	0	0	0
A0A8C0SAL5	A0A8C0SAL5_CANLF	Prominin 1	PROM1	Canis lupus familiaris (Dog) (Canis familiaris)		microvillus membrane [GO:0031528]		SLLGGGIHDELRPK	0.84449	0.43373	0	0	0	0	0	0	0	0	0	0	0	0	0	0	0	0	0	0	0	0	0	0	0	0	0	0	0	0	0	0	0	0	0	0	0	0	0	0	0
A0A8C0SAQ1	A0A8C0SAQ1_CANLF	NPC intracellular cholesterol transporter 2 (Epididymal secretory protein E1)		Canis lupus familiaris (Dog) (Canis familiaris)	intracellular cholesterol transport [GO:0032367]	extracellular region [GO:0005576]	sterol binding [GO:0032934]	IEGSVLSQQ	0.96253	-0.33035	0	0	0	0	0	0	0	0	0	0	0	0	0	0	0	0	0	0	0	0	0	0	8.8211	0	0	0	0	0	0	0	0	0	0	0	0	0	0	0	0
A0A8C0SAV3	A0A8C0SAV3_CANLF	Serine/threonine-protein kinase PLK4 (EC 2.7.11.21) (Polo-like kinase 4)	PLK4	Canis lupus familiaris (Dog) (Canis familiaris)	centriole replication [GO:0007099]; protein phosphorylation [GO:0006468]	centriole [GO:0005814]; cleavage furrow [GO:0032154]; cytoplasm [GO:0005737]	ATP binding [GO:0005524]; protein kinase activity [GO:0004672]	LPDYIKQK	0.98852	-1.8791	0	0	0	0	0	0	0	0	0	0	0	0	0	0	0	0	0	0	0	0	0	0	0	0	0	0	0	0	0	0	0	0	0	0	0	0	0	0	0
A0A8C0SAW8	A0A8C0SAW8_CANLF	RNA binding motif protein 33	RBM33	Canis lupus familiaris (Dog) (Canis familiaris)			RNA binding [GO:0003723]	GVAGPMGRGRLMPNK	0.98758	-3.3436	0	0	0	0	0	0	0	0	0	0	0	8.61077	0	0	0	0	0	0	0	0	0	0	0	0	0	0	0	0	0	0	0	0	0	0	0	0	0	0	0
A0A8C0SAY5	A0A8C0SAY5_CANLF	Complement C5		Canis lupus familiaris (Dog) (Canis familiaris)	complement activation, alternative pathway [GO:0006957]; complement activation, classical pathway [GO:0006958]; inflammatory response [GO:0006954]	extracellular space [GO:0005615]	endopeptidase inhibitor activity [GO:0004866]	ADAFLLEGAPSAR	0	21.234	0	0	0	0	0	0	0	0	0	10.5641	0	8.17702	0	0	0	0	0	0	11.9925	11.8133	12.2622	9.78197	9.47626	0	0	9.82998	10.1187	9.6289	9.30941	0	10.9265	8.91301	11.5363	0	0	0	0	0	0
A0A8C0SB81	A0A8C0SB81_CANLF	Dedicator of cytokinesis 11		Canis lupus familiaris (Dog) (Canis familiaris)	small GTPase mediated signal transduction [GO:0007264]		guanyl-nucleotide exchange factor activity [GO:0005085]	AFISKFPSAFFK	0.99022	-1.1963	0	0	0	0	0	0	0	0	0	0	0	0	0	0	0	0	0	0	0	0	0	0	0	0	0	0	0	0	0	0	0	0	0	0	0	0	0	0	0
A0A8C0SB91	A0A8C0SB91_CANLF	Canopy FGF signaling regulator 1		Canis lupus familiaris (Dog) (Canis familiaris)				PLAHSEAFLADLLDGVCER	0.83189	0.45919	0	0	0	0	0	0	0	0	0	0	0	0	0	0	0	0	0	0	9.45512	0	0	0	0	0	0	0	0	0	0	0	0	0	0	0	0	0	0	0	0
A0A8C0SBA8	A0A8C0SBA8_CANLF	GABA type A receptor associated protein like 2	GABARAPL2	Canis lupus familiaris (Dog) (Canis familiaris)	autophagy [GO:0006914]	membrane [GO:0016020]		QHPLPRHR	0.98809	-1.3794	0	0	0	0	0	0	0	0	0	0	0	0	0	0	0	0	0	0	0	0	0	0	0	0	0	0	0	0	0	9.38037	0	0	0	0	0	0	0	0	0
A0A8C0SBP3	A0A8C0SBP3_CANLF	Retinoic acid induced 14	RAI14	Canis lupus familiaris (Dog) (Canis familiaris)			actin binding [GO:0003779]	CPAESVDSSGK	0.98815	-0.94073	0	0	0	0	0	0	0	0	0	0	0	0	0	0	0	0	0	0	0	0	0	0	0	0	8.50537	0	0	0	0	0	0	0	0	0	0	0	0	0	0
A0A8C0SBP4	A0A8C0SBP4_CANLF	Plectin	PLEC	Canis lupus familiaris (Dog) (Canis familiaris)	intermediate filament cytoskeleton organization [GO:0045104]	cytoskeleton [GO:0005856]	actin binding [GO:0003779]	AQARAEEDAQRFR	0.98794	-1.9455	0	0	0	0	0	0	0	0	0	0	0	0	0	0	0	0	0	0	0	9.45401	0	0	0	0	0	0	0	0	0	0	0	0	0	0	0	0	0	0	0
A0A8C0SC02	A0A8C0SC02_CANLF	Cilia and flagella associated protein 53	MBD1	Canis lupus familiaris (Dog) (Canis familiaris)		nucleus [GO:0005634]	DNA binding [GO:0003677]; zinc ion binding [GO:0008270]	APSLDVPGR	0.98568	-2.2197	0	0	0	0	0	0	0	0	0	0	0	0	0	0	0	0	0	0	0	0	0	0	0	0	0	10.1244	0	0	0	0	0	0	0	0	0	0	0	0	0
A0A8C0SC29	A0A8C0SC29_CANLF	Patatin like phospholipase domain containing 5	PNPLA5	Canis lupus familiaris (Dog) (Canis familiaris)	lipid catabolic process [GO:0016042]		hydrolase activity [GO:0016787]	LLQGARR	0.95026	-0.25803	0	0	0	0	0	0	0	0	0	0	0	0	0	0	0	0	0	0	0	0	0	0	0	0	0	0	0	0	0	0	0	0	0	0	0	0	0	0	0
A0A8C0SCI4	A0A8C0SCI4_CANLF	Zinc finger protein, FOG family member 1		Canis lupus familiaris (Dog) (Canis familiaris)	anatomical structure morphogenesis [GO:0009653]; negative regulation of transcription by RNA polymerase II [GO:0000122]; regulation of cell differentiation [GO:0045595]	nucleus [GO:0005634]	DNA binding [GO:0003677]; metal ion binding [GO:0046872]; RNA polymerase II-specific DNA-binding transcription factor binding [GO:0061629]	APELCSILR	0.95334	-0.27519	0	0	0	0	0	0	0	0	0	0	0	0	0	0	0	0	0	0	0	0	0	0	0	0	0	0	0	0	0	0	0	0	0	0	0	0	0	0	0
A0A8C0SCN7	A0A8C0SCN7_CANLF	Bromodomain adjacent to zinc finger domain 1B		Canis lupus familiaris (Dog) (Canis familiaris)	chromatin remodeling [GO:0006338]	WICH complex [GO:0090535]	histone H2AY142 kinase activity [GO:0140801]; metal ion binding [GO:0046872]	ESINDRARR	0.9884	-1.5435	0	0	0	0	0	0	0	0	0	0	0	0	0	0	0	0	8.62256	0	0	0	0	0	0	0	0	0	0	0	0	0	0	0	0	0	0	0	0	0	0
A0A8C0SCR6	A0A8C0SCR6_CANLF	Probable RNA polymerase II nuclear localization protein SLC7A6OS		Canis lupus familiaris (Dog) (Canis familiaris)		cytoplasm [GO:0005737]; nucleus [GO:0005634]		GSDDYDSFSEEER	0.79553	0.50239	0	0	0	0	0	0	0	0	0	0	0	0	0	0	0	9.50212	0	0	0	0	0	0	0	0	0	0	0	0	9.94115	0	0	0	0	0	0	0	0	0	0
A0A8C0SCT7	A0A8C0SCT7_CANLF	Unc-80 homolog, NALCN channel complex subunit		Canis lupus familiaris (Dog) (Canis familiaris)				GGWQTTILGKFTR	0.98493	-2.2901	0	9.0302	0	0	0	0	0	0	0	0	0	0	0	0	0	0	0	0	0	0	0	0	0	0	0	0	0	0	0	0	0	0	0	0	0	0	0	0	0
A0A8C0SDF5	A0A8C0SDF5_CANLF	G-protein coupled receptors family 1 profile domain-containing protein		Canis lupus familiaris (Dog) (Canis familiaris)		membrane [GO:0016020]	G protein-coupled receptor activity [GO:0004930]	GARGGAGGGARAPPSR	0.9888	-1.7083	0	0	0	0	0	0	0	0	0	0	0	0	0	0	0	0	0	0	0	0	0	0	0	0	0	0	0	0	0	0	0	0	0	0	0	0	0	0	0
A0A8C0SDL1	A0A8C0SDL1_CANLF	Pseudouridine synthase 7		Canis lupus familiaris (Dog) (Canis familiaris)	pseudouridine synthesis [GO:0001522]; tRNA processing [GO:0008033]		pseudouridine synthase activity [GO:0009982]; RNA binding [GO:0003723]	MWLLLVVLSSLLRIQAWKGSLK	0.98955	-0.80829	0	0	0	10.574	9.71074	9.49101	0	0	10.4472	11.178	11.149	11.0454	0	0	0	0	0	0	10.691	10.5505	10.6937	10.6264	0	10.2148	10.8018	10.4979	0	10.5543	10.6542	10.5555	10.6075	0	10.5065	0	9.87911	9.95523	0	10.2339	10.0543
A0A8C0SDQ3	A0A8C0SDQ3_CANLF	C-type lectin domain-containing protein		Canis lupus familiaris (Dog) (Canis familiaris)		membrane [GO:0016020]		GLTFFSEQLSATSGR	0.98835	-1.5069	0	0	0	0	0	0	0	0	0	0	0	0	0	0	0	0	0	0	0	0	0	0	0	0	0	0	0	0	0	0	0	0	0	0	0	0	0	0	0
A0A8C0SDS4	A0A8C0SDS4_CANLF	KAT8 regulatory NSL complex subunit 1 like		Canis lupus familiaris (Dog) (Canis familiaris)		histone acetyltransferase complex [GO:0000123]		CLTNGISR	0.9887	-1.5695	0	0	0	0	0	0	0	0	0	0	0	0	0	0	0	0	0	0	0	0	0	0	0	0	0	0	0	0	0	0	0	0	0	0	0	0	0	0	0
A0A8C0SE03	A0A8C0SE03_CANLF	Motor neuron and pancreas homeobox 1		Canis lupus familiaris (Dog) (Canis familiaris)	spinal cord motor neuron cell fate specification [GO:0021520]	nucleus [GO:0005634]	DNA binding [GO:0003677]; DNA-binding transcription factor activity, RNA polymerase II-specific [GO:0000981]	APSARAGASLPR	0.94516	-0.019493	0	0	0	0	0	0	0	0	0	0	0	0	0	0	8.70463	0	0	0	0	0	0	0	0	0	0	0	0	0	0	0	0	0	0	0	0	0	0	0	0
A0A8C0SE16	A0A8C0SE16_CANLF	Elongation factor 1-alpha		Canis lupus familiaris (Dog) (Canis familiaris)		cellular anatomical entity [GO:0110165]	GTP binding [GO:0005525]; GTPase activity [GO:0003924]; translation elongation factor activity [GO:0003746]	EVSTYCKK	0.96136	-0.30418	0	0	0	0	0	0	0	0	0	0	0	0	0	0	0	0	0	0	0	0	0	0	0	0	0	0	0	0	0	0	0	0	0	0	0	0	0	0	0
A0A8C0SE89	A0A8C0SE89_CANLF	La ribonucleoprotein 1B		Canis lupus familiaris (Dog) (Canis familiaris)			RNA binding [GO:0003723]	KMYEEFR	0.95423	-0.067319	0	0	0	0	0	0	0	0	0	0	0	0	0	0	0	0	0	0	0	0	0	0	0	0	0	0	0	0	0	0	0	0	0	0	0	0	0	9.13876	0
A0A8C0SEF6	A0A8C0SEF6_CANLF	Cytokine-like nuclear factor N-PAC (Glyoxylate reductase 1 homolog) (Nuclear protein NP60) (Putative oxidoreductase GLYR1)		Canis lupus familiaris (Dog) (Canis familiaris)		chromosome [GO:0005694]	NAD binding [GO:0051287]; NADP binding [GO:0050661]; oxidoreductase activity [GO:0016491]	GKDQTSSHNSADDK	0.98862	-1.9105	0	0	0	0	0	0	0	0	0	0	0	0	0	0	0	0	0	0	0	0	0	0	0	0	0	0	0	0	0	0	0	0	0	0	0	0	0	0	0
A0A8C0SEY8	A0A8C0SEY8_CANLF	alpha-1,2-Mannosidase (EC 3.2.1.-)	LOC480667	Canis lupus familiaris (Dog) (Canis familiaris)	carbohydrate metabolic process [GO:0005975]	membrane [GO:0016020]	calcium ion binding [GO:0005509]; mannosyl-oligosaccharide 1,2-alpha-mannosidase activity [GO:0004571]	GPPNLHLR	0.98815	-0.72777	0	0	0	0	0	0	0	0	0	0	0	0	0	0	0	0	0	0	0	0	0	0	0	0	0	0	0	0	0	0	0	0	0	0	0	0	0	0	0
A0A8C0SF15	A0A8C0SF15_CANLF	UTP20 small subunit processome component	UTP20	Canis lupus familiaris (Dog) (Canis familiaris)				FLTNDLEQKRTCIFK	0.98761	-1.9433	0	0	0	0	0	0	0	0	0	0	0	0	0	0	0	0	0	0	0	0	0	0	0	0	0	0	0	0	0	0	0	0	0	0	0	0	0	0	0
A0A8C0SFI5	A0A8C0SFI5_CANLF	Zinc finger protein 227	ZNF227	Canis lupus familiaris (Dog) (Canis familiaris)				LENFGNLVSVGHQPFKR	0.66765	0.57503	0	0	0	0	0	0	0	0	0	0	0	0	0	0	0	0	0	0	0	0	0	0	0	0	0	0	0	0	0	0	0	0	0	0	0	0	0	0	0
A0A8C0SFR9	A0A8C0SFR9_CANLF	FA complementation group B		Canis lupus familiaris (Dog) (Canis familiaris)	interstrand cross-link repair [GO:0036297]	Fanconi anaemia nuclear complex [GO:0043240]		EQNCYLMIPPLER	0.79616	0.50284	0	0	0	0	0	0	0	0	0	0	0	0	0	0	0	0	0	0	0	0	0	0	0	0	0	0	0	0	0	0	0	0	0	0	0	0	0	0	0
A0A8C0SGW7	A0A8C0SGW7_CANLF	Signal peptide, CUB domain and EGF like domain containing 1		Canis lupus familiaris (Dog) (Canis familiaris)			calcium ion binding [GO:0005509]	VLVCVCSEGPR	0.96695	-0.34973	0	0	0	0	0	0	0	0	0	0	0	0	0	0	0	0	0	0	0	0	0	0	0	0	0	0	0	0	0	0	0	0	0	0	0	0	0	0	0
A0A8C0SGX6	A0A8C0SGX6_CANLF	AlkB homolog 3, alpha-ketoglutaratedependent dioxygenase		Canis lupus familiaris (Dog) (Canis familiaris)	DNA dealkylation involved in DNA repair [GO:0006307]; oxidative single-stranded DNA demethylation [GO:0035552]		dioxygenase activity [GO:0051213]	LTAWYGELPYTYSR	0.82983	0.45914	0	0	0	0	0	0	0	0	0	0	0	0	0	0	0	0	0	0	0	0	0	0	0	0	0	0	0	0	0	0	0	0	0	0	0	0	0	0	0
A0A8C0SH06	A0A8C0SH06_CANLF	UHRF1 binding protein 1		Canis lupus familiaris (Dog) (Canis familiaris)				DEHLDIRLDAFWLK	0.98904	-1.6714	0	0	0	0	0	0	0	0	0	0	0	0	0	0	9.4607	0	0	0	0	0	0	0	0	0	0	0	0	0	0	0	0	0	0	0	0	0	8.5752	9.1109	0
A0A8C0SH64	A0A8C0SH64_CANLF	Murine retrovirus integration site 1 homolog		Canis lupus familiaris (Dog) (Canis familiaris)		cytoplasm [GO:0005737]; membrane [GO:0016020]		INQAERER	0.98523	-2.2741	0	0	0	0	0	0	0	0	0	0	0	0	0	0	0	0	0	0	0	0	0	0	0	0	0	0	0	0	0	0	0	0	0	0	0	0	0	0	0
A0A8C0SH92	A0A8C0SH92_CANLF	Zinc finger RNA binding protein		Canis lupus familiaris (Dog) (Canis familiaris)			nucleic acid binding [GO:0003676]; zinc ion binding [GO:0008270]	DPPDVLDRQK	0.98732	-2.9567	0	0	0	0	0	0	0	0	0	0	0	0	0	0	0	0	0	0	0	0	0	0	0	0	0	0	0	0	0	0	0	0	0	0	0	0	0	0	0
A0A8C0SHD2	A0A8C0SHD2_CANLF	Zinc finger RANBP2-type containing 3		Canis lupus familiaris (Dog) (Canis familiaris)			ATP binding [GO:0005524]; ATP-dependent chromatin remodeler activity [GO:0140658]; endonuclease activity [GO:0004519]; metal ion binding [GO:0046872]; nucleic acid binding [GO:0003676]	ADSLSSTQDK	0.98859	-1.8449	0	0	0	0	0	0	0	0	0	0	0	0	0	0	0	0	0	0	0	0	0	0	0	0	0	0	0	0	0	0	0	0	0	0	0	0	0	10.4542	0
A0A8C0SHE7	A0A8C0SHE7_CANLF	L1 transposable element RRM domain-containing protein		Canis lupus familiaris (Dog) (Canis familiaris)				EVEEGVGDIQDK	0.96193	-0.33616	0	0	0	0	0	0	0	0	0	0	0	0	0	0	0	0	0	0	0	0	0	0	0	0	0	0	0	0	0	0	0	0	0	0	0	0	0	0	0
A0A8C0SHI5	A0A8C0SHI5_CANLF	Snf2 related CREBBP activator protein		Canis lupus familiaris (Dog) (Canis familiaris)			ATP binding [GO:0005524]; ATP-dependent chromatin remodeler activity [GO:0140658]; DNA binding [GO:0003677]	SPADAGR	0.96083	-0.30129	0	0	0	0	0	0	0	0	0	0	0	0	0	0	0	0	0	0	0	0	0	0	0	0	0	0	0	0	0	0	0	0	0	0	0	0	0	0	0
A0A8C0SHX1	A0A8C0SHX1_CANLF	Nucleosome assembly protein 1 like 2	NAP1L2	Canis lupus familiaris (Dog) (Canis familiaris)	nucleosome assembly [GO:0006334]	nucleus [GO:0005634]		ENKEEQDPK	0.98806	-1.9352	0	0	0	0	0	0	0	0	0	0	0	0	0	0	0	0	0	0	0	0	0	0	0	0	0	0	0	0	0	0	0	0	0	0	0	0	0	0	0
A0A8C0SI54	A0A8C0SI54_CANLF	Abhydrolase domain containing 12	ABHD12	Canis lupus familiaris (Dog) (Canis familiaris)		membrane [GO:0016020]		GMTYDALHVFDWIKAR	0.9899	-0.61426	0	0	0	0	0	0	0	0	0	0	0	0	0	0	0	0	0	0	0	0	0	0	0	0	0	0	0	0	0	0	0	0	0	0	0	0	0	0	0
A0A8C0SIF4	A0A8C0SIF4_CANLF	Succinate--CoA ligase [ADP-forming] subunit beta, mitochondrial (EC 6.2.1.5) (ATP-specific succinyl-CoA synthetase subunit beta) (A-SCS) (Succinyl-CoA synthetase beta-A chain) (SCS-betaA)	SUCLA2	Canis lupus familiaris (Dog) (Canis familiaris)	tricarboxylic acid cycle [GO:0006099]	mitochondrion [GO:0005739]	ATP binding [GO:0005524]; magnesium ion binding [GO:0000287]; succinate-CoA ligase (ADP-forming) activity [GO:0004775]	AQRGLCVIDPPLLK	0.98736	-2.7236	0	0	0	0	0	0	0	0	0	0	0	0	0	0	0	0	0	0	0	0	0	0	0	0	0	0	0	0	0	0	0	0	0	0	0	0	8.28346	0	0
A0A8C0SIG1	A0A8C0SIG1_CANLF	Tudor domain containing 6		Canis lupus familiaris (Dog) (Canis familiaris)				EMMQYFSQRTDEVQIR	0.988	-0.46862	0	0	0	0	0	0	0	0	0	0	0	0	0	0	0	0	0	0	0	0	0	0	0	0	0	0	0	0	0	0	0	0	0	0	0	0	0	0	0
A0A8C0SIK4	A0A8C0SIK4_CANLF	Rho GTPase activating protein 32	ARHGAP32	Canis lupus familiaris (Dog) (Canis familiaris)	signal transduction [GO:0007165]		phosphatidylinositol phosphate binding [GO:1901981]	SAEDSDVINR	0.98978	-0.60972	0	0	0	0	0	0	0	0	0	0	0	0	0	0	0	0	0	0	0	0	0	0	0	0	0	0	9.03067	0	0	0	0	0	0	0	0	0	0	0	0
A0A8C0SIN3	A0A8C0SIN3_CANLF	Nonsense-mediated mRNA decay factor SMG9		Canis lupus familiaris (Dog) (Canis familiaris)	nuclear-transcribed mRNA catabolic process, nonsense-mediated decay [GO:0000184]			KSSALAEYSR	0.98435	-0.40334	0	0	0	0	0	0	0	0	0	0	0	0	0	0	0	0	0	0	0	0	0	0	0	9.24451	0	0	0	0	0	0	0	0	0	0	0	0	0	0	0
A0A8C0SIU6	A0A8C0SIU6_CANLF	GRB10 interacting GYF protein 1		Canis lupus familiaris (Dog) (Canis familiaris)				SAGWREHGDR	0.98917	-1.8251	0	0	0	0	0	0	0	0	8.42387	0	0	0	0	0	0	0	0	0	0	0	0	0	0	0	0	0	0	0	0	0	0	0	0	0	0	0	0	0	0
A0A8C0SJB9	A0A8C0SJB9_CANLF	Abnormal spindle-like microcephaly-associated protein homolog	ASPM	Canis lupus familiaris (Dog) (Canis familiaris)		cytoplasm [GO:0005737]; nucleus [GO:0005634]	calmodulin binding [GO:0005516]	HSIICIQAGFRGMK	0.70991	0.52845	0	0	0	0	0	0	0	0	0	0	0	0	0	0	0	0	0	0	0	0	11.6538	0	0	0	0	0	0	0	0	0	0	0	0	0	0	0	0	0	0
A0A8C0SJE1	A0A8C0SJE1_CANLF	DUF3669 domain-containing protein		Canis lupus familiaris (Dog) (Canis familiaris)				GDIPKVATQLRSATR	0.98899	-1.7099	0	0	0	0	0	0	0	0	0	0	0	0	0	0	0	0	0	0	0	0	0	0	0	0	0	0	0	0	0	0	0	0	0	0	0	0	0	0	0
A0A8C0SJE8	A0A8C0SJE8_CANLF	Reelin	RELN	Canis lupus familiaris (Dog) (Canis familiaris)	central nervous system development [GO:0007417]; neuron migration [GO:0001764]	extracellular region [GO:0005576]	hydrolase activity [GO:0016787]; lipoprotein particle receptor binding [GO:0070325]; metal ion binding [GO:0046872]	DLDLSHARFVQFFMR	0.98888	-0.54492	0	0	0	0	0	0	0	0	0	0	0	0	0	0	0	0	0	0	0	10.0017	0	0	0	0	0	0	8.85972	0	0	0	0	0	0	0	0	0	0	0	0
A0A8C0SJI1	A0A8C0SJI1_CANLF	Inositol polyphosphate-1-phosphatase	INPP1	Canis lupus familiaris (Dog) (Canis familiaris)	phosphatidylinositol phosphate biosynthetic process [GO:0046854]		metal ion binding [GO:0046872]	GAAGAER	0.90483	0.22483	0	0	0	0	0	0	8.93334	9.06466	0	0	0	0	0	0	0	0	0	0	0	0	0	10.1005	10.3293	0	0	0	0	0	0	0	0	0	0	9.81178	0	0	10.2444	0	0
A0A8C0SJK9	A0A8C0SJK9_CANLF	ADP ribosylation factor GTPase activating protein 3		Canis lupus familiaris (Dog) (Canis familiaris)			GTPase activator activity [GO:0005096]	MKEQEDR	0.96183	-0.29886	0	0	0	0	0	0	0	0	0	0	0	0	0	0	0	0	0	0	0	0	0	0	0	0	0	0	0	0	0	0	0	0	0	0	0	0	8.57103	8.26992	0
A0A8C0SJS0	A0A8C0SJS0_CANLF	adenylate cyclase (EC 4.6.1.1)		Canis lupus familiaris (Dog) (Canis familiaris)	cAMP biosynthetic process [GO:0006171]; intracellular signal transduction [GO:0035556]	plasma membrane [GO:0005886]	adenylate cyclase activity [GO:0004016]; ATP binding [GO:0005524]; metal ion binding [GO:0046872]	RVETQPLLR	0.98841	-0.44427	0	0	0	9.1184	0	0	0	0	0	0	0	0	0	0	0	0	0	0	0	0	0	0	0	0	0	0	0	0	0	0	0	0	0	0	0	0	0	0	0
A0A8C0SJX2	A0A8C0SJX2_CANLF	Transmembrane protein 45B		Canis lupus familiaris (Dog) (Canis familiaris)		membrane [GO:0016020]		QKGKSSQLTHYHQR	0.99033	-1.1882	0	0	0	0	0	0	0	0	0	0	0	0	0	0	0	0	12.4293	0	0	0	0	0	0	0	0	0	0	0	0	0	0	0	0	0	0	0	0	0	0
A0A8C0SK40	A0A8C0SK40_CANLF	Complement C2 (EC 3.4.21.43) (C3/C5 convertase)	CFB	Canis lupus familiaris (Dog) (Canis familiaris)	complement activation, classical pathway [GO:0006958]; innate immune response [GO:0045087]; proteolysis [GO:0006508]	extracellular region [GO:0005576]	serine-type endopeptidase activity [GO:0004252]	ALFVSELSK	0	22.952	0	0	0	10.1653	8.57149	0	8.50502	0	0	11.9392	11.7042	12.1573	0	10.4979	0	0	0	0	13.0476	12.9728	13.097	10.7357	10.3587	10.4012	10.3734	10.5261	11.5231	9.92139	9.74678	9.61429	11.2553	11.4041	11.8481	0	0	8.96639	9.98014	0	8.36102
A0A8C0SKA9	A0A8C0SKA9_CANLF	Protein S100 (S100 calcium-binding protein)	S100G	Canis lupus familiaris (Dog) (Canis familiaris)			calcium ion binding [GO:0005509]; transition metal ion binding [GO:0046914]	YAAKEGDPDQLSKAELK	0.95591	-0.23331	0	0	0	0	0	0	0	0	0	0	0	0	0	0	0	0	0	0	0	0	0	0	0	0	0	0	0	0	0	0	0	0	0	0	0	0	0	0	0
A0A8C0SKS8	A0A8C0SKS8_CANLF	Proline rich coiled-coil 2C	PRRC2C	Canis lupus familiaris (Dog) (Canis familiaris)				EADETCNTK	0.98653	-4.6039	0	0	0	0	0	0	0	0	0	0	0	0	0	0	0	0	0	0	0	0	9.71184	0	0	0	0	0	0	0	0	0	0	0	8.86716	0	0	0	0	0	0
A0A8C0SKT8	A0A8C0SKT8_CANLF	Splicing factor 3b subunit 2	SF3B2	Canis lupus familiaris (Dog) (Canis familiaris)		nucleus [GO:0005634]		EALQEKEEQKTMK	0.98721	-3.1552	0	0	0	0	0	0	0	0	0	0	0	0	0	0	0	0	0	0	0	0	0	0	0	0	0	0	0	0	0	0	0	0	0	0	0	0	0	0	0
A0A8C0SKU8	A0A8C0SKU8_CANLF	Growth differentiation factor 7		Canis lupus familiaris (Dog) (Canis familiaris)		extracellular region [GO:0005576]	growth factor activity [GO:0008083]	AAPRVARAGCRPR	0.98692	-2.1289	0	0	0	0	0	0	0	0	0	0	0	0	0	0	0	0	0	0	0	0	0	0	0	0	0	0	0	0	0	0	0	0	0	0	0	0	0	0	0
A0A8C0SKV3	A0A8C0SKV3_CANLF	Family with sequence similarity 91 member A1		Canis lupus familiaris (Dog) (Canis familiaris)				NIDVEFHIR	0.94834	-0.18767	0	0	0	0	0	0	0	0	0	0	0	0	0	0	0	0	0	0	0	0	0	0	0	0	0	0	0	0	0	0	0	0	0	0	0	0	0	0	0
A0A8C0SKZ1	A0A8C0SKZ1_CANLF	Cornichon family AMPA receptor auxiliary protein 3		Canis lupus familiaris (Dog) (Canis familiaris)	vesicle-mediated transport [GO:0016192]	membrane [GO:0016020]		GVWAGAR	0.98951	-0.64344	0	0	0	0	0	0	0	0	0	0	0	0	0	0	0	0	0	0	0	0	0	0	0	0	0	0	0	0	0	0	0	0	0	0	0	0	0	0	0
A0A8C0SL15	A0A8C0SL15_CANLF	ER membrane protein complex subunit 8		Canis lupus familiaris (Dog) (Canis familiaris)		EMC complex [GO:0072546]		GGLAAPEVTR	0.98922	-1.1639	0	0	0	0	0	0	0	0	0	0	0	0	0	0	0	0	0	0	8.92499	0	0	0	0	0	0	0	0	0	0	0	0	0	0	0	0	0	0	0	0
A0A8C0SLF1	A0A8C0SLF1_CANLF	Neuronal PAS domain protein 2		Canis lupus familiaris (Dog) (Canis familiaris)	circadian regulation of gene expression [GO:0032922]	cytoplasm [GO:0005737]; nucleus [GO:0005634]; transcription regulator complex [GO:0005667]	DNA binding [GO:0003677]; DNA-binding transcription factor activity, RNA polymerase II-specific [GO:0000981]; protein dimerization activity [GO:0046983]	GGGGGRSAAASPSLTHFPGR	0.91443	0.20549	0	0	0	0	0	0	0	0	0	0	0	0	0	0	0	0	0	0	0	0	0	0	0	0	0	0	0	0	0	0	0	0	0	0	0	0	0	0	0
A0A8C0SLU8	A0A8C0SLU8_CANLF	WD repeat domain 1		Canis lupus familiaris (Dog) (Canis familiaris)				AVPCAPAK	0.98505	-2.2809	0	0	0	0	0	0	0	0	0	0	0	0	0	0	0	0	0	0	0	0	0	0	0	0	0	0	0	0	0	0	0	0	0	0	0	0	0	0	0
A0A8C0SM52	A0A8C0SM52_CANLF	Ig-like domain-containing protein		Canis lupus familiaris (Dog) (Canis familiaris)				DIVMTQTPLSLSVSPGETASISCK	0	2.2978	0	0	0	0	0	0	0	0	0	0	0	0	0	0	0	0	0	0	10.8071	11.1042	10.9972	0	0	0	0	0	0	0	0	0	0	0	0	0	0	0	0	0	0
A0A8C0SM62	A0A8C0SM62_CANLF	Carnitine palmitoyltransferase 1B		Canis lupus familiaris (Dog) (Canis familiaris)		membrane [GO:0016020]	acyltransferase activity [GO:0016746]	MATVGSSYCK	0.94872	-0.13139	0	0	0	0	0	0	0	0	0	0	0	0	0	0	0	0	0	0	0	0	0	0	0	0	0	0	0	0	0	9.56442	0	0	0	0	0	0	0	0	0
A0A8C0SMD0	A0A8C0SMD0_CANLF	methionine--tRNA ligase (EC 6.1.1.10) (Methionyl-tRNA synthetase)	MARS1	Canis lupus familiaris (Dog) (Canis familiaris)	methionyl-tRNA aminoacylation [GO:0006431]		ATP binding [GO:0005524]; methionine-tRNA ligase activity [GO:0004825]	SWLRDGLKPR	0.98861	-1.5169	0	0	0	0	0	0	0	0	0	0	9.16345	0	0	0	0	0	0	0	0	0	0	0	0	0	0	0	0	0	0	0	0	0	0	0	0	0	0	0	0
A0A8C0SMG8	A0A8C0SMG8_CANLF	Leucine rich repeat containing 49	LRRC49	Canis lupus familiaris (Dog) (Canis familiaris)				LSHFSMQK	0.98635	-2.099	0	0	0	0	0	0	0	0	0	0	0	0	0	10.9616	0	0	0	0	0	0	0	0	0	0	0	0	0	0	0	0	0	0	0	0	9.9066	0	0	0	0
A0A8C0SMS5	A0A8C0SMS5_CANLF	Dystrophin	DMD	Canis lupus familiaris (Dog) (Canis familiaris)		cytoplasm [GO:0005737]; cytoskeleton [GO:0005856]; plasma membrane bounded cell projection [GO:0120025]; postsynaptic membrane [GO:0045211]	actin binding [GO:0003779]; zinc ion binding [GO:0008270]	EKPATQPAK	0.69531	0.53986	0	0	0	0	0	0	0	0	0	0	0	0	0	0	0	0	0	0	0	8.63194	0	0	0	0	0	0	0	0	0	0	0	0	0	0	0	0	0	0	0
A0A8C0SMV0	A0A8C0SMV0_CANLF	Eyes absent homolog (EC 3.1.3.48)	EYA4	Canis lupus familiaris (Dog) (Canis familiaris)		nucleus [GO:0005634]	metal ion binding [GO:0046872]; protein tyrosine phosphatase activity [GO:0004725]	GAPNTALK	0.96987	-0.35994	0	0	0	0	0	0	0	0	0	0	0	0	0	0	0	0	0	0	0	0	0	0	0	0	0	0	0	0	0	0	0	0	0	0	0	0	0	0	0
A0A8C0SMX8	A0A8C0SMX8_CANLF	SET binding factor 1		Canis lupus familiaris (Dog) (Canis familiaris)			guanyl-nucleotide exchange factor activity [GO:0005085]	AFFDVKTTR	0.9867	-4.2757	0	0	0	0	0	0	0	0	0	0	0	0	0	8.64944	0	0	0	0	0	0	0	0	9.51377	0	0	0	0	0	0	0	0	0	0	0	0	0	0	0	0
A0A8C0SMZ6	A0A8C0SMZ6_CANLF	Dystrophin	DMD	Canis lupus familiaris (Dog) (Canis familiaris)		cytoplasm [GO:0005737]; cytoskeleton [GO:0005856]; plasma membrane bounded cell projection [GO:0120025]; postsynaptic membrane [GO:0045211]	actin binding [GO:0003779]; zinc ion binding [GO:0008270]	EKPATQPAK	0.98806	-1.0359	0	0	0	0	0	0	0	0	0	0	0	0	0	0	0	0	0	0	0	0	0	0	0	0	0	0	0	0	0	0	0	0	0	0	0	0	14.4238	0	0
A0A8C0SN14	A0A8C0SN14_CANLF	Homeobox domain-containing protein		Canis lupus familiaris (Dog) (Canis familiaris)		nucleus [GO:0005634]	DNA binding [GO:0003677]	EDLSSPRPTHSFR	0.98672	-2.0423	0	0	0	0	0	0	0	0	0	0	0	0	0	0	0	0	0	0	9.13091	0	0	0	0	0	0	0	0	0	0	0	0	0	0	0	0	0	0	0	0
A0A8C0SN39	A0A8C0SN39_CANLF	A-kinase anchoring protein 6		Canis lupus familiaris (Dog) (Canis familiaris)				EIIDMASTALK	0.98952	-0.76293	0	0	0	0	0	0	0	0	0	0	0	0	0	0	0	0	0	0	0	0	0	0	0	0	0	0	0	0	0	0	0	0	0	0	0	0	0	0	0
A0A8C0SN82	A0A8C0SN82_CANLF	Major facilitator superfamily (MFS) profile domain-containing protein	SLC2A9	Canis lupus familiaris (Dog) (Canis familiaris)	carbohydrate transport [GO:0008643]	plasma membrane [GO:0005886]	transmembrane transporter activity [GO:0022857]	RWAPDRQR	0.98866	-1.0246	0	0	0	0	0	0	0	0	0	0	0	0	0	10.9169	0	0	0	0	0	0	0	0	0	10.2766	0	0	0	0	10.0901	0	0	0	0	0	0	0	0	0	0
A0A8C0SN91	A0A8C0SN91_CANLF	Lymphocyte cytosolic protein 1		Canis lupus familiaris (Dog) (Canis familiaris)	actin filament bundle assembly [GO:0051017]		actin filament binding [GO:0051015]; calcium ion binding [GO:0005509]	AECMLQQAER	0.98944	-1.86	0	0	0	0	0	0	0	0	0	0	0	0	0	0	0	0	0	0	0	0	0	0	0	0	0	0	0	0	0	0	0	0	0	0	0	0	0	0	0
A0A8C0SNJ6	A0A8C0SNJ6_CANLF	Complement component 4 binding protein alpha	C4BPA	Canis lupus familiaris (Dog) (Canis familiaris)				AKESTVQSPV	0	28.254	0	0	0	9.8357	9.24693	8.86932	12.3402	10.3313	9.76717	11.9261	11.5884	11.3556	0	0	0	0	0	0	14.9844	12.5611	12.3719	11.475	10.4497	10.8808	14.4217	14.434	11.8181	12.2748	12.3251	12.2074	12.1094	11.5233	10.6252	9.43162	9.39258	10.2187	11.7922	10.2384	10.6464
A0A8C0SNS0	A0A8C0SNS0_CANLF	WWC family member 3		Canis lupus familiaris (Dog) (Canis familiaris)		cellular anatomical entity [GO:0110165]		LDFHQEQAAEK	0.97882	-0.39115	0	0	0	0	0	0	0	0	0	0	0	0	0	0	0	0	0	0	0	8.65517	8.73961	0	0	0	0	0	0	0	0	0	0	0	0	0	0	0	0	0	0
A0A8C0SNS5	A0A8C0SNS5_CANLF	Chromodomain-helicase-DNA-binding protein 8 (CHD-8) (EC 3.6.4.12) (ATP-dependent helicase CHD8)	CHD8	Canis lupus familiaris (Dog) (Canis familiaris)	negative regulation of apoptotic process [GO:0043066]; negative regulation of DNA-templated transcription [GO:0045892]; negative regulation of Wnt signaling pathway [GO:0030178]; positive regulation of DNA-templated transcription [GO:0045893]; Wnt signaling pathway [GO:0016055]	MLL1 complex [GO:0071339]	ATP binding [GO:0005524]; ATP-dependent chromatin remodeler activity [GO:0140658]; beta-catenin binding [GO:0008013]; DNA binding [GO:0003677]; DNA helicase activity [GO:0003678]; histone binding [GO:0042393]; hydrolase activity [GO:0016787]; p53 binding [GO:0002039]	DFGDLKTEEQVQK	0.98732	-3.28	0	9.82937	9.66646	0	0	0	0	0	0	0	0	0	0	0	0	0	0	0	0	0	0	0	0	0	0	0	0	0	0	0	0	0	0	12.5644	12.5786	12.6073	0	0	0
A0A8C0SNX1	A0A8C0SNX1_CANLF	Transcription factor 20	TCF20	Canis lupus familiaris (Dog) (Canis familiaris)			metal ion binding [GO:0046872]	DTPLSAEGNPK	0.96402	-0.30679	0	0	0	0	9.16754	0	0	0	0	0	0	9.78351	0	0	0	0	0	0	0	0	0	0	0	0	0	10.4921	10.7983	0	0	0	0	0	12.5001	0	0	0	11.669	0	0
A0A8C0SP25	A0A8C0SP25_CANLF	RB associated KRAB zinc finger		Canis lupus familiaris (Dog) (Canis familiaris)	regulation of DNA-templated transcription [GO:0006355]		metal ion binding [GO:0046872]	IPGNEEEHSRQAISVHDK	0.96512	-0.34317	0	0	0	0	0	0	0	0	0	0	0	0	0	0	0	0	0	0	0	0	0	0	0	0	0	9.33579	0	0	0	0	0	11.1457	0	0	0	0	0	0	0
A0A8C0SP28	A0A8C0SP28_CANLF	HECT and RLD domain containing E3 ubiquitin protein ligase family member 6		Canis lupus familiaris (Dog) (Canis familiaris)		membrane [GO:0016020]	ubiquitin-protein transferase activity [GO:0004842]	ELSPLLGKNNLR	0.98727	-2.8397	0	0	0	0	0	0	0	0	0	0	0	0	0	0	0	0	0	0	0	0	0	0	0	0	0	0	0	0	0	0	0	0	0	0	0	0	0	0	0
A0A8C0SP30	A0A8C0SP30_CANLF	ADAM metallopeptidase with thrombospondin type 1 motif 9		Canis lupus familiaris (Dog) (Canis familiaris)	extracellular matrix organization [GO:0030198]; proteolysis [GO:0006508]	extracellular region [GO:0005576]	metalloendopeptidase activity [GO:0004222]; zinc ion binding [GO:0008270]	CSGECNTGGWRYSAWTECSK	0.98612	-6.2212	0	0	0	0	0	0	0	0	0	0	0	0	0	0	0	0	0	0	0	0	0	8.67419	0	0	0	0	11.0537	0	0	0	0	0	0	0	0	0	0	0	0
A0A8C0SPJ9	A0A8C0SPJ9_CANLF	Receptor expression-enhancing protein		Canis lupus familiaris (Dog) (Canis familiaris)		membrane [GO:0016020]		IAFVIWLLSPYTKGSSVLYR	0.9491	-0.087277	0	0	0	0	0	0	0	0	0	10.4095	0	0	0	0	0	0	0	0	0	0	0	0	0	0	0	0	0	0	0	0	0	0	0	0	0	0	0	0	0
A0A8C0SPQ2	A0A8C0SPQ2_CANLF	tRNA phosphotransferase 1		Canis lupus familiaris (Dog) (Canis familiaris)			transferase activity [GO:0016740]	GLSCRGR	0.98667	-2.0818	0	0	0	0	0	0	0	0	0	0	0	0	0	0	0	0	0	0	0	0	0	0	0	0	0	0	0	0	0	0	0	0	0	0	0	0	0	0	0
A0A8C0SPR2	A0A8C0SPR2_CANLF	Tsukushi, small leucine rich proteoglycan		Canis lupus familiaris (Dog) (Canis familiaris)				NTKCTSSQPR	0.9892	-1.8734	0	0	0	0	0	0	0	0	0	0	0	0	0	0	0	0	0	0	0	9.42769	0	0	0	0	0	0	0	0	0	0	0	0	0	0	0	0	0	0	0
A0A8C0SPT3	A0A8C0SPT3_CANLF	Mediator of RNA polymerase II transcription subunit 25	MED25	Canis lupus familiaris (Dog) (Canis familiaris)		mediator complex [GO:0016592]; transcription regulator complex [GO:0005667]		RDREGHVFR	0.98862	-1.1307	0	0	0	0	0	0	0	0	0	0	0	0	0	0	0	0	0	0	0	0	0	0	0	0	0	0	0	0	0	0	0	0	0	0	0	0	0	0	0
A0A8C0SPY4	A0A8C0SPY4_CANLF	Adhesion G protein-coupled receptor L2	ADGRL2	Canis lupus familiaris (Dog) (Canis familiaris)	cell surface receptor signaling pathway [GO:0007166]	membrane [GO:0016020]	carbohydrate binding [GO:0030246]; G protein-coupled receptor activity [GO:0004930]	AALPFGLVR	0.98816	-0.75004	0	0	0	0	0	0	10.3667	0	0	0	0	0	0	0	11.4864	0	0	0	0	0	0	0	0	0	0	0	0	0	0	0	0	0	0	0	0	0	0	0	0
A0A8C0SPZ5	A0A8C0SPZ5_CANLF	Immunoglobulin V-set domain-containing protein	CEACAM28	Canis lupus familiaris (Dog) (Canis familiaris)		membrane [GO:0016020]		IVSYVVNTQVIPGHAHSGR	0.81141	0.48363	0	0	0	0	0	0	0	0	0	0	0	0	0	0	0	0	0	0	0	0	0	0	0	0	0	0	0	0	0	0	0	0	0	0	0	0	0	0	0
A0A8C0SQF2	A0A8C0SQF2_CANLF	Solute carrier family 35 member B3	SLC35B3	Canis lupus familiaris (Dog) (Canis familiaris)		membrane [GO:0016020]		GLWHGGLR	0.98691	-2.1205	0	0	0	0	0	0	0	0	0	0	0	0	0	0	0	0	0	0	0	0	11.2153	0	9.72821	0	0	0	0	0	0	0	0	0	0	0	10.6854	0	0	0	0
A0A8C0SQH2	A0A8C0SQH2_CANLF	Myosin VIIA	MYO7A	Canis lupus familiaris (Dog) (Canis familiaris)		cytoplasm [GO:0005737]; myosin complex [GO:0016459]; plasma membrane bounded cell projection [GO:0120025]	actin binding [GO:0003779]; ATP binding [GO:0005524]; cytoskeletal motor activity [GO:0003774]	ELCNALADK	0.98626	-5.6007	0	0	0	0	0	0	0	0	0	0	0	0	0	0	0	0	0	0	0	0	0	0	0	0	0	0	0	0	0	0	0	0	10.6319	0	0	0	0	0	0
A0A8C0SQL2	A0A8C0SQL2_CANLF	SLAM family member 6	SLAMF6	Canis lupus familiaris (Dog) (Canis familiaris)		membrane [GO:0016020]		GCLCRTGK	0.98844	-1.8832	0	0	0	0	0	0	0	0	0	0	0	0	0	0	0	0	0	0	0	0	0	0	0	0	0	0	0	9.41181	0	0	0	0	0	0	0	0	0	0	0
A0A8C0SQU1	A0A8C0SQU1_CANLF	Sortilin-related receptor (Low-density lipoprotein receptor relative with 11 ligand-binding repeats) (Sorting protein-related receptor containing LDLR class A repeats)		Canis lupus familiaris (Dog) (Canis familiaris)	endocytosis [GO:0006897]	early endosome membrane [GO:0031901]; endoplasmic reticulum membrane [GO:0005789]; extracellular region [GO:0005576]; Golgi membrane [GO:0000139]; multivesicular body membrane [GO:0032585]; plasma membrane [GO:0005886]; recycling endosome membrane [GO:0055038]; transport vesicle membrane [GO:0030658]		ASDLLLGFDRSHPNKQLWK	0.98908	-1.6747	0	0	0	0	0	0	0	0	0	0	0	0	0	0	0	0	0	0	0	9.98812	0	0	0	0	9.62352	0	0	0	0	0	0	0	10.6231	0	0	0	0	0	0
A0A8C0SR44	A0A8C0SR44_CANLF	Mitogen-activated protein kinase kinase kinase 9		Canis lupus familiaris (Dog) (Canis familiaris)	protein phosphorylation [GO:0006468]		protein kinase activity [GO:0004672]	GAAGAGR	0.98965	-1.1187	0	0	0	0	0	0	0	0	0	0	0	0	0	0	0	0	0	0	0	0	0	0	0	0	0	0	0	0	0	0	0	0	0	0	0	0	9.07847	0	0
A0A8C0SRE6	A0A8C0SRE6_CANLF	Zinc finger protein 674	ZNF674	Canis lupus familiaris (Dog) (Canis familiaris)	regulation of DNA-templated transcription [GO:0006355]	membrane [GO:0016020]	metal ion binding [GO:0046872]	SQSEASEVWR	0.95448	-0.28139	0	0	0	0	0	0	0	0	0	0	0	0	0	0	0	0	0	0	0	9.42769	0	0	0	0	0	0	0	0	0	0	0	0	0	0	0	0	0	0	0
A0A8C0SRG0	A0A8C0SRG0_CANLF	non-specific serine/threonine protein kinase (EC 2.7.11.1)	MARK2	Canis lupus familiaris (Dog) (Canis familiaris)	protein phosphorylation [GO:0006468]	dendrite [GO:0030425]	ATP binding [GO:0005524]; protein kinase activity [GO:0004672]	ESGRKASSTAK	0.98951	-0.52769	0	0	0	0	0	0	0	0	0	0	0	0	0	0	0	0	0	0	0	0	0	0	0	0	0	0	0	0	0	0	0	0	0	0	0	0	0	0	0
A0A8C0SRL9	A0A8C0SRL9_CANLF	Zinc finger protein 358		Canis lupus familiaris (Dog) (Canis familiaris)				REGPSCPGTR	0.98814	-0.43921	0	0	0	0	0	0	0	0	0	0	0	0	0	0	0	0	0	0	0	0	0	0	0	0	0	0	0	0	0	0	0	0	0	0	0	0	0	0	0
A0A8C0SRM3	A0A8C0SRM3_CANLF	Signaling lymphocytic activation molecule	SLAMF1	Canis lupus familiaris (Dog) (Canis familiaris)	lymphocyte activation [GO:0046649]	cell surface [GO:0009986]; membrane [GO:0016020]	signaling receptor activity [GO:0038023]	CRPESSVPR	0.96145	-0.33296	0	0	0	0	0	0	0	0	0	0	0	0	0	0	0	0	0	0	0	0	0	0	0	0	0	0	0	0	0	0	0	0	0	0	0	0	0	0	0
A0A8C0SRN3	A0A8C0SRN3_CANLF	protein-tyrosine-phosphatase (EC 3.1.3.48)	DUSP6	Canis lupus familiaris (Dog) (Canis familiaris)	protein dephosphorylation [GO:0006470]		MAP kinase tyrosine/serine/threonine phosphatase activity [GO:0017017]	AEGFPGK	0.90872	0.22483	0	0	0	0	0	0	0	0	0	0	0	0	0	0	0	0	0	0	0	0	0	0	0	0	0	0	0	0	0	0	0	0	0	0	0	0	0	0	0
A0A8C0SRS2	A0A8C0SRS2_CANLF	Annexin		Canis lupus familiaris (Dog) (Canis familiaris)	negative regulation of coagulation [GO:0050819]		calcium ion binding [GO:0005509]; calcium-dependent phospholipid binding [GO:0005544]	AMEEVTTDPFCLLR	0.98797	-1.0674	0	0	0	0	0	0	0	0	0	0	0	0	0	0	0	0	0	0	0	0	0	0	0	0	8.4279	0	0	9.30024	0	0	0	0	0	0	0	0	0	0	0
A0A8C0SS02	A0A8C0SS02_CANLF	Diacylglycerol kinase (DAG kinase) (EC 2.7.1.107)	DGKG	Canis lupus familiaris (Dog) (Canis familiaris)	glycerolipid metabolic process [GO:0046486]; protein kinase C-activating G protein-coupled receptor signaling pathway [GO:0007205]		ATP binding [GO:0005524]; calcium ion binding [GO:0005509]; diacylglycerol kinase activity [GO:0004143]	AVPASRGGGLR	0.98526	-2.335	0	0	0	0	0	0	0	0	0	0	0	0	0	0	0	0	0	0	0	0	0	0	0	0	0	0	0	0	0	0	0	0	0	0	0	0	0	0	0
A0A8C0SS47	A0A8C0SS47_CANLF	Nucleoside phosphorylase domain-containing protein		Canis lupus familiaris (Dog) (Canis familiaris)	nucleoside metabolic process [GO:0009116]; nucleotide catabolic process [GO:0009166]	cytoplasm [GO:0005737]	uridine phosphorylase activity [GO:0004850]	TGGTATR	0.81505	0.48542	0	0	0	0	0	0	0	0	0	0	0	0	0	0	0	0	0	0	0	0	0	0	0	0	0	0	0	0	0	0	0	0	0	0	0	0	0	0	0
A0A8C0SS66	A0A8C0SS66_CANLF	Angiomotin		Canis lupus familiaris (Dog) (Canis familiaris)		cytoplasm [GO:0005737]		ESQKEKEK	0.91777	0.16795	0	0	0	0	0	0	0	0	0	0	0	0	0	0	0	0	0	0	0	0	0	0	0	0	0	0	0	0	0	0	0	0	10.405	0	0	0	0	0	0
A0A8C0SSD2	A0A8C0SSD2_CANLF	Phosphatidylinositol-3,5-bisphosphate 3-phosphatase (EC 3.1.3.64) (EC 3.1.3.95) (Phosphatidylinositol-3-phosphate phosphatase)		Canis lupus familiaris (Dog) (Canis familiaris)	dephosphorylation [GO:0016311]; lipid metabolic process [GO:0006629]	cytoplasm [GO:0005737]; membrane [GO:0016020]	phosphatase activity [GO:0016791]	EKEVLRESNK	0.98873	-1.5346	0	0	0	0	0	0	0	0	0	0	0	0	0	0	0	0	0	0	0	0	0	0	0	0	0	0	0	0	0	0	0	0	9.55635	0	0	0	0	0	0
A0A8C0SSF7	A0A8C0SSF7_CANLF	Scm polycomb group protein like 2		Canis lupus familiaris (Dog) (Canis familiaris)	regulation of DNA-templated transcription [GO:0006355]	nucleus [GO:0005634]		APQHSMQTPQK	0.98881	-1.1317	0	0	0	0	0	0	0	0	0	0	0	0	0	0	0	0	0	0	0	0	0	0	0	0	0	0	0	0	0	0	0	0	0	0	0	0	0	0	0
[truncated: 2,643 more rows]
[truncated: 105 more columns]

## Sheet: Before - After - Normal
Supplement table 1 The list of 3,850 proteins in all serum samples using in solution digestion coupled with LC-MS/MS
[truncated: 3,851 more rows]
[truncated: 105 more columns]
